# Supplementary material for: Targeted protein degradation reveals a direct role of SPT6 in RNAPII elongation and termination
Source: Mol Cell. 2021 Aug 5;81(15):3110–3127.e14. doi: 10.1016/j.molcel.2021.06.016 (PMC8354102; doi:10.1016/j.molcel.2021.06.016)
Supplement: Table S1. Gene-specific scores for transcription completion and readthrough, related to Figures 2 and 6 [file mmc2.xlsx]

## Sheet: Completionscore.4sUseq.C1
ID	logFC	P.Value	adj.P.Val	log_PValue	log_qValue	Completion_Score.4sU.C1.R1.Control	Completion_Score.4sU.C1.R2.Control	Completion_Score.4sU.C1.R3.Control	Completion_Score.4sU.C1.R1.Auxin	Completion_Score.4sU.C1.R2.Auxin	Completion_Score.4sU.C1.R3.Auxin	Gene_length(bp)
PDK3	11.5238	0.00565254	0.0281689	2.24776	1.55023	66.0329	2.96403	67.9196	0.00153437	0.219434	0.00187155	69199
SERF2	10.9948	5.28023e-05	0.00198444	4.27735	2.70236	781.438	721.482	2108.97	1.34691	0.413215	0.251398	18994
PLEKHA7	8.7394	0.00101811	0.0100814	2.99221	1.99648	326.165	104.022	517.158	0.503815	0.223882	1.99266	235416
B3GALT5	8.69424	0.0456926	0.121993	1.34015	0.913665	66.0329	258.307	1.82273	0.0151941	0.00969237	2.97055	106447
BDH1	8.58971	2.66241e-06	0.000761796	5.57472	3.11816	7.94659	515.611	536.357	1	1.39922	1	46205
ARRB1	8.4582	0.0146045	0.0546835	1.83551	1.26214	0.750822	0.101324	1.45103	0.029734	0.000335034	0.000305089	91710
THBS4	8.37477	0.0365201	0.103623	1.43747	0.984543	66.0329	103.922	0.50357	0.668366	0.0190618	0.00741624	47938
KCNN1	8.37458	0.0271877	0.0836969	1.56563	1.07729	1	155.383	67.9196	0.015144	0.0190618	1	47820
CGNL1	8.36206	0.000330314	0.00535422	3.48107	2.2713	1.98486	0.662486	1.00004	0.0921845	0.00194037	0.00186443	174223
PDE1C	8.28092	0.0299994	0.0898785	1.52289	1.04634	4.93944	309.763	134.84	1.00203	1.1539	0.00479655	317835
SPECC1	8.19099	4.38593e-06	0.000786378	5.35794	3.10437	462.987	3.99843	804.156	1.49623	1.99464	1.33201	305424
NXN	8.1814	2.90794e-05	0.00154186	4.53641	2.81196	0.429829	0.66882	0.813259	0.221085	0.00176354	0.00135213	180446
NAT1	8.08456	8.45738e-05	0.00257344	4.07276	2.58949	585.796	417.233	268.678	1	1.00183	201.759	53228
NFKBIB	7.83588	1.84436e-07	8.1423e-05	6.73415	4.08925	0.177001	0.144226	0.183668	0.000730816	0.00064753	0.000830761	9195
CLMP	7.80991	0.00180031	0.0140451	2.74465	1.85248	0.333135	1.552	0.430099	0.00105333	0.0969034	0.00149218	122975
KIAA1377	7.74688	0.00237428	0.0167472	2.62447	1.77606	0.999995	0.800791	3.95583	0.00509947	1.94192	0.00186448	86048
PDE3B	7.72516	0.00307525	0.0192024	2.51212	1.71665	2.24428	0.455509	1.49827	0.00220018	0.00242796	0.323335	132941
KIAA1324	7.70729	0.000342691	0.00548012	3.4651	2.26121	196.259	1	344.483	0.856284	0.417603	1.16343	86938
FRMD4A	7.65657	1.00034e-05	0.0010031	4.99985	2.99865	460.922	776.626	670.199	2.96971	1.99038	4.94111	687161
GFOD1	7.63266	0.0261992	0.0815872	1.58171	1.08838	1.00041	0.101058	1.33168	0.00059114	0.0858215	0.00053244	122829
ZNF385A	7.60567	5.35585e-05	0.00198444	4.27117	2.70236	66.0329	0.774529	268.708	0.462575	0.251181	0.335213	15562
GPR161	7.57562	1.50426e-07	7.52629e-05	6.82268	4.12342	0.301071	0.301141	0.25466	0.0633695	0.00149255	0.00124372	56895
NKAP	7.56322	8.83494e-07	0.000288288	6.0538	3.54017	1.7975	1.89509	1.49629	0.00909892	0.203087	0.00495642	13028
GLB1L3	7.5552	9.88768e-06	0.0010031	5.00491	2.99865	456.274	515.618	741.084	1.09744	4.92375	2.97055	43184
DNASE1L1	7.4768	1.17272e-05	0.00104731	4.93081	2.97993	0.503815	0.503191	0.00117075	0.00255583	0.00174977	0.00248378	7973
ZNF362	7.45906	0.00339232	0.0204987	2.4695	1.68827	0.389209	0.627042	0.120559	0.000700066	0.369329	0.000825971	44147
CNR2	7.44451	1.83394e-07	8.1423e-05	6.73661	4.08925	1	1	0.0147233	0.00509947	0.00575259	0.00495667	39358
CLK3	7.43744	2.74064e-06	0.000761796	5.56215	3.11816	4911.79	3094	4618.96	19.3353	32.8072	21.2474	21830
CDKL2	7.37993	1.0328e-05	0.00100504	4.98598	2.99782	131.066	1	67.9196	0.379434	0.524221	0.340737	54018
SDPR	7.36992	5.83403e-08	5.21911e-05	7.23403	4.2824	0.154156	0.136116	0.150701	0.00119024	0.000749526	0.000887327	12975
GHDC	7.34255	0.0012725	0.0114623	2.89534	1.94073	2.96971	0.604763	0.498646	0.00509947	0.00278985	0.0147233	5151
ADAM8	7.33125	0.056647	0.14195	1.24682	0.847863	131.066	103.924	0.795501	0.00509947	1.00026	0.508667	14488
TUBA8	7.32158	0.000288177	0.00492706	3.54034	2.30741	1.43423	1.33117	0.57234	0.00219188	0.0064379	0.503708	21046
FGD6	7.19511	0.0403978	0.111712	1.39364	0.951902	1.98282	0.999997	67.9196	0.125531	0.187948	0.0018141	140716
SYNPO	7.19003	3.92257e-06	0.000786378	5.40643	3.10437	2602.98	1868.34	2541.94	15.8338	871.041	8.93564	51262
CPLX1	7.12539	0.000213152	0.00424325	3.67131	2.3723	66.0329	0.668812	1	0.015144	0.00643581	0.00741422	41201
STAC2	7.07859	7.77269e-05	0.00243932	4.10943	2.61273	1	1	67.9196	0.00762975	0.00998679	0.0147233	15252
ASAH2	7.0751	3.14712e-08	5.21911e-05	7.50209	4.2824	1	1	1	1	0.0064357	0.00741624	61371
SLC25A20	7.07253	0.118585	0.2406	0.92597	0.618704	261.132	0.127669	0.202384	0.0017089	0.0047936	0.252791	42071
TET1	7.07173	0.0699088	0.164987	1.15547	0.782551	7.11856	1.36743	275.63	0.00651732	0.502327	0.336638	134123
BDNF	7.06894	1.76795e-05	0.00121776	4.75253	2.91444	2408.15	1752.15	1546.11	13.9155	5.37219	2967.33	44773
SP6	7.05166	0.000228045	0.00439968	3.64198	2.35658	1	0.00621643	1	0.007622	0.00322824	0.00484061	6237
NAT16	7.0512	0.000296288	0.00501951	3.52829	2.29934	131.066	257.875	268.901	1	103.922	1	9784
VPS9D1	7.05056	0.000144225	0.00337199	3.84096	2.47211	0.335595	0.170681	0.368644	0.00126708	0.00159212	0.625944	12575
TTC39A	7.00567	0.0169477	0.0599504	1.77089	1.22221	0.336733	3.94282	1.33168	0.00255624	0.253613	0.00297976	10665
ZNF672	6.99698	1.08429e-05	0.0010172	4.96485	2.99259	0.241995	0.366849	0.36	0.00140184	0.246745	0.00248418	11185
CXorf22	6.93997	0.0678187	0.161171	1.16865	0.792712	66.0329	5.9058	268.947	2.97251	0.0190618	1	70419
GNE	6.91011	0.00651733	0.0310556	2.18593	1.50786	982.492	1188.34	21.6532	1.49618	9.80569	2.97055	44058
GMFB	6.79122	0.000120982	0.00306961	3.91728	2.51292	0.118049	0.0980845	0.0575415	0.0387487	0.000471361	0.000644441	14536
TMEM259	6.69634	7.99678e-07	0.000272799	6.09708	3.56416	0.0692196	0.0828964	0.0820464	0.0423156	0.000670731	0.000669287	11492
TMEM145	6.65478	1.73337e-05	0.00121776	4.76111	2.91444	456.231	412.723	268.679	2.24105	4.46649	4.94075	11738
C9orf84	6.5777	8.22753e-08	5.21911e-05	7.08473	4.2824	5577.15	5937.01	5540.86	34.5017	59.4869	3328.67	72913
JAKMIP3	6.46049	7.44938e-05	0.0024098	4.12788	2.61802	0.00509947	0.502989	0.501242	0.00306825	0.0048815	0.00495641	80001
NOMO1	6.42808	1.29407e-07	6.93716e-05	6.88804	4.15882	0.266042	0.00387246	0.990098	0.00306594	0.00322824	0.00297975	62372
IL1R1	6.37465	0.00019912	0.00404984	3.70089	2.39256	66.0329	1	275.879	0.50382	0.999999	1	109499
IKBKG	6.36416	7.0274e-07	0.000251146	6.15321	3.60007	0.068876	0.0628785	0.0772121	0.000698424	0.0820717	0.000828301	22803
NDRG4	6.35891	0.000989524	0.00991094	3.00457	2.00389	0.40902	1.18976	1.0107	1	0.0064357	0.00495641	49975
ITGA9	6.35193	0.00351212	0.0207711	2.45443	1.68254	66.0329	1	68.0483	0.185667	0.504279	0.667988	177198
IQSEC2	6.34424	0.110396	0.22881	0.957047	0.640524	2.07669	0.502417	67.9196	0.393585	0.112666	0.00297975	48739
CYP26B1	6.31452	0.000232052	0.00444274	3.63441	2.35235	0.0728661	0.0783482	0.156605	0.000960502	0.138375	0.000711291	18625
SCHIP1	6.31003	0.000223501	0.00437721	3.65072	2.3588	67.1291	5619.85	4295.28	57.0787	49.9617	26.6462	624120
EHD3	6.30674	0.000496935	0.00664794	3.3037	2.17731	0.778157	0.401164	1	0.00762975	0.00387139	0.287236	34381
FGFR4	6.27989	0.000281107	0.0048723	3.55113	2.31227	0.202494	0.169357	0.376392	0.0015477	0.127122	0.00265581	11206
BTN3A1	6.21823	0.0183209	0.0632176	1.73705	1.19916	0.169582	1.49512	0.572099	0.00190765	0.504813	0.00298008	12980
TEX35	6.21154	2.67814e-06	0.000761796	5.57217	3.11816	1	103.937	67.9196	1	0.995323	0.773252	9578
MMAB	6.17179	0.00131589	0.0116322	2.88078	1.93434	0.0634014	0.252277	0.444607	0.00255625	0.00149796	0.00495641	19838
LIFR	6.13129	0.000167862	0.00369057	3.77505	2.43291	586.277	1116.29	1061.58	3.95534	671.436	12.634	120443
ABCA5	6.115	0.157163	0.293555	0.803651	0.53231	0.00509634	52.4611	0.252791	0.00124185	0.10918	0.00105569	24440
TARDBP	6.10546	8.22835e-06	0.000928092	5.08469	3.03241	0.0229838	0.03278	0.024677	0.000334111	0.0102603	0.000311055	12871
SCRT1	6.08576	6.62199e-08	5.21911e-05	7.17901	4.2824	1	1	1	0.00307699	1	0.0147233	5490
TAL1	6.08576	6.62184e-08	5.21911e-05	7.17902	4.2824	1	1	1	0.00730059	52.4611	0.0147233	13481
TAT	6.08576	6.62155e-08	5.21911e-05	7.17904	4.2824	1	1	1	2.96971	0.00962259	0.0147233	10245
ERG	6.06457	0.0199753	0.066991	1.69951	1.17398	1.49619	0.661447	6.15899	0.0675512	0.10201	0.00150406	294522
PTCRA	6.05096	6.77467e-08	5.21911e-05	7.16911	4.2824	1	1	1	0.0150827	0.00962238	1	9849
CCDC88B	6.00463	0.00143409	0.0122583	2.84342	1.91157	196.099	103.836	67.9196	66.069	1	1	17317
CPQ	6.00301	0.00741049	0.0339949	2.13015	1.46859	2.96971	0.601482	1.00751	0.015144	0.0048335	203.289	498224
C3orf18	5.9545	0.00450733	0.0242317	2.34608	1.61562	1.57441	0.742152	0.376163	1	0.00969058	0.00372192	9768
GLS2	5.93447	0.0471707	0.124393	1.32633	0.905205	66.0329	52.4611	1	0.015144	1	1	17446
SH3RF3	5.92552	5.62758e-06	0.000812211	5.24968	3.09033	0.000552736	0.0328991	0.0305561	0.000419952	0.000537917	0.000393087	516211
CLIP3	5.84236	0.0132609	0.050933	1.87743	1.293	0.504087	2.27656	0.336654	0.202453	0.00323135	0.00741573	18236
MAPRE2	5.83013	5.8077e-05	0.00207556	4.236	2.68286	651.168	515.611	386.99	521.264	6.84771	6.89061	166541
DLGAP3	5.82699	0.104621	0.220001	0.980379	0.657575	3.03364	155.302	1.49629	0.00306594	1.00086	1.0009	39948
GREB1L	5.77411	0.0340513	0.098177	1.46787	1.00799	2.95589	0.918363	0.26326	1.4161	0.00322824	0.00741624	212889
SHOX2	5.77164	0.0279248	0.0854365	1.55401	1.06836	1	0.0925124	0.179239	0.00108884	0.0509216	0.00186405	10153
PKIB	5.72998	0.00434732	0.0238151	2.36178	1.62315	261.06	103.922	334.305	391.198	1.9944	1.99258	254457
FCN3	5.71336	9.03988e-08	5.21911e-05	7.04384	4.2824	1	1	1	0.00724976	0.0190593	1	5715
C2orf15	5.71326	8.96831e-08	5.21911e-05	7.04729	4.2824	0.0151418	52.4582	67.9196	1	0.99965	1	9744
FAM83C	5.71298	9.04044e-08	5.21911e-05	7.04381	4.2824	1	1	1	1	0.0190644	0.0143942	6692
MGAM	5.70647	0.136325	0.265529	0.865423	0.575888	0.668366	1.98094	134.839	0.00301414	0.759105	0.548003	110869
ACSS2	5.68432	0.148321	0.282311	0.828797	0.549273	0.503909	0.751386	201.765	0.33675	0.66886	0.00249438	53004
TMEM17	5.67465	0.000624652	0.00769788	3.20436	2.11363	1	0.755876	0.00741624	0.0151441	0.00643571	0.0140696	6249
SCOC	5.6276	0.0518075	0.132792	1.28561	0.876828	2.992	4.46632	69.3388	1.00005	0.0190825	0.401788	125271
CYP24A1	5.61819	0.102757	0.217433	0.988188	0.662674	567.189	1.66415	2.97367	1.00001	0.0190616	1	18505
PET117	5.60478	0.000118559	0.0030368	3.92607	2.51758	0.196738	0.227492	0.127861	0.00509947	0.00161454	0.00495637	5314
TMEM246	5.58872	0.000875296	0.00926546	3.05785	2.03313	0.166272	0.409844	0.183835	0.00170561	0.113027	0.00482508	11868
DGKI	5.58122	0.246245	0.409227	0.608632	0.388035	523.997	0.856375	1.6634	0.202453	0.00849349	3.95583	457225
TRANK1	5.53476	4.35325e-06	0.000786378	5.36119	3.10437	66.0329	52.4611	67.9196	1.33163	0.751209	2.97566	118241
C11orf57	5.50604	0.00164225	0.013267	2.78456	1.87723	0.0296858	0.0539327	0.0190561	0.0299533	0.000422422	0.000396668	10907
CPT1B	5.47674	0.0033869	0.0204987	2.4702	1.68827	0.257821	0.301257	0.895533	0.00382918	0.00643613	0.168737	9217
TMEM63C	5.47507	0.218991	0.376094	0.659573	0.424704	0.00770349	0.751517	201.759	0.115974	0.000858701	0.0772346	77737
CRIP2	5.46147	0.0018438	0.014251	2.73429	1.84615	0.0922055	0.338865	0.105886	0.00306594	0.00174526	0.00722771	7233
TMC6	5.44856	0.118277	0.240171	0.927098	0.619479	1.98725	55.416	0.503668	0.0168671	0.0198815	1.98614	9832
ADI1	5.43795	0.164163	0.303758	0.784725	0.517472	196.099	0.376514	0.714894	0.60041	0.00242313	0.445365	21661
SRD5A3	5.43069	0.00106335	0.0104047	2.97332	1.98277	0.105509	0.14313	0.263731	0.00218353	1.19739	0.00248122	26879
GCNT1	5.41075	4.17834e-05	0.00185553	4.379	2.73153	281.046	309.292	436.331	586.793	4.8797	7.89694	87581
C19orf38	5.40845	0.126553	0.252535	0.897726	0.597679	66.0329	1	1	0.00509947	0.169357	0.997958	21255
HEATR5A	5.36845	0.00187539	0.0144136	2.72691	1.84123	0.251101	0.177043	0.500555	0.00509947	0.0032252	0.602512	128795
TMEM173	5.34796	0.000343932	0.00548028	3.46353	2.2612	0.169761	0.287973	0.0812527	0.00306594	0.0064357	0.00297975	7231
CPNE9	5.3159	0.0106671	0.0438956	1.97195	1.35758	1	1	0.0147233	0.015144	0.0190618	0.00495551	26083
EPN3	5.31414	0.00350939	0.0207711	2.45477	1.68254	1	0.0190075	1	0.015144	0.0231896	0.00741624	11064
CCDC120	5.30464	4.58347e-05	0.00191105	4.33881	2.71873	0.224102	0.335489	0.334998	0.00306591	0.372912	0.00741606	16550
DNASE2	5.3024	0.298491	0.466606	0.525069	0.33105	0.338842	32.0999	134.976	131.066	0.0177157	0.0146431	6311
LRRC2	5.29077	0.000112913	0.00296299	3.94725	2.52827	66.0329	103.922	67.942	0.00509947	1.98094	26.8464	64695
EBI3	5.26289	0.190413	0.33928	0.720304	0.469441	131.066	1.98852	0.465612	1.00014	0.00215443	0.994924	7985
C11orf70	5.25683	0.000683937	0.00795394	3.16498	2.09942	0.223558	0.12712	0.283733	0.00509947	0.00242222	1	28674
THAP1	5.24789	0.0122415	0.0482269	1.91217	1.31671	0.0315817	0.120718	0.161541	0.00118316	0.361457	0.000847585	6658
CEP85L	5.24109	0.0144879	0.0544476	1.83899	1.26402	651.331	565.929	5.06394	8.7622	13.7573	2.6661	191086
F11R	5.23777	0.00228295	0.0162711	2.6415	1.78858	0.101382	0.145549	0.292398	0.00300465	0.00215473	0.501851	43774
AKR7A3	5.21807	0.128435	0.255002	0.891316	0.593457	1	1.49517	268.681	0.00762975	1	1.02102	6224
FHOD3	5.18555	0.135985	0.265013	0.86651	0.576732	89.6493	0.671835	1.4963	0.750957	0.335723	0.00741665	413731
FES	5.14844	0.000531694	0.00696263	3.27434	2.15723	3054.51	32.5421	56.1483	2.4566	1.87327	1.16338	11342
HYAL2	5.10774	0.000930202	0.00949819	3.03142	2.02236	9.42099	14.4689	5.90306	0.0853338	0.533665	0.333315	5061
GABRB3	5.08084	0.000744061	0.00843119	3.12839	2.07411	2.05717	4.46602	2.58931	0.0563623	0.285547	0.0553188	229530
UNC13D	5.07525	0.0290243	0.0876362	1.53724	1.05732	0.126793	1.00105	0.999942	0.00306595	0.0092353	0.252791	17491
DFNB31	5.05482	0.00133444	0.0117149	2.8747	1.93126	1.49372	3.43272	3.95547	0.0376242	0.237645	0.0677533	23480
CLN5	4.97075	0.0139661	0.0530863	1.85492	1.27502	0.148433	0.601549	0.21113	0.00383188	0.00387032	1	10594
COL6A1	4.96424	0.270183	0.435316	0.568343	0.361195	66.0329	0.00962259	0.144662	0.00302247	0.402319	0.00248498	23301
ADORA2A	4.95801	0.00677286	0.0319889	2.16923	1.495	0.309067	0.296956	0.0981124	0.144737	0.00321024	0.00370012	24617
CHRNA7	4.93964	0.0154736	0.056538	1.81041	1.24766	1.71116	0.335115	0.779143	0.0373389	0.000413914	0.0844604	139699
ERO1LB	4.91459	0.00550887	0.027785	2.25894	1.55619	1.98486	103.922	0.968175	0.111594	0.138573	0.0401059	66918
NUDT6	4.86833	1.30824e-05	0.00106721	4.88331	2.97175	0.100691	0.131169	0.105966	0.00382948	0.0848153	0.00165761	29963
UNC5B	4.85314	2.70789e-05	0.00152802	4.56737	2.81587	0.570873	0.430287	0.416701	0.0161854	0.000248509	0.0395511	90344
MBLAC2	4.79114	1.3425e-05	0.00107304	4.87209	2.96938	0.0392161	0.0506523	0.0486736	0.000643422	0.104382	0.00165762	16566
DLL3	4.78996	0.00208037	0.0152771	2.68186	1.81596	1	52.4611	67.9196	1	2.48557	0.972479	9565
ERN1	4.78918	0.000197806	0.00404984	3.70376	2.39256	1.00129	1.27225	0.720227	0.0247988	0.193109	0.0282418	87113
WDR24	4.76645	0.296203	0.464966	0.528411	0.332579	0.00762975	103.922	67.9198	1	1	0.0147254	5699
ZNF611	4.74428	0.0017606	0.0138343	2.75434	1.85904	0.414947	0.251012	0.166361	0.00505282	0.169357	0.00741624	27070
ZNF74	4.74088	0.0210768	0.0695303	1.6762	1.15783	0.125957	0.0244357	0.0419632	0.000829871	0.000775297	0.0648125	14349
RCAN1	4.73127	0.00416924	0.0231951	2.37994	1.6346	10.6205	2.48442	4.49049	0.132081	0.432023	0.110803	10478
GBP2	4.72852	0.000468985	0.00647544	3.32884	2.18873	0.254528	0.504811	0.252761	0.015144	0.0190618	0.00297974	44416
AGBL4	4.6451	0.150063	0.284686	0.823728	0.545633	196.1	0.830487	0.985855	0.6551	1	0.012671	1491100
PAQR7	4.63491	0.00105874	0.0104003	2.97521	1.98296	0.0443303	0.100664	0.0369256	0.00139598	0.00155696	0.00494322	9770
TMEM218	4.6205	0.00117539	0.0110129	2.92982	1.9581	0.273747	0.332113	0.56875	0.015144	0.287195	0.00248436	17339
SCAMP5	4.61758	0.0269063	0.0830996	1.57015	1.0804	0.333806	0.0538036	0.201054	0.101386	0.00381751	0.00165788	25961
BRF1	4.59934	0.176831	0.320948	0.752441	0.493566	0.487614	0.504879	0.00245183	0.000507667	0.131541	0.000634599	13107
PPP1R16B	4.58815	0.165687	0.305974	0.780712	0.514315	0.503765	1.00016	0.00741645	0.168775	0.00138554	0.0011483	117320
BAIAP2	4.57021	1.91772e-05	0.00126781	4.71721	2.89695	0.848055	1.20004	1.09764	0.0536136	0.0442231	0.0351432	74228
SHF	4.52981	0.00457761	0.0245287	2.33936	1.61033	261.132	155.687	1.33168	8.87885	3.01706	4.94111	33962
GDPGP1	4.49516	0.0081927	0.0364903	2.08657	1.43782	0.50096	0.571783	0.165818	0.015144	1.88947	0.00495641	7826
ABHD1	4.44891	0.126769	0.252767	0.896986	0.597279	0.99995	1	67.9196	0.999903	0.0190618	0.342049	7024
FYN	4.44881	0.0051523	0.0266125	2.288	1.57491	3.48093	0.727754	1	0.0836269	0.0268135	0.108468	59731
PLIN1	4.44474	0.326312	0.49626	0.486367	0.304291	66.0329	1	0.00741627	0.668366	0.0190618	0.00372192	15049
MAZ	4.40498	0.274765	0.440823	0.561038	0.355736	7.90233	615.8	757.605	651.32	1.99615	0.298232	5088
LYSMD1	4.37635	0.00113202	0.0107542	2.94615	1.96842	0.00386255	0.287478	0.101636	0.00763501	0.00412291	0.00372192	6147
EPB41L1	4.33894	0.151608	0.286392	0.819277	0.543039	983.25	16.1298	1138.16	2.65822	2.49265	400.598	141296
ARAF	4.32153	0.00468568	0.0248993	2.32923	1.60381	0.251077	0.0890231	0.139188	0.00384626	0.428572	0.00492923	10822
MOK	4.31744	0.00230093	0.0163218	2.6381	1.78723	10.9181	3.42311	2.98999	0.150972	0.411239	0.227094	16125
KCTD1	4.28124	0.134441	0.263165	0.87147	0.579771	391.189	362.419	2.97055	1.24904	3.0073	21.0858	94526
UNC13B	4.25668	0.0145023	0.0544743	1.83856	1.26381	3.95027	1.98371	1.00462	0.167925	0.252574	0.00167697	243344
PRKCG	4.23742	0.29886	0.466997	0.524533	0.330685	1	0.0190618	19.0184	0.223405	0.00214777	0.112586	25435
MREG	4.22385	0.0323406	0.0948555	1.49025	1.02294	3.12507	3.00769	67.9196	0.251142	0.250413	1.02011	71033
ZNF616	4.06883	0.00275609	0.0180178	2.55971	1.7443	0.28771	0.00276884	0.186443	0.0151446	0.0064357	0.00749933	25539
ATP2C1	4.04144	0.228773	0.387835	0.640595	0.411353	2774.38	43.005	1817.86	3.98968	980.847	12.4142	152678
GRAMD3	4.03814	0.00065007	0.00781855	3.18704	2.10687	3.95761	258.218	67.9196	2.87448	4.92376	4.99119	134066
SNX8	4.03166	2.47407e-05	0.00148543	4.60659	2.82815	0.193193	0.153829	0.186481	0.0108204	0.109621	0.000207306	62695
OGFOD2	4.01593	0.00082855	0.00897513	3.08168	2.04696	0.0267122	0.0268404	0.0142227	0.0011767	0.000810626	0.126868	5235
STXBP1	4.01339	0.0891597	0.196129	1.04983	0.707459	0.498117	1.99528	5.00782	0.489954	0.227809	0.00124542	80510
DVL2	4.00917	5.54523e-05	0.00201685	4.25608	2.69533	6.90914	0.606841	3.9851	0.213373	0.240787	0.295015	9203
RFTN1	3.98742	0.000683851	0.00795394	3.16504	2.09942	1.74604	3.3902	2.14953	0.163768	0.25178	0.0773352	197871
SRPX	3.96557	0.100097	0.213175	0.999579	0.671264	3.47737	0.411953	2.9555	0.00219187	0.301171	0.394463	71590
ZNF623	3.9065	0.0189796	0.0645629	1.72171	1.19002	0.016534	0.0298403	0.00769127	0.0422338	0.000486902	0.000574964	17718
KRT7	3.87732	0.00548121	0.02772	2.26112	1.55721	6.90913	156.449	9.82345	0.502199	1.34122	1.13668	15756
RPL3L	3.87212	0.130348	0.257601	0.884897	0.589052	66.0329	1	1	0.015144	1	1	10100
PCCA	3.86925	0.00168149	0.0134251	2.7743	1.87208	2.96967	1.5729	1.99502	1	0.144016	0.00149212	441423
RREB1	3.85711	0.00122782	0.0112661	2.91086	1.94823	0.923723	1.88752	1.09969	0.0328743	0.115008	0.13031	144384
KLRG1	3.85025	0.249866	0.413718	0.602293	0.383296	0.33693	1	67.9196	0.015144	1	0.503706	21120
C10orf90	3.84045	0.131374	0.258986	0.881492	0.586724	1	52.4611	1	0.015144	1	1	80081
RP2	3.83296	0.0159349	0.0576051	1.79765	1.23954	1.51393	6.68364	0.999931	0.0849691	0.112115	0.366989	45445
RALGPS1	3.80436	0.260322	0.425619	0.584489	0.370979	2.42866	0.496067	22.3294	0.668331	1.99037	0.00741624	308393
OSBPL6	3.79337	0.00738291	0.0339774	2.13177	1.46881	2.16089	1.29573	0.559565	0.0671643	0.168245	0.0520185	188297
GPD1L	3.76999	1.25693e-05	0.00106721	4.90069	2.97175	2.99785	2.6372	0.99928	0.168626	0.212361	0.173183	62205
FAM131A	3.75807	0.0075091	0.0342588	2.12441	1.46523	0.538286	1.16613	0.423955	0.0672835	0.00106664	0.0921218	10347
GET4	3.74176	0.0122524	0.0482404	1.91178	1.31659	0.600411	0.230518	0.677435	0.000307212	0.179709	0.033967	44485
RNF152	3.73002	0.0521174	0.133359	1.28302	0.874979	1	0.337624	1.98528	0.00118144	0.150825	0.167185	78001
LRIG1	3.71751	0.00277457	0.0181229	2.5568	1.74177	1.99836	1.58599	4.27314	0.292783	0.116428	0.174529	27417
ZSCAN18	3.69438	0.00278094	0.0181329	2.55581	1.74153	561.426	519.995	1072.47	1.98486	52.4611	201.759	14522
FAM222A	3.68695	0.00883532	0.03844	2.05378	1.41522	0.328403	0.285071	1.40033	0.0675181	0.0595753	0.0152567	56126
STK10	3.67972	0.0399481	0.110836	1.3985	0.95532	0.885888	1.99888	0.36422	0.0153917	0.157517	0.126414	146273
FBP2	3.6595	0.130377	0.257601	0.8848	0.589052	1	52.4611	1	1	0.0190618	1	35073
HUNK	3.65218	6.49396e-06	0.000870307	5.18749	3.06033	1.21393	0.884639	0.879727	0.0712605	0.0717125	0.0918722	130750
RALGPS2	3.64268	0.000191568	0.00397777	3.71768	2.40036	1.60336	1.9961	1.2469	0.101382	0.160605	0.125793	154624
SH3GL2	3.63844	0.00274302	0.0179771	2.56177	1.74528	0.465721	0.999586	0.679713	0.0632752	0.0017681	0.101337	218170
ANKHD1	3.60214	0.00449342	0.024207	2.34742	1.61606	2.45297	0.857928	0.628762	0.0875504	0.0579207	0.145708	70664
RTF1	3.60196	1.86753e-05	0.00125141	4.72873	2.9026	1.02805	1.14397	0.893919	0.0837453	0.058516	0.117277	66460
SSBP3	3.59625	0.0025478	0.0172894	2.59383	1.76222	6.43196	0.959941	1.85684	0.148534	0.115463	0.251916	180965
BMP6	3.58457	8.8495e-05	0.00259547	4.05308	2.58578	4.93924	1.98094	0.503708	0.140842	0.167297	0.191052	154951
RNF130	3.58219	0.00528334	0.0270474	2.27709	1.56787	0.63251	0.782534	2.32689	0.0915601	0.0531075	0.137861	116636
DTWD2	3.57512	0.0453414	0.121185	1.34351	0.916552	0.357663	0.570602	1.83579	0.112605	0.00323248	0.165965	151672
CCDC126	3.57207	0.104145	0.21943	0.982362	0.658705	0.501099	2.96006	0.332628	0.00117887	0.365752	0.106712	47330
DYNLL1	3.55659	6.37709e-06	0.000870307	5.19538	3.06033	2.39426	9.92575	4.2278	0.357843	0.334774	0.387262	28639
POC1B	3.55485	0.00582842	0.0287589	2.23445	1.54123	2.96538	11.7192	9.68039	0.550263	0.377974	0.996532	105847
RNF187	3.55239	0.0382486	0.107251	1.41738	0.969597	0.00191841	0.101662	0.238781	0.0050933	0.00322824	0.0147233	8822
PODNL1	3.53667	0.102792	0.217433	0.988041	0.662674	4.93939	206.844	1.49629	0.335095	0.337624	2.97055	7290
TMEM181	3.53259	3.57758e-05	0.00169935	4.44641	2.76972	15.5496	20.2591	8.99625	1.41916	1.48534	1.11576	99000
ATP7B	3.512	0.000253298	0.00460828	3.59637	2.33646	3.96214	2.48597	2.48871	0.167731	0.258703	0.380476	27341
OVOL2	3.48889	0.409007	0.584796	0.388269	0.232995	1.9849	52.4611	0.0148966	0.336777	0.0048707	0.668258	33726
APLP2	3.48733	1.50376e-05	0.00111739	4.82282	2.95179	0.896354	0.858181	1.17603	0.0763858	0.0985418	0.0852052	74991
KDM5B	3.47699	5.08357e-07	0.000190761	6.29383	3.71951	0.966873	0.887428	0.955242	0.0877665	0.0849764	0.079608	81018
EPGN	3.46068	0.00307751	0.0192024	2.5118	1.71665	0.015144	0.0190618	1	0.00348111	0.00193936	0.00165513	5121
ARVCF	3.449	0.00145237	0.0123234	2.83792	1.90927	14.7903	14.711	8.59183	1.53325	1.60359	0.448072	9333
PPP1R14C	3.40037	0.000414628	0.00611059	3.38234	2.21392	1.24952	1.85477	1.24907	0.104454	0.241014	0.106263	107341
RB1	3.39965	0.00181956	0.0141511	2.74003	1.84921	0.500859	0.402379	0.263866	0.000450644	0.0580954	0.0414058	178144
SYP	3.39843	0.322021	0.491808	0.492116	0.308205	2.98968	103.924	536.357	131.066	1.08447	1	12397
CACNA1H	3.39798	0.0251093	0.0792118	1.60017	1.10121	0.451453	0.251859	0.125796	0.000879118	0.0566416	0.0334718	68532
SHQ1	3.39218	8.53519e-06	0.000928356	5.06879	3.03229	1.72098	1.40691	1.63093	0.12528	0.174525	0.15606	99171
LRRC49	3.38693	0.0240346	0.0767783	1.61916	1.11476	11.5901	12.9246	535.987	2.24403	4.06506	1.15413	196819
ZFYVE9	3.38629	0.00552794	0.0278302	2.25744	1.55548	2.52326	0.631533	1.75876	0.0956395	0.23785	0.107769	121954
DENND1B	3.37392	0.0177598	0.0620229	1.75056	1.20745	0.812554	3.45388	1.52258	0.308057	0.137429	0.0905891	270745
RASGEF1C	3.36803	0.0181086	0.0628028	1.74211	1.20202	131.066	2.98679	2.0652	0.721306	0.228639	0.470556	35982
CTDSP1	3.36578	0.0159951	0.057635	1.79601	1.23931	2.54214	5.94151	1.61237	0.455395	0.0952412	0.512561	7604
OSBPL8	3.36501	0.000254842	0.00460866	3.59373	2.33643	2.03873	1.31659	1.31006	0.146135	0.24053	0.0959115	208012
GRB2	3.3344	3.92401e-05	0.00178483	4.40627	2.7484	1.57846	0.872606	1.22305	0.102432	0.136143	0.122467	87634
WDR47	3.3254	8.823e-06	0.000945952	5.05438	3.02413	1.3663	1.51559	1.96201	0.173779	0.142782	0.159958	72013
EPB41L5	3.32011	0.00213203	0.0155499	2.67121	1.80827	0.979457	0.660093	1.63965	0.134726	0.0638001	0.123798	166094
LEF1	3.30354	0.000456224	0.00636424	3.34082	2.19625	0.813616	0.86651	1.33979	0.0634485	0.104531	0.147968	121412
FMNL3	3.28628	0.0500263	0.129197	1.3008	0.888747	0.677727	0.148793	0.320874	0.000463633	0.0458429	0.105527	14302
PXK	3.28345	0.000673534	0.00792641	3.17164	2.10092	1.11123	2.00673	1.71336	0.110559	0.214875	0.174223	88071
FAM117B	3.27675	0.097664	0.209959	1.01027	0.677865	3.48092	0.501699	0.601189	0.00153502	0.188839	0.401773	90055
SHANK3	3.25429	2.7697e-05	0.00152854	4.55757	2.81572	15.8827	1127.14	19.3304	1.80051	2.13813	2.2607	58571
TXLNG	3.25317	0.000326821	0.00532058	3.48569	2.27404	0.937597	0.63199	0.692707	0.0308926	0.195048	0.0779496	58088
CNNM4	3.23856	0.00556662	0.0279118	2.25441	1.55421	1.27706	1.09962	0.357041	0.0481957	0.125257	0.0987753	50990
CDK17	3.23084	3.68615e-05	0.00173782	4.43343	2.75999	2.40921	0.775235	1.8889	0.174253	0.206403	0.224025	122328
USP28	3.22206	0.00721823	0.033502	2.14157	1.47493	1.14481	1.11005	4.9498	0.117307	0.258708	0.229154	31593
CYTH3	3.22166	3.45453e-05	0.00166027	4.46161	2.77982	0.701856	1.09222	1.18625	0.093341	0.121213	0.108629	110831
LSM5	3.22078	0.000156852	0.00348277	3.80451	2.45808	5.11523	10.4309	4.97086	0.790362	0.637376	0.546062	5079
BMPR1B	3.21595	8.60859e-05	0.002574	4.06507	2.58939	1.33123	1.18312	1.66547	0.196648	0.133957	0.124127	400474
CAMKV	3.20584	0.290173	0.458184	0.537343	0.33896	1	1	0.0147233	0.00509947	0.00453079	1	11948
GSN	3.20321	0.0240412	0.0767783	1.61904	1.11476	1.19939	0.401164	0.501861	0.0676225	0.00322824	0.75093	131360
AOX1	3.18486	0.0354489	0.101234	1.4504	0.994671	846.412	18.6568	2.92556	1.13706	1.8976	4.00403	85487
FBXO11	3.17388	9.34358e-05	0.0026519	4.02949	2.57644	1.33003	0.983714	1.26138	0.0878212	0.278948	0.130943	98874
GPC4	3.17037	0.00930814	0.0399111	2.03114	1.39891	1.33221	1.13232	0.504936	0.0509792	0.201185	0.10178	114142
PHKA1	3.1653	0.0215985	0.0705995	1.66558	1.1512	5.9627	1.96078	3.48102	0.00118156	0.445597	1	135366
CHST5	3.16524	0.000627165	0.00770446	3.20262	2.11326	0.00762975	0.0027683	0.00495641	0.000731474	0.000439471	0.000467686	6641
NEO1	3.15833	0.0530168	0.134995	1.27559	0.869684	0.729993	0.624751	3.98244	0.0362868	0.340938	0.206298	252723
FRMD6	3.14604	0.000950212	0.00959804	3.02218	2.01782	97.6255	191.177	124.594	11.6056	11.717	24.6523	241606
PRKX	3.14488	0.00871075	0.0380552	2.05994	1.41959	2.29545	1.85133	0.600713	0.100746	0.333929	0.109655	109292
WDR44	3.14125	0.000583427	0.00742495	3.23401	2.12931	7.90745	1.87157	2.74349	0.265894	0.427108	0.303055	103888
CACNB4	3.14086	0.000290623	0.00494587	3.53667	2.30576	0.97069	1.26262	0.866479	0.0624859	0.338113	0.115661	141200
LYN	3.1331	0.00162773	0.0131781	2.78842	1.88015	0.412633	0.594025	1.1994	0.06387	0.0602404	0.113156	132621
PAQR5	3.12903	0.00146066	0.0123608	2.83545	1.90795	0.57235	0.544671	0.88681	0.00219219	0.074467	0.428608	108683
CDC42BPB	3.118	0.00174812	0.0137522	2.75743	1.86163	1.68619	3.19058	2.39332	0.192723	0.435193	0.234597	125027
GTF3C1	3.11268	2.97187e-05	0.00154186	4.52697	2.81196	0.856463	1.9636	1.87301	0.219865	0.201226	0.174802	89318
SVIL	3.1114	0.00239866	0.0167929	2.62003	1.77488	0.715452	1.50074	0.802041	0.175165	0.0737983	0.103207	177625
NPEPPS	3.11059	0.133969	0.262585	0.872995	0.58073	2936.67	59.1096	21.9825	5.4935	46.4366	6.93733	100320
CXXC5	3.10939	3.12024e-05	0.00154186	4.50581	2.81196	0.777652	0.930693	1.14151	0.118238	0.0919626	0.118207	34380
COBLL1	3.1083	0.00239375	0.0167898	2.62092	1.77495	2.4358	0.874098	0.814307	0.0907341	0.179382	0.159336	13553
AHDC1	3.10795	0.000198916	0.00404984	3.70133	2.39256	0.930473	1.37093	1.22357	0.105957	0.169491	0.135618	69388
TMPRSS7	3.08832	0.158208	0.294848	0.800771	0.530402	66.0329	52.461	0.0147233	0.765259	2.32479	6.91892	41652
SP100	3.08779	0.000253916	0.00460828	3.59531	2.33646	0.998035	0.556173	0.248814	0.056092	0.0808001	0.0617586	54380
VWA8	3.08402	0.0168778	0.0598054	1.77268	1.22326	0.273743	0.223061	0.625699	0.00191842	0.056574	0.0779829	394261
HPCAL1	3.07932	1.57729e-05	0.00114183	4.80209	2.9424	0.84842	0.885344	1.91979	0.110748	0.12506	0.103423	124714
ECE1	3.07625	0.00044545	0.00631769	3.3512	2.19944	1.55274	1.28352	0.892281	0.133188	0.116185	0.191539	73027
CHCHD6	3.06657	0.0377087	0.106073	1.42356	0.974394	0.56292	0.772928	2.42553	0.0533977	0.267141	0.125816	256201
FCHO2	3.05155	0.00189653	0.0144645	2.72204	1.8397	2.10282	3.97065	3.4989	0.447703	0.547536	0.209107	134542
RNF43	3.04169	0.467964	0.641822	0.329788	0.192586	1	1	137.478	65.9362	0.253627	0.0147229	63857
SAMHD1	3.03684	0.00569257	0.028307	2.24469	1.54811	8.74938	0.989668	3.48334	0.293701	0.640175	0.406524	60020
OSBPL1A	3.0275	0.382042	0.555233	0.417889	0.255525	7.89399	580.314	601.482	1.33163	292.064	13.0682	110186
LRRFIP2	3.0186	5.36908e-06	0.000800889	5.2701	3.09643	2.61771	2.70684	2.33469	0.265719	0.317157	0.361249	123735
KDM6A	3.0152	0.00815799	0.0364005	2.08842	1.43889	0.817355	0.751363	2.48393	0.146648	0.086823	0.226719	239423
IFIT3	3.01303	0.0607046	0.149143	1.21678	0.826396	0.334788	1.50459	0.715059	0.169997	0.00387094	0.204463	13124
MUL1	3.01196	0.388696	0.563051	0.41039	0.249453	0.000435152	0.0826058	0.208398	0.000675768	0.000447829	0.047159	8734
DSC2	3.00451	0.0230309	0.074215	1.63769	1.12951	0.600755	0.602084	0.202389	0.134473	0.059921	0.00148981	36447
PPM1D	3.00068	1.41867e-05	0.00107621	4.84812	2.9681	0.861796	0.839669	0.410796	0.092701	0.107922	0.0918847	66097
STOML1	2.99973	0.138328	0.267841	0.859089	0.572122	0.999442	0.127093	0.230376	0.00509947	1.98111	0.0372388	9131
KIF1B	2.99597	0.000143052	0.00337199	3.84451	2.47211	0.304412	0.634393	1.08395	0.0708216	0.0739717	0.0959794	97892
TTC39C	2.98267	0.0629606	0.15282	1.20093	0.81582	0.501271	2.23031	1.5754	0.610527	0.169372	0.00372192	142838
PRKAR2B	2.97793	0.033463	0.0969652	1.47544	1.01338	6.16009	3.78632	0.800594	0.161741	0.40078	0.589057	117079
GPR137B	2.97336	0.002531	0.0172415	2.59671	1.76342	0.542077	1.79418	2.81541	0.28069	0.148668	0.217098	66378
DDHD1	2.96019	0.000251433	0.00460828	3.59958	2.33646	0.833203	0.692845	1.99504	0.0952121	0.137434	0.123133	56925
SYCP2	2.95507	0.0482954	0.126292	1.31609	0.898626	0.382359	0.66859	1.49972	0.168813	0.203097	0.00548092	68592
TEF	2.95364	0.11338	0.233209	0.945463	0.632254	1.24209	6.8856	3.48171	44.9377	0.400001	0.0147233	31996
DOC2A	2.94885	0.426614	0.601378	0.369965	0.220852	1.00037	0.0064357	0.336869	0.00170296	0.0027665	1	5567
FHL1	2.94662	0.000148667	0.00340818	3.82779	2.46748	2.53846	1.52053	8.64686	0.368897	0.275593	0.35117	64658
PGAP1	2.94156	0.000904198	0.00939819	3.04374	2.02696	3.16143	2.24374	1.39117	0.208177	0.299769	0.348754	93727
CNOT6	2.94078	0.001081	0.0105362	2.96618	1.97732	1.10179	0.689299	1.00509	0.119018	0.44686	0.0491163	83937
FAM57B	2.9386	0.359233	0.530812	0.444624	0.275059	1	1	0.00741624	0.015144	0.00322824	0.336637	6439
MAP2K1	2.93439	5.62219e-05	0.00202858	4.25009	2.69281	1.34435	1.28992	1.95141	0.174344	0.180153	0.24119	104672
CPD	2.92685	0.000662402	0.00787849	3.17888	2.10356	1.87554	0.934311	1.37527	0.135689	0.184545	0.218855	90734
FBXL2	2.92495	0.00354554	0.0209522	2.45032	1.67877	0.847776	1.00782	0.546071	0.000954113	0.143861	0.137479	109824
NR3C1	2.91909	0.00253166	0.0172415	2.59659	1.76342	2.32878	2.54264	4.98926	0.21545	0.537449	0.589608	125759
SCAI	2.91905	0.00613556	0.0297656	2.21215	1.52629	1.51324	0.0640328	1.00047	0.0875669	0.0873351	0.184278	200951
GATS	2.91594	0.000637973	0.0077494	3.1952	2.11073	1.44133	0.632878	1.49929	0.12692	0.199858	0.146065	71578
UNKL	2.90663	0.0108998	0.0444819	1.96258	1.35182	2.43981	13.3015	8.4596	1.43342	0.874344	0.572692	16479
NIPAL3	2.90534	0.0326734	0.0955902	1.48581	1.01959	0.440513	0.6823	0.212443	0.14477	0.0629244	0.00122613	57229
RAB6A	2.90133	0.000275278	0.00480456	3.56023	2.31835	1.02076	1.68401	1.39571	0.156141	0.15298	0.240856	85519
RGMA	2.89712	0.00319155	0.0196221	2.496	1.70725	1.00001	0.465616	1.98912	0.0993456	0.125132	0.194542	29754
FAM126A	2.89317	0.0181514	0.0628348	1.74109	1.2018	0.503363	0.800152	2.74356	0.0781542	0.153735	0.22431	72893
SNX30	2.88687	0.0111142	0.0451608	1.95412	1.34524	0.603278	0.99972	1.50883	0.355525	0.0717647	0.0958832	124134
MGRN1	2.88685	0.0451365	0.120766	1.34547	0.918054	0.495759	0.909432	2.27631	0.0484227	0.264722	0.197857	66151
MYH10	2.8826	0.000532518	0.00696263	3.27367	2.15723	1.49273	1.37582	1.01731	0.0679015	0.211493	0.216672	156557
LTA4H	2.87953	1.29408e-05	0.00106721	4.88804	2.97175	19.162	21.7496	18.9749	6.81728	2.48511	2.51198	34909
RABL3	2.87307	2.30904e-05	0.00142044	4.63657	2.84758	0.46096	0.436686	0.500367	0.0635095	0.553023	0.000829718	55857
KIAA2026	2.87134	3.15166e-05	0.00154186	4.50146	2.81196	1.47093	1.07845	2.56429	0.228022	0.190614	0.186902	88996
PREP	2.86902	5.12921e-06	0.000786378	5.28995	3.10437	2.77887	2.69921	3.08803	0.394488	0.335104	0.441344	125558
NCK2	2.86725	0.000126609	0.00311587	3.89753	2.50642	1.64023	1.70371	0.470243	0.230557	0.171879	0.195567	149211
VPS13A	2.86331	0.00320067	0.0196316	2.49476	1.70704	0.775102	0.89783	1.48688	0.0510204	0.220702	0.167602	205561
TRIM24	2.86235	0.000971145	0.00978315	3.01272	2.00952	2.67599	1.35248	2.24728	0.346016	0.342821	0.178298	125254
USP48	2.8548	0.00116746	0.0109523	2.93276	1.9605	1.10526	1.23145	0.725153	0.0804403	0.224558	0.143033	46821
RPS6KA5	2.85301	0.0567399	0.142124	1.24611	0.847333	1.32405	3.522	0.329216	0.336531	0.155103	0.077985	189827
UFSP2	2.84823	0.0598666	0.147844	1.22282	0.830195	873.013	1.15428	2.99576	0.251614	0.537776	0.995692	26446
CNOT4	2.84206	0.0264613	0.0820967	1.57739	1.08567	0.739565	1.72204	2.99503	0.27573	0.359369	0.104415	148329
CAB39	2.84154	0.000107533	0.00286582	3.96846	2.54275	0.983995	1.27858	0.936653	0.126942	0.126423	0.203114	108234
SUSD4	2.83893	0.115096	0.23586	0.938941	0.627345	4.41107	0.667758	1.19462	0.0718012	0.1883	0.71056	143241
CNOT6L	2.82646	0.00120068	0.0111267	2.92057	1.95363	2.34697	1.38383	1.68569	0.173964	0.216655	0.406999	106004
DNM2	2.82463	0.000281897	0.00487474	3.54991	2.31205	1.87002	1.11714	1.15853	0.175742	0.155983	0.24832	118786
SPIRE1	2.82248	0.000183393	0.00389437	3.73662	2.40956	1.79764	2.39328	2.08191	0.131958	0.663939	0.293577	189829
DTX2	2.82193	0.0329029	0.0959511	1.48277	1.01795	0.601226	0.445641	1.3743	0.101382	0.334196	0.00248436	44341
GID4	2.81915	0.0169507	0.0599504	1.77081	1.22221	0.699613	1.15207	1.76537	0.00135702	0.400918	0.159422	29108
DDX60	2.81683	8.01663e-06	0.000928092	5.09601	3.03241	4.47568	4.69468	4.9701	3.93249	0.501614	0.668319	102517
PCDHGA8	2.80889	0.445342	0.62008	0.351306	0.207553	521.642	105.493	1	1	155.383	1.02924	7519
C6orf106	2.80865	0.00929493	0.0398848	2.03175	1.39919	3.08529	1.43794	1.0004	0.146117	0.344508	0.256358	109560
RASSF3	2.80573	0.00303143	0.0191359	2.51835	1.71815	0.583757	0.596444	1.11075	0.0497074	0.190064	0.108494	87055
PACSIN2	2.80368	3.89349e-05	0.00178175	4.40966	2.74915	1.04891	1.14315	0.723967	0.124487	0.156452	0.14071	90116
HECTD4	2.78492	1.21995e-05	0.00105238	4.91366	2.97783	1.71273	1.99356	1.99626	0.155099	0.308807	0.285527	221905
RRBP1	2.7844	0.000483154	0.0065719	3.31591	2.18231	0.996443	1.17166	1.47484	0.0828059	0.284804	0.173981	9653
PPFIBP2	2.7832	0.115117	0.23586	0.938859	0.627345	3.95457	0.923603	0.66832	0.336733	0.668812	0.0087453	140001
SARDH	2.77719	0.303927	0.472252	0.51723	0.325827	1	103.922	134.827	0.999809	52.4541	1	40140
TNPO3	2.77316	7.48146e-05	0.0024098	4.12601	2.61802	1.49749	3.26169	2.79608	0.349244	0.450778	0.373872	100994
MTMR12	2.77005	2.86796e-05	0.00154186	4.54243	2.81196	1.34905	1.36987	1.0788	0.170061	0.162168	0.227757	86004
SENP5	2.76745	7.30601e-05	0.00239439	4.13632	2.6208	1.02247	1.08078	1.33886	0.141467	0.154172	0.214883	66858
ATF7IP	2.76435	0.000278102	0.00483138	3.5558	2.31593	1.4138	1.1453	3.32832	0.214956	0.269696	0.190532	110737
CDKL3	2.76047	0.0257159	0.0805164	1.5898	1.09412	0.251671	0.277092	0.101343	0.000511961	0.028326	0.0913259	165431
ARID4A	2.75792	0.00274139	0.0179771	2.56203	1.74528	1.05218	2.6752	1.14752	0.234386	0.290454	0.153301	75230
STK24	2.75768	0.000148321	0.00340818	3.8288	2.46748	1.19152	0.898697	0.390086	0.125131	0.116992	0.157242	71887
RASSF5	2.75659	0.0973004	0.209557	1.01189	0.678698	1.49762	0.464963	0.301802	0.154346	0.247664	0.00067892	81728
MYO1B	2.75349	9.67631e-05	0.00269111	4.01429	2.57007	3.25393	1.84396	2.19484	0.296781	0.393384	0.346626	180009
ZNF704	2.75203	0.0104589	0.0433908	1.98051	1.3626	1	0.507574	2.24969	0.253841	0.137801	0.106777	246331
STAT3	2.75156	3.16384e-05	0.00154186	4.49979	2.81196	0.364484	0.647198	0.464133	0.0612517	0.071212	0.0750576	75171
MAN1A1	2.75084	0.0103973	0.043207	1.98308	1.36445	1.44807	1.0722	0.514102	0.0906475	0.115035	0.250998	172566
GAPVD1	2.74201	4.38768e-06	0.000786378	5.35777	3.10437	0.988446	0.93834	0.996074	0.233073	0.145582	0.084472	47469
BICD2	2.73988	4.7599e-05	0.0019628	4.3224	2.70712	1.10022	1.13817	0.932791	0.0794194	0.177493	0.174517	53439
TLK1	2.73837	0.303893	0.472252	0.51728	0.325827	39.9927	2998.2	2150.74	1416.3	28.3866	21.5855	170078
JARID2	2.72827	0.005884	0.0289511	2.23033	1.53834	0.473499	0.994969	0.991979	0.220562	0.060677	0.120007	251668
TP53INP2	2.72645	0.000496483	0.00664794	3.3041	2.17731	0.00294935	0.00962259	0.0074161	0.000917239	0.000928216	0.00135808	9090
TRAF3	2.72181	1.7611e-05	0.00121776	4.75422	2.91444	1.15286	1.13443	1.3533	0.17868	0.237279	0.157812	134022
ARID3A	2.72026	0.0601066	0.148193	1.22108	0.829172	0.858496	1.33323	0.323632	0.0249019	0.114614	0.42513	46767
UBR2	2.7146	0.00313409	0.0194392	2.50389	1.71132	0.643161	1.08979	1.86606	0.225199	0.119433	0.171936	56330
CDC25B	2.71145	0.00769574	0.0348235	2.11375	1.45813	1	4.45595	4.01129	0.288141	0.621913	0.47489	19184
TGFBI	2.70857	0.0097166	0.0410141	2.01249	1.38707	24.6762	24.6464	2333.89	5.46341	3.77734	8.18662	34924
PPM1J	2.70668	0.356837	0.528317	0.44753	0.277106	0.015144	1	0.202384	0.015144	0.14677	0.00495641	5298
PINLYP	2.70029	0.0619159	0.151017	1.2082	0.820974	0.47828	0.253626	1	0.00762975	0.0925322	0.246193	5305
PGM3	2.699	0.00331479	0.0201437	2.47954	1.69586	0.535559	0.501134	0.292457	0.251056	0.042454	0.056022	28420
DNAJC1	2.69774	0.000449496	0.00632273	3.34727	2.1991	1.32082	2.29763	1.34678	0.213056	0.351709	0.199731	247174
TMEM57	2.69765	5.44242e-06	0.000800889	5.26421	3.09643	0.803049	0.763413	1.26946	0.127655	0.120578	0.134518	69311
HELZ	2.69665	0.00293769	0.0188246	2.53199	1.72527	1.92223	0.899883	1.70305	0.409452	0.159458	0.165595	169052
PTK7	2.68467	0.00172244	0.0136073	2.76386	1.86623	0.340569	1.16827	0.740811	0.0893147	0.151757	0.101153	57454
SLC9A1	2.68415	6.46043e-06	0.000870307	5.18974	3.06033	0.540814	0.360358	0.334317	0.0599473	0.0533175	0.0587217	5214
PKP2	2.68324	7.04876e-05	0.00233044	4.15189	2.63256	0.48301	1.84641	1.83129	0.27862	0.225316	0.263783	106101
TBC1D12	2.68167	7.60514e-05	0.00242429	4.11889	2.61542	0.792257	0.597133	0.669868	0.0940894	0.0933197	0.136654	133904
KIF13B	2.67916	0.00307538	0.0192024	2.5121	1.71665	1.16632	1.96958	1.74908	0.00168462	0.248235	0.622108	195816
KDM4B	2.67173	0.000268464	0.00475626	3.57111	2.32273	0.717887	1.29779	1.1511	0.19215	0.135156	0.160568	184485
SOS2	2.66977	0.016025	0.0576822	1.7952	1.23896	1.06956	0.840748	2.13935	0.426812	0.227127	0.0717294	114254
POLN	2.66976	1.00244e-05	0.0010031	4.99894	2.99865	1.66327	2.95675	0.668319	0.275635	0.25833	0.2508	157326
TANC1	2.66809	0.000765903	0.00855373	3.11583	2.06784	1.42329	1.03385	1.01128	0.0878404	0.222722	0.22272	264025
ASH1L	2.66583	0.000244078	0.00456385	3.61247	2.34067	1.65078	0.742768	0.93588	0.137697	0.191817	0.14097	227273
GATA4	2.66173	0.00385549	0.0222409	2.41392	1.65285	2.32813	1.74689	0.429796	0.278692	0.292115	0.156819	83042
TIMP2	2.65816	0.00191536	0.0145347	2.71775	1.83759	0.45238	0.474057	0.270471	0.0870054	0.0723941	0.0366138	21113
PEAK1	2.65639	0.000194553	0.00402237	3.71096	2.39552	0.500244	0.681945	1.18304	0.105529	0.0937847	0.127892	311949
CAMSAP1	2.65336	0.000917894	0.0094238	3.03721	2.02577	0.649915	0.678865	1.22288	0.136965	0.0962186	0.164413	74592
SPOCK1	2.65013	0.000780607	0.00860273	3.10757	2.06536	1.496	1.13869	0.988964	0.80177	0.189045	0.125802	523452
ELOVL5	2.64722	5.06305e-06	0.000786378	5.29559	3.10437	1.25685	1.40046	1.26177	0.167316	0.225002	0.214736	81392
ABI1	2.64654	0.00221071	0.0159379	2.65547	1.79757	2.55591	1.28648	4.31863	0.381003	0.311161	0.544955	114492
HS6ST1	2.64634	3.48277e-06	0.000786378	5.45808	3.10437	0.451553	0.49508	0.45884	0.0742956	0.0894822	0.0686484	53118
ZMIZ1	2.64544	4.97277e-06	0.000786378	5.3034	3.10437	1.12717	1.14077	1.23168	0.186295	0.158075	0.245975	247494
FERMT3	2.64395	0.00367066	0.0214718	2.43526	1.66813	1.86726	0.347976	1.32037	0.143501	0.167653	0.264318	17212
KCNA1	2.63897	0.324792	0.494937	0.488394	0.30545	1	1	0.0147233	0.00762975	0.00962255	1	8350
ST3GAL1	2.63648	0.000937428	0.00954599	3.02806	2.02018	0.558411	0.546698	1.04703	0.10646	0.0864806	0.144402	117093
CYTH1	2.63612	3.01632e-05	0.00154186	4.52052	2.81196	1.92208	2.35196	2.10637	0.324858	0.292611	0.42359	108247
KIF5C	2.63433	0.0442167	0.118729	1.35441	0.925444	4.91722	2.67401	0.800282	0.150559	0.534812	0.545984	250482
PPP3CC	2.63374	0.00362243	0.0212559	2.441	1.67252	2.994	0.716924	1.47577	0.26192	0.309028	0.166066	81844
PRKCI	2.63179	9.36381e-05	0.0026519	4.02855	2.57644	0.695878	0.724893	1.18567	0.111901	0.144458	0.13761	83551
RAB40C	2.62596	0.00433294	0.0237884	2.36322	1.62363	1.49808	1.01254	0.350696	0.111312	0.211851	0.12864	39917
NAA15	2.62457	0.000186306	0.00390566	3.72977	2.40831	0.957563	0.935669	1.26438	0.128383	0.304702	0.164847	89260
GREB1	2.62377	0.382388	0.555629	0.417495	0.255215	521.266	7.33867	795.687	6.50913	3.97115	502.894	108671
L3MBTL3	2.62115	0.0913467	0.199929	1.03931	0.699124	0.458319	1.52561	3.95583	0.131073	0.134669	0.672874	122867
RAVER2	2.6191	0.000564415	0.00726575	3.2484	2.13872	1.38388	2.20959	2.42552	0.24209	0.34367	0.384423	88137
RAPH1	2.61633	2.27733e-05	0.00141502	4.64257	2.84924	0.716368	0.617362	0.65817	0.0748532	0.108078	0.176077	101520
C20orf112	2.61178	1.80671e-05	0.00122157	4.74311	2.91308	5.38994	5.97823	4.52762	0.776324	0.924487	0.890036	40524
CASC4	2.61159	0.0214287	0.0701974	1.669	1.15368	1.01115	0.566988	1.66336	0.124353	0.333935	0.100591	114483
AS3MT	2.60927	0.0199049	0.0668694	1.70104	1.17477	0.510635	2.96188	67.9196	0.500843	0.724619	0.315203	32446
ZNF710	2.60636	0.0706311	0.166171	1.151	0.779444	0.876921	0.390209	0.203628	0.0903762	0.141022	0.0242088	80681
MICAL1	2.60311	0.0876992	0.19404	1.057	0.71211	1.9949	3.41783	542.979	1.3263	1.49519	0.350462	10388
SLC25A41	2.603	0.444192	0.619294	0.35243	0.208103	0.00762407	0.337624	1	0.00306594	0.504811	0.00741624	7743
PARD6G	2.59918	7.0306e-06	0.00087941	5.15301	3.05581	1.00031	1.21525	0.616681	0.17306	0.164837	0.157707	90281
OXSR1	2.59525	9.19787e-05	0.00264244	4.03631	2.57799	5.33213	4.64101	4.0926	0.657525	0.78359	0.890765	89954
ARIH1	2.59493	1.12751e-05	0.00103194	4.94788	2.98634	0.984115	1.13016	1.3828	0.19193	0.172563	0.199485	112230
PRKCQ	2.59365	0.00137491	0.0119618	2.86173	1.9222	1.68357	0.876873	0.863108	0.272625	0.137056	0.15505	88176
UBN2	2.59264	0.00274747	0.0179771	2.56107	1.74528	0.833963	1.22243	1.49876	0.18582	0.13559	0.276312	76752
TBC1D22B	2.59163	0.00126288	0.0114354	2.89864	1.94175	0.401529	0.888178	1.00137	0.167186	0.10842	0.103291	75199
C19orf54	2.59044	0.43378	0.608963	0.362731	0.215409	0.00057765	0.0752567	0.233603	0.0422985	0.000810019	0.00135664	9068
RFX2	2.59037	0.00076909	0.00856383	3.11402	2.06733	2.01011	1.49828	1.2998	0.333399	0.201183	0.267173	117490
GPD1	2.58768	0.0351497	0.100495	1.45408	0.997857	0.015144	0.0190618	1	0.00798861	0.00276832	0.00498134	7502
SOGA2	2.58727	0.00035875	0.00563268	3.44521	2.24928	1.04758	1.12223	1.4865	0.258348	0.220425	0.113154	125367
UBE2G1	2.58668	4.44366e-05	0.00188248	4.35226	2.72527	1.47984	1.10762	0.768683	0.161719	0.197231	0.19652	97458
PPP1R13B	2.58384	0.00090323	0.00939819	3.0442	2.02696	0.230692	0.563596	1.00116	0.0820188	0.0819722	0.123539	113840
KIAA0232	2.58312	0.00212787	0.0155347	2.67206	1.8087	0.942225	1.56941	2.22941	0.18688	0.253182	0.323812	101441
ITSN2	2.58108	7.80063e-05	0.00243932	4.10787	2.61273	0.986826	1.05553	1.24311	0.0881832	0.231946	0.182154	157663
NDRG3	2.57113	0.00569534	0.028307	2.24448	1.54811	1.52294	1.21224	2.42476	0.142655	0.501611	0.298075	94373
AGPAT1	2.56988	0.0863911	0.191881	1.06353	0.716969	8.87994	1.92931	2.4985	0.168797	0.75548	1.60352	7934
CAPN5	2.56858	0.0279485	0.085474	1.55364	1.06817	0.600847	0.394052	1.16756	0.110466	0.19093	0.0627816	59207
LRRC45	2.56856	0.129986	0.25713	0.886104	0.589847	0.429825	1.98219	0.750921	0.00509947	0.145235	67.9196	7748
LIN28B	2.56854	0.00270737	0.0179456	2.56745	1.74604	1.55352	0.986788	0.896794	0.585918	0.115552	0.175808	126285
YIPF7	2.56736	4.60945e-06	0.000786378	5.33635	3.10437	1	1	1	0.168712	0.145202	0.25047	29305
INCA1	2.56572	0.4319	0.607347	0.364617	0.216563	1	1	0.0147233	1	0.0190618	0.00372192	9481
MAGEA11	2.56411	0.00272644	0.0179771	2.5644	1.74528	517.775	515.611	1072.31	131.066	155.481	67.9196	29026
AGPAT4	2.5605	0.00612445	0.0297612	2.21293	1.52635	1.71944	0.904135	1.8067	0.264422	0.431423	0.104124	144051
HSPA12A	2.55371	0.00550264	0.0277722	2.25943	1.55639	0.573705	1.13541	0.725417	0.0879237	0.108178	0.245444	71383
FOXO1	2.55082	0.00292715	0.0187924	2.53355	1.72602	1.68948	0.836508	1.19475	0.139734	0.233555	0.257151	137134
ARFGEF1	2.55071	4.593e-06	0.000786378	5.3379	3.10437	0.745	1.03145	1.65743	0.173983	0.17369	0.180526	93931
SKI	2.54585	5.04613e-05	0.00197807	4.29704	2.70376	0.413781	0.468334	0.51418	0.0784276	0.104932	0.0647147	81519
ARHGAP23	2.54464	6.63621e-06	0.000873768	5.17808	3.0586	1.88335	1.66951	1.85467	0.336913	0.318546	0.270556	83909
MAP3K3	2.54109	0.000563405	0.00726575	3.24918	2.13872	3.32733	2.25304	1.22739	0.447664	0.305877	0.423559	73896
CLIP2	2.53907	0.00247548	0.0171002	2.60634	1.767	1.08902	0.274588	0.530583	0.0849374	0.123733	0.0724062	116469
PARP9	2.5346	0.107833	0.22499	0.967247	0.647837	0.416527	0.308859	0.0878336	0.127303	0.0012933	0.0556179	36388
COG3	2.52865	0.00289467	0.0186317	2.5384	1.72975	1.25829	1.02002	0.719283	0.119317	0.400686	0.136642	29042
KLHL7	2.5282	0.000424929	0.00614468	3.37168	2.2115	0.600611	0.55661	0.422826	0.0798196	0.0719976	0.179126	20317
HRH1	2.52661	0.00271556	0.0179688	2.56614	1.74548	2.2977	1.62578	1.09376	0.193945	0.342666	0.321343	126161
NEK4	2.52433	1.55782e-05	0.00114183	4.80748	2.9424	1.19523	0.825765	1.15776	0.178813	0.184212	0.207601	60170
AFTPH	2.52396	0.000370992	0.00575045	3.43064	2.2403	0.932658	0.662321	0.753144	0.146025	0.174848	0.0751952	68700
ADD1	2.52099	0.00471643	0.0249625	2.32639	1.60271	0.745184	0.331351	2.61354	0.175899	0.128354	0.0969541	86219
WWP1	2.52031	1.10192e-05	0.00102098	4.95785	2.99098	1.30067	1.19819	1.12982	0.180389	0.210485	0.242739	125185
BAIAP2L1	2.5199	0.000422861	0.0061382	3.3738	2.21196	1.49874	0.951877	1.64666	0.198814	0.20853	0.300333	109466
HDX	2.51967	0.0363629	0.103393	1.43934	0.985507	1.6175	1.48489	0.501242	0.158112	0.438686	0.0920404	184606
SPSB4	2.51844	0.0159625	0.0576233	1.7969	1.2394	0.778383	0.889134	0.406413	0.31169	0.114377	0.000995229	96711
SUFU	2.51648	4.59409e-06	0.000786378	5.3378	3.10437	1.54454	1.79758	1.14548	0.26764	0.262486	0.279975	114698
RCOR1	2.51089	0.0178302	0.0621821	1.74884	1.20633	0.925115	2.50396	1.02035	0.11975	0.264618	0.40283	137918
MICAL3	2.50816	0.0085596	0.0376332	2.06755	1.42443	2.56609	1.21395	1.85915	0.273191	0.195729	0.588255	236910
CREB3L2	2.50487	0.00667662	0.0316538	2.17544	1.49957	1.76347	0.888752	0.999831	0.214733	0.386175	0.0806007	58030
MPRIP	2.50391	2.94463e-05	0.00154186	4.53097	2.81196	1.56716	1.62602	1.3645	0.401933	0.236757	0.252973	149889
DYNC1H1	2.50284	0.00251953	0.0172066	2.59868	1.7643	0.379995	0.79924	0.996849	0.0901174	0.156384	0.121518	86271
RFX7	2.49602	0.000453511	0.00633817	3.34341	2.19804	0.959895	0.720816	0.62466	0.112087	0.189763	0.113186	14971
SLC12A2	2.49298	0.000324392	0.00530406	3.48893	2.27539	1.06438	0.573494	0.611383	0.13154	0.102195	0.142816	105898
SPAG9	2.49185	0.000671188	0.00792023	3.17316	2.10126	1.01837	1.67398	0.998396	0.265929	0.244395	0.147142	84795
ZFHX3	2.49076	0.00527426	0.0270378	2.27784	1.56803	2.91388	1.17385	1.21059	0.202306	0.40525	0.284424	265489
TAF4	2.48712	0.000304673	0.00509258	3.51617	2.29306	0.70914	0.834581	0.97101	0.105883	0.148281	0.28887	91013
FOXK2	2.48473	0.000427517	0.00615837	3.36905	2.21053	1.15557	0.323378	0.959376	0.148988	0.194428	0.138776	76474
PXDN	2.48438	0.00999544	0.0418753	2.0002	1.37804	0.684562	1.23052	0.528928	0.133643	0.0911374	0.208755	112633
NRSN2	2.48315	0.222288	0.379844	0.653083	0.420395	0.500424	0.899589	0.0972006	0.430111	0.0849155	0.0041796	8143
FNBP1L	2.48198	4.86378e-05	0.00197807	4.31303	2.70376	1.56868	0.924159	1.40197	0.26795	0.235676	0.21888	106531
EPB41L4A	2.48158	0.00363373	0.0212889	2.43965	1.67185	0.651645	1.40037	0.430505	0.125055	0.172939	0.0956422	86274
LRRC1	2.48075	0.00126457	0.0114354	2.89806	1.94175	2.6064	1.6152	2.05326	0.466543	0.364032	0.292644	129386
TOP2B	2.48013	0.000260334	0.00465192	3.58447	2.33237	1.92999	1.31005	1.72001	0.353334	0.250603	0.282761	66468
ACOT7	2.47905	2.39495e-05	0.00144953	4.6207	2.83877	1.18154	1.05235	1.20547	0.124197	0.29756	0.205272	94673
LMTK2	2.47074	0.00247603	0.0171002	2.60624	1.767	0.670182	0.413737	0.712854	0.101146	0.177508	0.0646326	102748
MAP3K10	2.47058	0.0709211	0.166645	1.14922	0.778209	0.334041	1.02137	0.30105	0.084503	0.703488	0.00499487	23832
TAB3	2.47012	0.102951	0.217554	0.98737	0.662433	1.39504	2.48951	0.355177	0.295609	0.400584	0.0612343	61953
PRKCZ	2.46477	0.00110572	0.010622	2.95636	1.97379	1.11098	1.10008	2.20798	0.201011	0.33429	0.233226	134926
VWDE	2.464	0.0328042	0.0957586	1.48407	1.01882	0.604889	1.59742	0.60045	0.00192187	0.301286	0.201193	73344
CTC1	2.4584	0.000583707	0.00742495	3.23381	2.12931	0.506117	0.469662	0.30822	0.0564283	0.0925709	0.084483	23275
ARID3C	2.45724	0.36662	0.539494	0.435784	0.268014	1	1.98094	67.9196	0.186073	1.01046	4.32071	6557
TNFRSF8	2.45716	0.00013399	0.00324385	3.87293	2.48894	1.1858	1.28493	1.00015	0.320973	0.14792	0.209554	80831
GABPB1	2.45262	0.018101	0.0628028	1.7423	1.20202	1.70302	1.84984	0.715531	0.138591	0.203971	0.486113	78217
CRY1	2.45241	0.0184098	0.0634079	1.73495	1.19786	0.31647	0.5727	0.774792	0.211227	0.0968776	0.041853	102493
FKBP5	2.4472	0.000445924	0.00631769	3.35074	2.19944	456.231	619.368	469.437	326.165	52.4611	93.5117	115358
GAB1	2.44539	0.0148544	0.0552167	1.82814	1.25793	0.539253	0.770832	0.357966	0.000374913	0.121778	0.166992	137736
VAV2	2.44444	0.00238132	0.0167653	2.62318	1.77559	0.682547	0.70032	1.71755	0.173303	0.124508	0.207983	230431
CYFIP2	2.44021	1.58228e-05	0.00114183	4.80072	2.9424	0.475475	0.478839	0.608889	0.0972568	0.087412	0.100083	129516
GRB10	2.4387	0.00299852	0.0190106	2.52309	1.721	0.882023	2.27645	1.42222	0.195565	0.342992	0.267155	115261
WDR7	2.43844	0.0302571	0.0905059	1.51917	1.04332	3.98851	0.941244	2.49442	0.800307	0.263911	0.278377	378421
SPEN	2.43787	0.00186208	0.014348	2.73	1.84321	0.900165	0.98382	1.75149	0.133794	0.265672	0.274314	92592
CCDC80	2.42728	0.0241762	0.0770456	1.61661	1.11325	0.40918	0.940846	0.8209	0.126652	0.500985	0.00395099	36569
UBE2O	2.42694	0.0147524	0.0550284	1.83114	1.25941	0.617631	0.337278	1.3216	0.0744075	0.171365	0.138846	10390
BIVM	2.42554	0.184704	0.332024	0.733525	0.478831	0.669367	0.857794	0.127315	0.000820825	0.250529	0.158904	42490
TPST1	2.42223	0.0065378	0.0311334	2.18457	1.50677	1.20796	1.1115	2.12053	0.167671	0.218994	0.859388	155180
RIMS2	2.42195	0.0207325	0.0688483	1.68335	1.16211	2.97515	8.49062	4.93974	0.570235	1	1.42187	753681
STIM1	2.41714	0.00617228	0.0298665	2.20955	1.52482	1.0239	0.999226	0.563958	0.155855	0.542471	0.0553331	237508
MPZL1	2.4136	0.0104378	0.0433273	1.98139	1.36324	1.63556	1.30762	0.735167	0.364966	0.143947	0.197869	51947
COL4A3BP	2.41252	0.000622743	0.00769788	3.20569	2.11363	2.5515	1.74287	0.657388	0.259089	0.369473	0.366408	140527
DAGLA	2.41016	0.0015057	0.0124962	2.82226	1.90322	0.868528	0.916894	2.43763	0.162472	0.233955	0.244948	66570
ZNRF1	2.40648	0.00372275	0.0216751	2.42914	1.66404	0.653792	0.754796	1.40673	0.124308	0.168149	0.222855	109005
ITPK1	2.40647	6.18372e-05	0.00215078	4.20875	2.6674	1.09996	1.59182	1.76171	0.290981	0.253035	0.312352	179005
NFIX	2.40528	0.00134501	0.0117924	2.87127	1.9284	2.14795	2.24959	1.20729	0.363594	0.429909	0.251053	103027
SENP6	2.40354	7.34931e-05	0.00239811	4.13375	2.62013	0.679786	0.796226	0.945677	0.169732	0.15072	0.135083	77960
ABCC1	2.40221	0.00484938	0.0254508	2.31431	1.5943	0.901237	0.46319	1.02874	0.104538	0.134976	0.206047	193497
ZBTB8A	2.40176	0.0132425	0.0508884	1.87803	1.29338	0.429275	0.500538	0.23397	0.180391	0.0221437	0.0698494	140885
MAP4K5	2.40104	0.00128313	0.0114783	2.89173	1.94012	1.64082	1.49419	1.05408	0.192487	0.225576	0.46067	114166
CMTM8	2.39955	0.0010209	0.0100814	2.99102	1.99648	0.738142	0.997795	0.40364	0.121208	0.169837	0.111712	131643
NTN1	2.39876	0.0109746	0.0447041	1.95961	1.34965	0.665162	1.50479	0.987993	0.132017	0.378622	0.134906	222459
ARSB	2.398	0.00187874	0.0144136	2.72613	1.84123	0.556315	0.753305	1.66335	0.182966	0.113326	0.182926	209321
FAM171A1	2.39373	0.00695429	0.0326404	2.15775	1.48625	0.651959	0.995693	1.5358	0.232666	0.244176	0.120917	159415
TYW5	2.39361	6.34123e-05	0.00218307	4.19783	2.66093	0.242212	0.204203	0.248588	0.03896	0.0407377	0.137349	26826
BAZ1A	2.39168	0.00568235	0.0282798	2.24547	1.54852	0.837343	0.44162	0.614172	0.151054	0.169359	0.0588557	122917
L3MBTL1	2.39165	0.00133421	0.0117149	2.87478	1.93126	3.48091	3.24005	2.24535	1.0008	0.430399	0.466979	34216
ATRN	2.38818	0.00564919	0.0281689	2.24801	1.55023	2.89721	1.4893	1.19973	0.250884	0.256707	0.560262	144886
RPS6KA3	2.38783	0.0412494	0.113523	1.38458	0.944916	1.11576	0.571813	0.300382	0.0536479	0.172908	0.144115	116722
JAK1	2.38616	0.000306506	0.00509924	3.51356	2.29249	2.08337	1.69822	1.51836	0.231344	0.35427	0.434307	133282
ZNF420	2.38589	0.00634808	0.030423	2.19736	1.5168	0.273836	0.879501	0.28649	0.103446	0.0722667	0.054171	51270
COL7A1	2.3844	6.22259e-05	0.0021521	4.20603	2.66714	4.47329	0.668759	536.357	0.857657	0.918835	0.798008	31088
FBXO33	2.38184	0.0372976	0.105312	1.42832	0.977523	0.134984	0.337701	0.390145	0.0163552	0.143324	0.0504222	36128
LDLRAD3	2.38097	0.002599	0.0175094	2.58519	1.75673	0.654103	0.743913	1.58529	0.209042	0.121793	0.207596	287230
PHF8	2.37848	0.0112776	0.0456766	1.94778	1.34031	4.68409	1.29423	2.06109	0.557061	0.584421	0.272975	107495
ABHD12	2.37822	0.00118617	0.0110586	2.92585	1.9563	1.38654	1.05652	0.847181	0.252868	0.154823	0.225582	96240
SMG7	2.37391	3.82485e-06	0.000786378	5.41739	3.10437	1.53334	1.0924	1.0552	0.206861	0.220287	0.214239	81823
FAM73A	2.36904	0.0204716	0.0683448	1.68885	1.16529	1.5704	0.822635	0.768948	0.0679978	0.300275	0.298301	99917
NCOA3	2.36904	0.00187795	0.0144136	2.72632	1.84123	0.41895	0.860013	0.359207	0.080013	0.129524	0.0839779	155021
SREBF2	2.36804	0.000804611	0.00880739	3.09441	2.05515	0.747564	0.489378	1.11283	0.131963	0.184963	0.124388	73270
RB1CC1	2.36672	9.02852e-05	0.00261618	4.04438	2.58233	0.893313	0.894155	0.711451	0.136613	0.150314	0.22196	92009
FAM120A	2.36305	2.0107e-05	0.0013122	4.69665	2.882	1.32247	1.26779	1.47097	0.227431	0.261484	0.33158	79516
DCHS1	2.36236	0.36869	0.541491	0.433338	0.266409	0.471725	0.0190618	0.401788	0.0676337	0.00194048	0.202467	34517
MPP2	2.3619	0.65948	0.80229	0.180798	0.0956685	0.503813	206.844	0.338364	0.998347	52.4611	0.00495642	25265
KLHDC10	2.35854	0.0188745	0.0643928	1.72412	1.19116	0.270506	0.643433	0.339228	0.0975851	0.134107	0.0334473	65212
GMDS	2.35852	0.00958978	0.0406617	2.01819	1.39081	0.872368	1.24066	1.99689	0.181206	0.191105	0.462708	621834
TRAF3IP1	2.35547	0.000173998	0.00376951	3.75946	2.42371	0.792306	0.631955	0.768712	0.142141	0.2564	0.0643088	80357
KATNA1	2.35405	6.81308e-06	0.00087941	5.16666	3.05581	0.806069	0.47449	0.725675	0.139957	0.148808	0.137297	43718
TSPAN9	2.3529	0.00130951	0.0116032	2.88289	1.93542	0.44002	0.865877	1.49893	0.135813	0.174108	0.205895	209210
EP300	2.35235	6.92882e-06	0.00087941	5.15934	3.05581	0.844832	0.890514	0.893161	0.171521	0.265096	0.140252	87468
BMPR1A	2.35156	6.42772e-05	0.00219404	4.19194	2.65876	0.877373	0.625823	0.746326	0.15317	0.157936	0.127419	168550
FAM222B	2.34864	0.0198404	0.0666826	1.70245	1.17599	0.246646	0.733738	0.846762	0.0590469	0.159252	0.123328	56458
ARHGAP31	2.34723	0.00244187	0.0169822	2.61228	1.77001	0.468618	0.671248	0.375254	0.136197	0.0872792	0.0753689	125104
ADCK2	2.34521	0.0488758	0.127366	1.31091	0.894948	0.981321	6.40917	3.73491	0.503816	1.05566	0.336638	21956
DPYSL2	2.34487	0.00685132	0.0323085	2.16423	1.49068	3.4575	4.95944	2.00047	0.997137	0.504335	0.520261	143985
KLHL29	2.34247	0.000241766	0.00453614	3.6166	2.34331	0.956109	0.934882	1.25822	0.166985	0.263861	0.195661	323186
GPR176	2.3393	4.71828e-05	0.00195639	4.32622	2.70854	0.844969	0.935774	0.771336	0.13365	0.168504	0.202074	121871
NUDT10	2.33763	0.521047	0.688825	0.283123	0.161891	66.0329	1	1.95893	372.55	1	0.0147253	5295
DENND5A	2.33538	0.00295789	0.0188736	2.52902	1.72415	1.7001	0.99534	1.26348	0.18301	0.262729	0.345921	33418
INPP5F	2.33203	9.28077e-05	0.00264837	4.03242	2.57702	1.59933	2.00574	1.76369	0.258369	0.418836	0.374744	66162
RSPO4	2.32674	0.00330159	0.0200798	2.48128	1.69724	0.222031	0.879838	0.642565	0.0980576	0.0963945	0.162745	43812
KDELC1	2.3259	0.458812	0.632661	0.338365	0.198829	331.714	3.8914	67.9196	1.66319	206.943	2.02102	14774
VASN	2.32514	0.450091	0.624457	0.3467	0.204497	0.168797	0.337853	0.00297975	0.0195358	0.0667987	0.00103483	11681
ELOVL6	2.32405	0.0126943	0.0494398	1.89639	1.30592	0.281794	0.80297	0.231624	0.0720489	0.0518731	0.111692	149543
LIN54	2.32187	0.000720413	0.00826713	3.14242	2.08265	0.586197	0.584779	1.03529	0.112473	0.171188	0.147443	86227
KCNAB2	2.31866	0.104973	0.22037	0.978922	0.656847	0.450726	0.467523	0.150661	0.000405052	0.121437	0.131047	108896
NDUFB7	2.31732	0.0206881	0.0687619	1.68428	1.16265	0.268059	0.414924	0.63406	0.0298525	0.11207	0.144666	6000
MAP3K5	2.31466	0.0231363	0.0743952	1.63571	1.12846	0.245166	0.505747	0.770186	0.0484567	0.119345	0.134118	235470
PDK2	2.31419	0.20239	0.35481	0.69381	0.450005	0.169648	0.333046	1.14314	0.0018118	0.126044	0.345996	16633
SEC24B	2.31195	0.000843174	0.00908478	3.07408	2.04169	0.614726	0.761841	0.514001	0.120076	0.167662	0.0976615	106645
PIK3CA	2.3106	0.000420192	0.0061382	3.37655	2.21196	1.18958	0.879258	0.863884	0.139509	0.321785	0.194866	86187
RTN3	2.30842	0.00125701	0.0114349	2.90066	1.94177	0.50021	0.38168	0.58212	0.0688241	0.168396	0.089865	78442
RALY	2.3059	0.00136306	0.0119089	2.86549	1.92413	1.81054	0.831881	3.38432	0.28512	0.42491	0.405132	89534
ENDOU	2.30511	0.380615	0.553696	0.419514	0.256729	1	0.0175896	1	0.015144	0.00962259	1	15838
WDR20	2.30508	0.000563696	0.00726575	3.24895	2.13872	0.950633	0.787396	1.12495	0.143136	0.180772	0.26963	70679
WDR37	2.30332	0.00147157	0.0124198	2.83222	1.90588	1.4508	1.00136	1.07055	0.600367	0.234739	0.050627	82760
LPHN1	2.30058	0.00887504	0.0385681	2.05183	1.41377	0.304593	0.233689	0.440574	0.064014	0.177445	0.0211994	58449
DOCK7	2.29774	1.38679e-05	0.00107621	4.85799	2.9681	1.33085	1.32092	1.49137	0.365335	0.271921	0.256265	101264
TMEM51	2.29731	0.000901956	0.00939819	3.04481	2.02696	1.07361	0.997008	0.545107	0.20691	0.139711	0.179282	67947
PVRL4	2.29654	0.00852649	0.0375817	2.06923	1.42502	1	0.996592	2.9851	0.200786	0.295049	0.390104	18605
SPSB1	2.29544	0.00309128	0.0192531	2.50986	1.7155	0.373933	0.683815	0.362592	0.0844648	0.137173	0.0676418	76650
YAP1	2.29415	0.000855455	0.0091717	3.0678	2.03755	0.962438	0.988411	1.47207	0.179246	0.199925	0.331209	122963
ABCC4	2.29316	8.88593e-05	0.00259547	4.0513	2.58578	0.922994	1.66248	1.82429	0.295104	0.304889	0.364114	281605
SPPL3	2.29238	0.00169328	0.0134762	2.77127	1.87043	1.47623	0.982363	0.83222	0.269025	0.16748	0.227866	7629
ARHGEF18	2.28346	0.000137556	0.00327733	3.86152	2.48448	1.00233	0.604351	0.59885	0.158353	0.130896	0.130558	87482
ANKRD28	2.28249	5.05172e-06	0.000786378	5.29656	3.10437	1.57053	2.31133	2.27024	0.441885	0.472611	0.451993	89315
YEATS2	2.28085	0.0011269	0.0107191	2.94812	1.96984	0.968067	0.778938	1.17173	0.120092	0.252676	0.231839	114808
AGFG1	2.27886	0.000214914	0.004267	3.66774	2.36988	1.39278	1.71307	1.31546	0.221355	0.301684	0.458447	89051
WWC1	2.27528	0.000906766	0.00939819	3.0425	2.02696	0.663176	0.854914	0.576411	0.176479	0.159687	0.102219	180244
TMOD1	2.27352	0.0821308	0.185047	1.08549	0.732718	2.0456	1.14246	0.25127	0.278534	0.251817	0.0740709	100564
MAGT1	2.27112	0.0058858	0.0289511	2.23019	1.53834	0.795372	0.662208	1.46066	0.141966	0.304632	0.158172	69204
ZMAT5	2.27058	0.0599297	0.147903	1.22236	0.830024	2.50464	1.95412	5.15844	0.00129744	1.05411	1.03399	36025
MAMLD1	2.2692	0.00785945	0.0354265	2.10461	1.45067	2.39429	1.18797	2.59941	0.278395	0.400843	0.591464	109927
TWSG1	2.26765	3.70669e-06	0.000786378	5.43101	3.10437	1.09088	1.00281	1.17041	0.225553	0.2308	0.223334	67654
B3GALTL	2.2662	0.000623726	0.00769788	3.20501	2.11363	1.67415	1.03106	1.25246	0.306805	0.209957	0.301487	132300
BIRC6	2.26561	0.000150375	0.00340818	3.82282	2.46748	0.891296	1.33671	0.863961	0.183597	0.204138	0.235875	261870
CYB5R4	2.26384	0.00815096	0.0363908	2.08879	1.43901	0.875224	1.06762	1.98623	0.184653	0.371355	0.244325	100777
ARHGEF26	2.26322	0.00111427	0.0106447	2.95301	1.97287	1.65522	0.91892	0.946484	0.163347	0.288645	0.27598	136825
ELL	2.26311	3.47319e-05	0.00166027	4.45927	2.77982	0.665609	0.774201	0.78245	0.112489	0.157654	0.17653	33273
PLEKHA8	2.26265	0.004587	0.0245545	2.33847	1.60987	0.797855	1.49953	1.14287	0.14919	0.272255	0.30464	62383
ING1	2.26216	0.668056	0.808149	0.175187	0.0925083	2.97692	155.383	0.00529834	0.506117	0.00889677	4.93052	8452
NOTCH1	2.26114	0.00136216	0.0119089	2.86577	1.92413	0.390909	0.478385	0.311103	0.0864654	0.0539934	0.113126	51343
ACVR2A	2.25665	2.67073e-05	0.00151847	4.57337	2.81859	1.15019	1.02962	1.03647	0.22405	0.442462	0.148666	86308
CERS6	2.25164	3.98748e-05	0.00180277	4.3993	2.74406	1.24776	1.06633	1.25961	0.211535	0.249099	0.350442	318886
SLC23A2	2.24848	0.00145319	0.0123234	2.83768	1.90927	2.93415	1.90044	2.48565	0.336145	0.77161	0.498049	149144
NCOA2	2.24751	8.13175e-06	0.000928092	5.08982	3.03241	1.18291	1.201	1.15629	0.121399	0.248477	0.309247	291754
EEPD1	2.2454	0.00128504	0.0114783	2.89108	1.94012	1.32752	1.6689	3.86849	0.336216	0.335068	0.500746	148317
DTNBP1	2.24352	0.0234123	0.0750908	1.63056	1.12441	3.73967	2.91635	1.59398	0.167547	0.700327	1	140258
KIFC2	2.24229	0.531081	0.698335	0.274839	0.155936	0.201972	0.00239517	0.499042	0.00152412	0.401784	0.00372193	7762
RAF1	2.24059	0.000198112	0.00404984	3.70309	2.39256	1.8804	1.21821	1.81616	0.372243	0.382924	0.281076	80601
CUL1	2.24034	0.0260989	0.08141	1.58338	1.08932	1.68334	1.09904	2.65367	0.112084	0.393603	0.791634	103197
TMEM120B	2.23974	0.00192833	0.0145595	2.71482	1.83685	0.184988	0.268042	0.479839	0.0751097	0.0579542	0.047609	69317
AHCYL2	2.23804	0.00183213	0.0142194	2.73704	1.84712	0.855227	1.39444	1.00004	0.286207	0.15788	0.251383	205198
MED13	2.23694	2.79027e-05	0.00152854	4.55435	2.81572	0.762872	0.596541	0.972555	0.152541	0.175121	0.158652	122678
USP6NL	2.23587	0.0157448	0.0571249	1.80286	1.24317	1.31547	1.11521	0.479847	0.127887	0.306431	0.171867	71766
FOXK1	2.23472	0.00363229	0.0212889	2.43982	1.67185	0.477981	0.293079	0.488826	0.031564	0.0915903	0.137383	127687
NRP1	2.23332	0.00186129	0.014348	2.73019	1.84321	0.464656	1.12709	0.665696	0.176534	0.165347	0.111983	157350
RALA	2.23313	0.000223964	0.00437721	3.64982	2.3588	0.861851	1.07208	0.737483	0.164018	0.184929	0.216173	84572
RANBP10	2.23313	0.00561322	0.0281035	2.25079	1.55124	1.47604	0.806295	1.37403	0.470367	0.178981	0.193821	83551
CLDN15	2.23039	0.40602	0.581856	0.391453	0.235185	16.7478	1292.56	1722.8	16.1535	25.53	875.138	5855
GATAD2A	2.22769	0.000301729	0.00506595	3.52038	2.29534	1.54288	1.1476	1.17409	0.259589	0.348586	0.223576	123100
NSUN5	2.22745	0.00468941	0.0248993	2.32888	1.60381	0.15935	0.209367	0.125615	0.0898525	0.0126835	0.0344294	6351
BCAT1	2.22743	0.00413306	0.0231117	2.38373	1.63617	0.727944	0.943208	1.23011	0.116439	0.20183	0.544783	92365
MAP3K9	2.22708	0.0152665	0.0561091	1.81626	1.25097	0.144059	0.369161	0.637773	0.053786	0.115691	0.0568985	55309
GFOD2	2.22646	0.00239247	0.0167898	2.62115	1.77495	0.495138	0.251555	0.503645	0.0537264	0.108687	0.104816	44838
SIN3A	2.22339	0.000169571	0.0037103	3.77065	2.43059	0.899827	0.785283	0.640557	0.149086	0.193267	0.15425	82207
FLT3LG	2.22268	0.473556	0.647366	0.324629	0.18885	4.90274	459.693	536.273	3.0001	5.91193	670.113	12023
ST3GAL2	2.22202	5.05221e-05	0.00197807	4.29652	2.70376	0.471623	0.55914	0.510182	0.09811	0.18928	0.103757	21204
TAOK3	2.22183	0.0789033	0.179282	1.1029	0.746463	1.49809	2.65594	0.501755	0.150535	0.538887	0.242438	40745
PDE5A	2.221	0.00254805	0.0172894	2.59379	1.76222	1.16315	0.667342	1.35632	0.178201	0.307645	0.189506	132893
PAPD5	2.22084	0.00804572	0.0361143	2.09444	1.44232	1.21868	0.835018	2.06719	0.400314	0.248347	0.208877	82391
PDZD8	2.22015	5.98596e-05	0.00211078	4.22287	2.67556	1.20363	1.06126	0.998255	0.201478	0.223085	0.313682	92332
PDE4A	2.21746	0.0115051	0.0463726	1.93911	1.33374	0.999999	0.506758	0.501265	0.0485015	0.161624	0.228427	52859
GK5	2.2162	0.46361	0.63746	0.333847	0.195547	1.96793	0.0565513	0.301203	0.00260052	0.756051	0.169929	25540
IL1RAP	2.21362	0.000906623	0.00939819	3.04257	2.02696	0.935421	0.440077	0.728033	0.159226	0.171305	0.11753	116234
RBPJ	2.21182	0.00311877	0.0193761	2.50602	1.71273	2.49874	1.21434	1.01833	0.226972	0.377348	0.345428	115421
FAM135A	2.21104	0.0208212	0.0689962	1.68149	1.16117	1.34582	0.9967	0.600239	0.200954	0.486559	0.0678792	147771
PLEC	2.21052	0.0194	0.0655542	1.7122	1.1834	0.18965	0.307119	0.45973	0.0698941	0.0405594	0.0952639	24438
SMG6	2.20927	0.00423304	0.0233939	2.37335	1.6309	0.551674	1.18805	2.72131	0.30952	0.294981	0.185754	243937
LDOC1L	2.2087	0.487674	0.660768	0.31187	0.179951	1	1	0.00741624	0.00509947	1	0.0147231	5556
KMT2E	2.20134	0.000639918	0.0077494	3.19388	2.11073	0.571306	0.967121	1.17885	0.238478	0.169562	0.185823	77421
GNAO1	2.19949	0.316528	0.485202	0.499587	0.314077	1.7959	0.159934	0.600952	0.00219208	0.572255	0.286296	156861
PSMD14	2.19858	0.000137272	0.00327733	3.86242	2.48448	1.78142	1.48207	1.39686	0.358409	0.386897	0.274978	103443
FOXP4	2.1951	3.85505e-06	0.000786378	5.41397	3.10437	0.23792	0.243494	0.235314	0.0191764	0.0528921	0.0532356	55959
SMURF1	2.19266	0.000392799	0.0059086	3.40583	2.22852	0.839299	0.570346	0.745399	0.133468	0.181936	0.153808	116686
KDM3B	2.19204	0.000179445	0.00383685	3.74607	2.41603	0.717637	0.950071	0.725077	0.135692	0.188246	0.20284	84432
USP24	2.18887	0.00273962	0.0179771	2.56231	1.74528	1.71758	1.49153	2.43757	0.293908	0.637021	0.35188	148732
APP	2.18868	0.00198086	0.0148071	2.70315	1.82953	1.09146	0.749989	0.632474	0.122725	0.218537	0.203739	290278
PTPN12	2.18831	0.00106142	0.0104047	2.97411	1.98277	1.19314	0.77978	1.03448	0.176949	0.274763	0.209092	102616
ARL6	2.18811	0.00197253	0.0147743	2.70498	1.83049	3.17621	5.33923	1.30578	0.568561	0.865018	0.688307	33779
RSBN1	2.18482	0.000343192	0.00548012	3.46446	2.26121	1.54948	1.48668	0.866112	0.34206	0.260962	0.270201	50617
PHF2	2.18446	0.00138281	0.0119977	2.85924	1.9209	0.785949	0.520373	0.500533	0.0911632	0.143197	0.166963	102961
FOXO3	2.18385	0.000208124	0.00417545	3.68168	2.3793	0.604578	0.741944	0.784905	0.125351	0.148519	0.209062	124946
CKAP4	2.18296	0.509767	0.6799	0.292629	0.167555	0.000300222	0.100691	0.07548	0.0910369	0.000602377	0.000444401	10055
RGL1	2.18204	0.000618564	0.00769216	3.20862	2.11395	2.98466	0.401164	1.46326	0.388495	0.294125	0.293374	292459
WIPF2	2.18124	0.000447408	0.00632273	3.3493	2.1991	0.73215	0.962762	0.709398	0.157648	0.287032	0.143277	62866
CRLF3	2.17731	0.00261591	0.0175308	2.58238	1.7562	1.36935	0.81163	1.05628	0.276502	0.29126	0.157532	42077
CNKSR3	2.17438	0.00472045	0.0249661	2.32602	1.60265	1.14381	0.615905	0.37909	0.133918	0.191107	0.109796	105321
TRRAP	2.17124	5.52999e-05	0.00201685	4.25728	2.69533	1.30478	1.36984	1.71439	0.333948	0.348916	0.287799	134754
TAPT1	2.16799	0.0106323	0.043837	1.97337	1.35816	0.854124	0.583671	1.15425	0.100313	0.280032	0.225702	66034
LRFN3	2.16514	0.25839	0.423594	0.587725	0.37305	3.96167	103.927	2.47931	0.703687	1.98094	5.92678	8076
FAM208B	2.16363	5.00318e-06	0.000786378	5.30075	3.10437	0.746847	0.784713	0.788772	0.162727	0.205769	0.172575	78903
PAN3	2.16301	0.00372101	0.0216751	2.42934	1.66404	5.48486	2.69625	3.5932	1.00039	0.582497	1.01521	156833
ACACA	2.16235	0.000654866	0.00785107	3.18385	2.10507	1.99999	2.68375	1.9985	0.492652	1.0494	0.249481	214766
ARID2	2.16098	0.00149752	0.0124877	2.82463	1.90352	1.17717	0.648164	1.23512	0.166825	0.264678	0.238609	164080
ZC3H18	2.16043	0.00347781	0.0206822	2.45869	1.6844	0.370891	0.691592	0.820484	0.171975	0.13308	0.102926	61584
ENAH	2.1601	0.000607616	0.00761295	3.21637	2.11845	0.682235	0.650432	0.494627	0.109963	0.250349	0.12021	28566
MTUS1	2.15982	0.000137287	0.00327733	3.86237	2.48448	1.16656	1.23736	1.42804	0.192775	0.458508	0.284796	53944
GABRA5	2.15952	0.12208	0.245831	0.913354	0.609363	1.53471	0.399597	1.20535	0.202432	0.984983	0.00300873	82492
GNAZ	2.15927	6.62079e-05	0.00222534	4.17909	2.6526	1.36417	0.39556	1.34028	0.252237	0.297004	0.286343	54553
SLC9A6	2.15675	0.0300313	0.089938	1.52243	1.04606	1.67092	1.99352	0.364632	0.178896	0.432867	0.236157	61846
PPP3CA	2.15657	2.60677e-05	0.00150831	4.5839	2.82151	1.30731	0.939419	0.423416	0.203211	0.205047	0.224481	324042
CAMK4	2.15621	0.0180071	0.0626598	1.74456	1.20301	1.70148	1.13042	0.316356	0.158178	0.337763	0.181277	260802
JMJD6	2.15337	5.1037e-05	0.00197807	4.29212	2.70376	0.000454164	0.000588873	0.000480147	0.000105237	0.000109327	0.000126773	13968
KIAA0247	2.15109	0.00422748	0.0233939	2.37392	1.6309	0.758577	0.363865	0.671745	0.197056	0.10746	0.0999253	103552
MAPK8IP1	2.1508	0.196838	0.347348	0.70589	0.459235	262.873	5.93092	4.00595	7.893	1.58146	1.47236	20970
C1orf54	2.14529	0.434384	0.609405	0.362126	0.215094	66.0329	109.268	1	1.00123	0.998918	83.3293	8563
WDR33	2.14467	8.8418e-05	0.00259547	4.05346	2.58578	0.931479	1.00561	0.843335	0.146517	0.320493	0.209047	106954
SFMBT1	2.14434	1.66973e-05	0.00119346	4.77735	2.92319	1.92262	0.672428	0.974693	0.226689	0.223757	0.211286	142507
IFIH1	2.14368	0.141094	0.271913	0.850493	0.56557	1.81218	4.92375	0.712729	0.667528	0.762984	0.14471	51630
SATB1	2.13757	0.0173632	0.060836	1.76037	1.21584	1.89862	1.186	0.857324	0.333702	0.161981	0.419201	77697
NFATC3	2.13701	0.000757717	0.00852573	3.12049	2.06927	1.11713	0.718226	0.775709	0.162231	0.233281	0.193259	107462
BMP2K	2.13648	0.000911579	0.00939819	3.04021	2.02696	0.86675	1.22819	0.923944	0.109379	0.249107	0.290709	103063
LCORL	2.13561	0.000861274	0.00920778	3.06486	2.03585	0.806483	0.561911	1.35913	0.159069	0.172222	0.22571	178645
TRIM46	2.13444	0.642094	0.789339	0.192402	0.102737	391.197	9.82472	0.753154	1	0.253626	134.839	9205
DIP2A	2.13269	0.00254006	0.0172674	2.59516	1.76277	2.43627	1.49776	1.49997	0.546093	0.276891	0.429204	87358
C19orf44	2.13172	0.250676	0.41448	0.600887	0.382496	1.10274	3.98533	0.565736	0.00127977	1.98826	0.336638	14353
SERPINE2	2.13138	0.0147713	0.055045	1.83058	1.25928	0.474825	1.07883	0.903543	0.103837	0.201538	0.262965	64272
ACVR1	2.13018	2.23902e-05	0.00141209	4.64994	2.85014	2.33979	0.749895	1.41271	0.313308	0.315162	0.34033	101833
NIN	2.12904	0.000125458	0.00311587	3.9015	2.50642	1.03621	0.990107	1.20842	0.172239	0.358248	0.245585	111359
CRYBG3	2.12608	0.00503423	0.0262032	2.29807	1.58164	1.7122	0.906352	1.1427	0.333805	0.176959	0.360889	122947
CUL3	2.12526	9.65234e-05	0.00269111	4.01537	2.57007	1.0567	0.89539	1.09103	0.290073	0.231656	0.168084	115248
KIAA1468	2.12439	0.00347456	0.0206822	2.4591	1.6844	4.78819	2.98031	3.12571	1.21204	0.87572	0.249996	88281
MDN1	2.11825	0.0172501	0.0606378	1.76321	1.21726	0.995162	0.404152	1.50351	0.14124	0.173605	0.301337	176212
PVRL3	2.11732	0.00595078	0.0291564	2.22543	1.53527	0.588592	0.579353	1.71486	0.132572	0.228546	0.185432	65802
OSBPL3	2.11671	0.0282828	0.0861804	1.54848	1.06459	0.807913	0.356638	0.999883	0.0905268	0.162319	0.240331	96077
GRK5	2.11517	0.000377253	0.00581372	3.42337	2.23555	1	1.00003	1.668	0.273739	0.229931	0.30079	247935
MKRN1	2.11478	0.00293632	0.0188246	2.5322	1.72527	1.30718	0.721483	0.664436	0.174189	0.281696	0.157173	21730
SHROOM3	2.11259	0.478036	0.65171	0.320539	0.185946	705.403	18.5565	335.614	8.87939	4.97058	1406.3	348153
PACS1	2.11069	0.000109705	0.00289906	3.95977	2.53774	0.825105	0.976432	1.00961	0.214479	0.335537	0.178102	148345
EPB41L3	2.1084	0.00160773	0.0131153	2.79379	1.88222	33.4766	30.5142	22.645	6.95422	9.27079	2.59763	27489
WASF3	2.10695	0.05014	0.129357	1.29982	0.888209	0.638488	0.803966	1.5937	0.701505	0.129319	0.131369	131243
YES1	2.10509	2.63276e-05	0.00150831	4.57959	2.82151	0.717779	0.628998	0.635443	0.157676	0.170018	0.11769	90736
CNST	2.10092	0.000208633	0.00417545	3.68062	2.3793	0.996644	0.937343	0.81053	0.300926	0.212479	0.0246813	81906
NCAPD3	2.09935	0.00509555	0.0264286	2.29281	1.57793	1.61126	2.26892	2.78507	0.311762	0.793286	0.523191	72090
TMEM198	2.09745	0.491511	0.663571	0.308466	0.178112	1	1	0.00741624	1	0.0064357	0.0147027	6933
SERINC2	2.09522	0.181208	0.326993	0.741823	0.485462	1.0001	4.92379	2.5066	0.00303125	0.861781	1.66336	25116
BMP5	2.09516	8.81697e-05	0.00259547	4.05468	2.58578	0.674942	0.652831	0.83375	0.165395	0.150314	0.189437	120138
MFHAS1	2.09502	0.000239698	0.00451992	3.62034	2.34487	0.727263	0.896215	0.750107	0.207596	0.209124	0.107705	109133
SEC31A	2.09471	0.00282474	0.018323	2.54902	1.737	0.770649	0.849291	1.28505	0.195132	0.168752	0.327749	25849
METTL16	2.09467	0.00370767	0.0216209	2.4309	1.66513	0.502347	1.5237	1.22734	0.194203	0.316298	0.2576	95853
KIAA1958	2.09445	0.0214824	0.0703122	1.66792	1.15297	0.753624	1.36289	0.605852	0.367015	0.171321	0.127062	173459
EPAS1	2.09414	0.000107683	0.00286582	3.96785	2.54275	1.47977	1.37217	1.62949	0.105971	0.349011	0.47346	89302
DDX26B	2.09385	0.018577	0.0638663	1.73103	1.19473	1.02577	2.39187	1.8475	0.211413	0.576058	0.478449	61906
INPP4A	2.09365	0.00303378	0.0191359	2.51802	1.71815	1.8181	0.754769	1.65206	0.244417	0.391525	0.345766	146176
SEC63	2.09328	0.000143976	0.00337199	3.84171	2.47211	0.625903	0.707895	0.756147	0.0559979	0.225075	0.162766	54154
PDPK1	2.09286	0.000795563	0.0087291	3.09933	2.05903	3.03661	0.769055	1.00045	0.240773	0.284005	0.205802	65227
AKNA	2.09203	0.0330637	0.0960937	1.48065	1.01731	0.84791	1.99038	0.895375	0.0921254	1.00039	0.269115	25946
RAB8B	2.092	8.06675e-05	0.00249515	4.0933	2.6029	1.00114	0.432812	1.26125	0.213011	0.251424	0.241755	78246
PRKCH	2.09189	0.0855163	0.190558	1.06795	0.719972	8.93687	1.08577	1.24611	0.835776	0.250311	0.60345	363412
PSME4	2.09164	0.000254207	0.00460828	3.59481	2.33646	1.70621	1.2842	1.20026	0.410092	0.286005	0.289566	106774
CNOT2	2.08882	0.00064672	0.00780327	3.18928	2.10772	2.487	1.00726	1.27643	0.380102	0.286715	0.277772	112000
RMND5A	2.08869	0.00916127	0.0394919	2.03804	1.40349	6.51166	2.39999	2.49442	0.610647	1.28676	0.620369	57751
TBX15	2.08802	0.0146098	0.0546835	1.83536	1.26214	0.584742	1.59206	1.23621	0.21402	0.381481	0.183409	106514
UBTD1	2.088	0.00669236	0.0316884	2.17442	1.4991	0.263196	0.458578	0.50467	0.109671	0.1292	0.0559358	72193
UBR1	2.08642	0.00713606	0.0331998	2.14654	1.47887	1.24512	0.929627	0.68905	0.161586	0.202212	0.318668	163189
PLEKHM2	2.08403	0.0995171	0.212482	1.0021	0.672677	0.616856	0.169281	0.695856	0.0412715	0.106097	0.217718	50438
ARHGEF25	2.08321	0.49543	0.667661	0.305017	0.175444	66.0329	155.376	1	1	1	134.839	7066
ATP8B1	2.08179	0.0223947	0.0726327	1.64986	1.13887	0.853375	1.24164	0.393719	0.14302	0.131395	0.292617	156669
HIVEP1	2.08128	0.0205789	0.0685811	1.68658	1.1638	0.331691	0.952667	0.491584	0.229272	0.0948842	0.0942203	152509
SIMC1	2.07752	0.0229149	0.074	1.63988	1.13077	0.348706	0.849062	1	0.105396	0.235552	0.1586	107619
PROSER2	2.07745	0.00886543	0.0385487	2.0523	1.41399	0.451007	0.329921	0.614907	0.161511	0.0739477	0.101895	48880
SRGAP1	2.07713	0.00359513	0.0211453	2.44429	1.67479	1.37399	1.24943	0.857682	0.416216	0.279381	0.100884	237152
NUMB	2.07632	0.00343425	0.0205698	2.46417	1.68677	1.10493	1.11138	2.12501	0.233923	0.428067	0.347427	183369
ZNF823	2.07621	0.0525421	0.13408	1.27949	0.872637	0.0845039	0.469869	0.297865	0.0375501	0.10568	0.0397433	17681
NCKAP1	2.07579	2.78275e-05	0.00152854	4.55553	2.81572	0.906335	0.893992	0.814592	0.167844	0.365592	0.206524	114008
TTC38	2.07548	0.000706129	0.00815307	3.15112	2.08868	0.866973	1.01779	0.74481	0.500289	0.15531	0.200675	26045
KDM2A	2.0737	0.00109968	0.0106081	2.95873	1.97436	1.26208	0.658578	1.85897	0.339634	0.331944	0.238991	138811
JAM3	2.07305	0.00331951	0.0201561	2.47893	1.69559	0.610592	0.644367	0.992784	0.245859	0.173169	0.123151	82833
RAB6B	2.07036	0.0298898	0.0896215	1.52448	1.04759	0.999322	0.872662	2.03195	0.0771951	0.478715	0.399543	71612
XPR1	2.06044	0.000777166	0.00858614	3.10949	2.0662	0.878936	0.788092	1.10785	0.178622	0.208322	0.284172	258270
CHKA	2.06037	0.0018501	0.014285	2.7328	1.84512	1.65769	1.16003	1.09639	0.41127	0.189057	0.347036	68533
BMP1	2.06	0.000509102	0.00677449	3.2932	2.16912	2.12278	1.92458	1.61607	0.253398	0.725952	0.449914	36789
PPHLN1	2.05997	0.000191866	0.00397777	3.717	2.40036	1.08343	0.711988	0.518412	0.194499	0.163738	0.156332	73281
WIPI2	2.05744	0.000474855	0.00651515	3.32344	2.18608	0.462748	0.397846	0.533407	0.0920147	0.099667	0.167093	43652
MIF4GD	2.05449	0.322149	0.491808	0.491944	0.308205	0.5051	0.084174	0.051108	0.000747258	0.0758723	0.125793	5002
CTTNBP2	2.05344	0.0130452	0.0504142	1.88455	1.29745	0.799502	0.983582	0.503708	0.403108	0.0924545	0.173725	162856
RGS16	2.05136	0.106025	0.222143	0.974593	0.653368	0.0147528	0.00482589	0.00372371	0.00383133	0.000716109	0.00135688	5791
SERINC5	2.0505	0.0918299	0.200454	1.03702	0.697985	0.144738	0.615682	0.376131	0.0428034	0.0675464	0.163085	144849
ANTXR2	2.04891	0.0145212	0.0544907	1.838	1.26368	1.16477	0.623366	0.674485	0.0912011	0.275363	0.26379	171707
ACO1	2.04829	2.61709e-05	0.00150831	4.58218	2.82151	1.89268	1.22678	1.45539	0.34791	0.374909	0.334024	66232
RASA3	2.04816	0.00435117	0.0238188	2.36139	1.62308	0.222098	0.119019	0.188275	0.0530022	0.0275111	0.0482486	150902
CCDC6	2.04762	4.86871e-06	0.000786378	5.31259	3.10437	0.918932	0.92666	0.696413	0.223214	0.216628	0.219902	117909
LAMA2	2.04684	0.622524	0.773997	0.205844	0.111261	1.98486	103.922	132.976	66.0332	103.91	0.0147233	633425
ZNF836	2.04528	0.577674	0.736712	0.238317	0.132702	66.0278	0.0064357	0.0147233	0.00762975	0.253626	0.00375171	16620
PLS3	2.04404	0.00221988	0.0159887	2.65367	1.79619	0.692696	0.500957	1.32265	0.231225	0.151586	0.15636	90003
CDK13	2.04292	0.0223908	0.0726327	1.64993	1.13887	0.644345	1.24366	0.579233	0.0633627	0.24361	0.310458	146775
ZNF786	2.04183	0.152694	0.287643	0.816178	0.541146	2.48957	0.596838	0.779681	0.717729	0.376519	0.00213021	21137
VEGFC	2.04108	0.000363652	0.00569773	3.43931	2.2443	0.901322	0.902385	0.536035	0.167736	0.220032	0.189789	109205
VPS26A	2.04054	0.00611755	0.0297612	2.21342	1.52635	1.06914	0.282027	0.841899	0.132839	0.226341	0.183833	48709
TRIM9	2.04033	0.0342665	0.0985962	1.46513	1.00614	1.98788	0.444126	2.97055	0.647639	0.273386	0.320582	120442
RAB3B	2.04	0.00247674	0.0171002	2.60612	1.767	0.286338	0.472714	1.7779	0.0920472	0.120008	0.137511	82809
PDIA5	2.03973	0.000104618	0.00281418	3.98039	2.55065	1.34269	1.10307	1.66246	0.335593	0.358146	0.292318	95098
WDFY2	2.03952	0.000325611	0.00531242	3.4873	2.27471	1.85955	0.987559	0.996808	0.263381	0.314793	0.249584	177688
BCAS4	2.0394	0.0532458	0.135415	1.27371	0.868333	2.9898	1.33307	0.750954	0.506945	0.169357	0.501861	45997
PTPN14	2.03924	1.49472e-05	0.00111739	4.82544	2.95179	1.2315	0.985256	0.775034	0.234621	0.250988	0.233884	202986
MIPOL1	2.03902	0.0330829	0.0960937	1.4804	1.01731	0.846499	1.89096	1.59817	0.582623	0.423621	0.00297975	348144
FAM126B	2.03861	1.27254e-05	0.00106721	4.89533	2.97175	0.775853	0.784247	0.837215	0.149441	0.194393	0.218821	97952
TGFBR3	2.0386	0.0480416	0.12598	1.31838	0.899699	1.16618	3.06206	1.6633	0.201228	0.368777	1.56891	205937
OSBPL9	2.03759	0.0206749	0.0687557	1.68456	1.16269	5.88487	3.95161	2.42636	0.819153	1.49357	0.666415	212041
PPARG	2.03714	0.00030961	0.00511812	3.50918	2.29089	1.13464	0.917897	1.56025	0.337545	0.262371	0.258583	146872
NPAS2	2.03387	0.0156545	0.0569447	1.80536	1.24455	0.426732	1.07397	0.999783	0.291444	0.129207	0.177194	176675
C1orf61	2.03272	0.44724	0.621811	0.349459	0.206342	651.346	9.84619	558.105	131.069	1.98086	201.24	25286
MERTK	2.03243	0.0229421	0.0740122	1.63937	1.1307	1.13852	4.01896	1.81836	0.318784	0.700099	0.544512	130755
PALLD	2.02591	0.00112356	0.0107009	2.9494	1.97058	76.8513	54.7107	71.0357	44.5417	11.7821	16.2948	431392
WWTR1	2.02586	0.017341	0.0607867	1.76093	1.21619	8.75418	6.47205	3.64757	1.37765	1.03715	2.14161	140088
ASAP1	2.02479	0.0260598	0.081339	1.58403	1.0897	7.10491	11.2582	3.50989	2.33739	1.71924	1.03678	128776
PPP2R5E	2.02463	0.00153248	0.0126526	2.81461	1.89782	1.37168	1.40455	0.94783	0.313678	0.223091	0.387373	168725
MORC3	2.0245	0.00822632	0.0366184	2.08479	1.4363	1.07449	0.62434	0.752158	0.400048	0.195689	0.0521673	56458
VKORC1L1	2.02416	0.00225915	0.0161476	2.64606	1.79189	0.460344	0.532341	0.194139	0.102926	0.0790075	0.119455	81544
RFWD2	2.02369	7.24597e-06	0.000891492	5.1399	3.04988	1.33803	1.55267	1.2474	0.332504	0.33557	0.31934	239862
TAF3	2.02246	0.00226347	0.0161476	2.64523	1.79189	2.79274	0.657526	1.55059	0.460565	0.386972	0.311897	196550
KAT6A	2.02123	0.000627406	0.00770446	3.20245	2.11326	0.808784	0.58928	0.699582	0.177439	0.126738	0.221659	122509
MAST2	2.02082	5.25736e-05	0.00198444	4.27923	2.70236	2.98999	2.21854	3.96186	0.761648	0.675941	0.776847	232512
ROCK2	2.01966	0.00251183	0.0172001	2.60001	1.76447	1.42856	1.73071	2.3622	0.548075	0.321993	0.496383	162934
BPTF	2.01937	0.00336958	0.0204106	2.47242	1.69014	1.38176	1.56472	2.22103	0.259344	0.659358	0.421454	158715
ADAM11	2.01707	0.000805046	0.00880739	3.09418	2.05515	0.662031	0.00648364	0.501853	0.134403	0.100864	0.136097	22647
LRRC8E	2.01687	0.533802	0.700504	0.27262	0.15459	0.000807499	0.0959545	0.0505087	0.000510977	0.0881281	0.00131111	13519
MAPK1	2.01628	0.001304	0.011568	2.88472	1.93674	1.17252	1.19467	0.674714	0.233853	0.301257	0.202641	108024
STARD3	2.01462	0.00697925	0.0327166	2.15619	1.48523	0.230956	0.292705	0.362831	0.294698	0.071912	0.00136496	27122
MBNL1	2.0132	0.0029989	0.0190106	2.52304	1.721	0.859831	0.9578	0.60476	0.22366	0.126645	0.267297	197741
PDS5A	2.01153	9.22478e-05	0.00264244	4.03504	2.57799	1.03739	1.06152	0.881794	0.238457	0.326973	0.210231	155094
PDE10A	2.01147	0.00126468	0.0114354	2.89802	1.94175	0.78145	0.89163	0.615826	0.125161	0.23523	0.215164	334813
SLIT2	2.01139	0.00024173	0.00453614	3.61667	2.34331	0.410231	0.396535	0.478259	0.0362194	0.105886	0.247267	365554
BCL2L11	2.0108	0.000660734	0.00787849	3.17997	2.10356	0.65984	0.900675	0.939797	0.160376	0.216026	0.246296	7933
GRAMD1A	2.00984	6.14243e-05	0.00215078	4.21166	2.6674	0.364151	0.37777	0.406276	0.0949329	0.32748	0.0345102	19604
AQR	2.00913	0.00739949	0.0339949	2.1308	1.46859	0.700276	1.13261	1.41287	0.186846	0.336875	0.272947	113444
CHD7	2.0089	0.000185257	0.0038972	3.73223	2.40925	0.807112	0.472849	0.58708	0.132439	0.143007	0.165895	189263
DSTYK	2.00816	0.00122922	0.0112661	2.91037	1.94823	0.814797	0.472738	0.805983	0.213012	0.139952	0.159978	69097
PNLDC1	2.00713	0.0162837	0.0583616	1.78825	1.23387	1.49641	3.94281	0.775119	0.579657	0.318624	0.291342	20456
GOLGB1	2.00703	0.000250049	0.00459955	3.60198	2.33728	3.3729	3.65615	2.96758	1.30333	0.825986	0.424124	86569
RUFY3	2.00631	0.000771972	0.00858063	3.1124	2.06648	1.81435	1.43568	1.36813	0.217653	0.911815	0.380185	84961
UBE2K	2.00471	0.00196411	0.0147259	2.70684	1.83192	1.3205	0.856875	0.878489	0.176008	0.270759	0.322736	84747
ACSL3	2.00202	1.92579e-05	0.00126781	4.71539	2.89695	1.24862	0.820429	0.860679	0.225106	0.207707	0.230032	82388
LPGAT1	2.00152	0.000620052	0.00769216	3.20757	2.11395	0.604834	0.629049	0.452191	0.145698	0.109593	0.167823	86779
AFF4	2.00066	8.92248e-05	0.00259547	4.04951	2.58578	0.643793	0.426914	0.759183	0.147337	0.157926	0.175858	88284
CAMTA2	1.99981	0.263646	0.428933	0.578978	0.367611	0.116736	0.189593	0.800159	0.0921777	0.00160618	0.314061	19379
TAX1BP3	1.99971	0.0168125	0.0596649	1.77437	1.22428	0.323835	0.262409	0.161092	0.0554675	0.0321545	0.139558	5787
SIK3	1.99486	5.12651e-05	0.00197807	4.29018	2.70376	0.688917	0.797373	0.724208	0.175979	0.290704	0.167237	21667
TP53BP2	1.99414	0.000170844	0.00371648	3.7674	2.42987	1.6698	1.34397	1.423	0.316543	0.513091	0.347656	66080
VPS45	1.99359	0.0178182	0.0621691	1.74914	1.20643	1.32188	2.60637	1.284	0.176499	0.516794	0.666081	78164
GPRC5B	1.99212	0.0515421	0.132338	1.28784	0.878316	0.501276	2.63569	201.748	0.684891	0.429111	0.98989	14349
SHISA2	1.98951	0.108224	0.225508	0.965675	0.646839	0.00382948	0.00961074	0.0147233	0.00510092	0.00102264	0.00165893	6464
GTF2F2	1.98903	0.000321147	0.00528554	3.4933	2.27691	1.31115	1.64761	1.93009	0.450409	0.345953	0.427748	163609
PCYT1A	1.98887	0.00355077	0.0209666	2.44968	1.67847	1.31785	0.813811	0.928766	0.192381	0.242906	0.34085	49332
UBE4B	1.9883	0.0118528	0.0473669	1.92618	1.32452	0.959535	1.12476	0.527948	0.215602	0.144576	0.292654	148256
SUN1	1.98794	8.4091e-06	0.000928092	5.07525	3.03241	0.810457	0.825487	0.774506	0.200006	0.2427	0.192369	28316
FBXO31	1.98642	0.00443425	0.0240282	2.35318	1.61928	1.03792	0.993371	4.73604	0.297986	0.270464	0.419686	31620
UBE2E1	1.98615	0.000185383	0.0038972	3.73193	2.40925	0.919488	0.947855	0.761812	0.18129	0.215107	0.320156	85748
LIN52	1.98316	0.000297939	0.00502479	3.52587	2.29888	0.370359	0.378249	0.454815	0.101024	0.201503	0.0481258	115462
POLD1	1.98191	0.0144074	0.0541994	1.84141	1.26601	0.314152	0.310252	0.608797	0.102987	0.0601245	0.155471	33696
R3HDM4	1.97966	0.000876651	0.00926658	3.05717	2.03308	0.887435	0.94938	0.69994	0.212616	0.389898	0.135943	16723
SHB	1.97813	0.00170022	0.0134763	2.7695	1.87043	0.728171	0.856572	1.08023	0.175058	0.229795	0.27388	153316
IFT74	1.978	0.0152343	0.0560732	1.81718	1.25125	4.49893	1.60685	1.66249	0.334671	0.727383	0.807506	115895
ELAVL2	1.97671	0.00139286	0.0120709	2.85609	1.91826	1.27754	0.920062	1.4114	0.302089	0.366872	0.245496	131376
SMEK2	1.97671	0.00237946	0.0167653	2.62352	1.77559	0.528826	0.713565	0.754294	0.135155	0.13588	0.274748	25400
GRHL1	1.97546	0.0802484	0.181733	1.09556	0.740565	4.94634	3.30181	1.4963	1.98278	0.402323	0.503712	50621
OPA1	1.97406	2.13507e-05	0.00136955	4.67059	2.86342	0.854591	1.09564	0.648418	0.210069	0.215289	0.227572	104668
DENND4A	1.97362	0.0070951	0.0330532	2.14904	1.48079	1.09097	0.914137	0.579377	0.282813	0.26128	0.129069	131675
UBE2F	1.97357	0.00324849	0.0198438	2.48832	1.70238	0.786454	1.58734	1.14285	0.231379	0.366209	0.277952	75837
GDAP2	1.97298	0.000103085	0.00279298	3.9868	2.55393	0.540192	0.439962	0.571981	0.115101	0.143031	0.136477	66196
MCCC1	1.97003	2.08241e-05	0.00134729	4.68143	2.87054	1.16593	1.03865	1.11559	0.274903	0.258098	0.320833	84360
ARHGEF10	1.96963	0.00620657	0.0299552	2.20715	1.52353	1.09854	1.78257	1.85506	0.586725	0.442671	0.18904	101422
AP2B1	1.9695	2.87197e-05	0.00154186	4.54182	2.81196	1.1533	0.927947	1.0401	0.250072	0.25972	0.285321	139155
SLC25A12	1.96686	0.123309	0.247839	0.909006	0.60583	1.58825	1.26258	5.56592	0.55054	1.28587	0.263923	110902
GPT2	1.96654	0.00316921	0.0195439	2.49905	1.70899	0.868808	0.843737	2.50636	0.336673	0.218485	0.272865	46894
TMEM62	1.9657	0.104726	0.220132	0.979944	0.657317	0.735888	0.455312	1.47607	0.668621	0.00824914	0.202508	51620
TEAD4	1.96557	7.50164e-06	0.000908062	5.12484	3.04188	1.54595	0.931213	0.955825	0.239759	0.250958	0.2508	81365
INTS9	1.96517	0.0170189	0.0600501	1.76907	1.22149	1.00842	1.44595	3.98408	0.571932	0.287694	0.502337	122524
GOLIM4	1.96516	0.000200682	0.00407059	3.69749	2.39034	1.44544	0.769869	1.26996	0.310349	0.279875	0.347701	85764
SPOPL	1.96508	0.0139763	0.0530863	1.85461	1.27502	0.846282	0.565118	1.60635	0.173438	0.221165	0.336502	71456
CBS	1.96265	0.0010932	0.0105924	2.9613	1.975	1.35341	1.66209	1.92158	0.532141	0.425871	0.322099	15214
HOXC10	1.96236	0.593752	0.750566	0.226395	0.124611	1.85566	0.00643587	1.64491	0.804218	0.00324854	0.127057	5117
UBE2H	1.96222	0.0169947	0.0600211	1.76969	1.2217	0.814389	0.497888	1.00053	0.124227	0.170697	0.323361	122228
HRK	1.96172	0.347247	0.518521	0.459362	0.285234	0.201686	1.68457	1.98525	0.999378	0.495907	0.00214081	21008
PCGF5	1.96113	0.00542347	0.0275393	2.26572	1.56005	1.58897	0.750199	0.934522	0.229767	0.219202	0.374691	64949
C18orf8	1.96092	0.0474505	0.124909	1.32376	0.903406	2.76995	1.77626	0.6953	0.440238	0.582012	0.226281	28338
LATS2	1.95932	4.30961e-05	0.00188044	4.36556	2.72574	0.757659	0.962316	0.537149	0.182488	0.197101	0.205608	88547
BCAT2	1.95815	0.0122016	0.0481392	1.91358	1.3175	0.576063	0.523436	0.989567	0.11192	0.167408	0.271461	15860
AEBP2	1.95803	0.00143188	0.0122534	2.84409	1.91174	1.11026	0.702807	0.708221	0.169809	0.267362	0.207537	82566
OSBPL2	1.95755	0.000397346	0.00595225	3.40083	2.22532	0.836639	0.811333	1.05761	0.333638	0.179021	0.227922	57690
ADCY3	1.95754	0.00963473	0.0407847	2.01616	1.3895	0.666755	0.437419	0.86405	0.155819	0.225708	0.122294	22498
CYFIP1	1.95593	0.00274318	0.0179771	2.56175	1.74528	1.29148	0.546932	1.00572	0.299144	0.228987	0.194733	110920
ACTN4	1.95538	0.000535389	0.00697586	3.27133	2.1564	0.717663	0.632001	1.16394	0.165794	0.220381	0.219382	82905
TAF4B	1.9529	0.00280972	0.0182571	2.55134	1.73857	1.39976	0.925874	1.27838	0.118214	0.333951	0.422377	165242
FBXO10	1.952	0.00597547	0.0292346	2.22363	1.5341	0.60784	0.788262	1.19656	0.173074	0.298483	0.191608	65362
CHST11	1.95199	0.00226319	0.0161476	2.64528	1.79189	1	0.700582	0.778146	0.0441173	0.391818	0.211147	305101
WAPAL	1.95162	5.03544e-05	0.00197807	4.29796	2.70376	1.12882	0.852893	1.14036	0.250783	0.284349	0.28273	86484
SH3GL3	1.95073	0.111315	0.230017	0.953446	0.638241	1.33163	0.501211	201.759	0.66837	0.20534	0.401788	171403
GKAP1	1.95006	0.0037695	0.0218288	2.42372	1.66097	0.309187	1.92132	1.49864	0.466733	0.313259	0.301817	78417
WWP2	1.94968	0.000483433	0.0065719	3.31566	2.18231	1.75946	2.46662	2.42732	0.480055	0.529186	0.719397	179458
MMP24	1.94943	0.177713	0.32208	0.750282	0.492036	3.98303	2.97856	14.3909	1.00001	5.90478	0.501865	50266
KIDINS220	1.94797	0.0126689	0.049367	1.89726	1.30656	2.16768	1.21946	1.05293	0.256869	0.646119	0.291974	112066
FADS2	1.94769	0.000468907	0.00647544	3.32891	2.18873	1.49776	2.0744	1.76301	0.384206	0.482029	0.515247	51098
TENM2	1.94633	0.00358722	0.0211154	2.44524	1.6754	3623.17	5192.82	3607.42	28.5014	1340.25	1269.72	979320
CAMKK2	1.94531	0.0457245	0.122035	1.33985	0.913516	0.430969	1.06325	0.551813	0.047302	0.212031	0.312865	59062
RAI14	1.94373	8.40189e-06	0.000928092	5.07562	3.03241	1.20814	1.12795	1.2006	0.322211	0.279806	0.311812	176285
RAB11FIP3	1.94319	0.0127285	0.0495218	1.89522	1.3052	0.632111	1.00035	1.19759	0.236378	0.382137	0.147418	96814
MARK2	1.94138	0.00626772	0.0300955	2.20289	1.5215	0.315258	0.427454	0.661293	0.138434	0.0813669	0.139642	72093
POTEF	1.94099	0.44084	0.616338	0.355719	0.210181	0.00118143	0.0848008	0.101286	0.00153093	0.00138608	0.0844735	55688
KIF5A	1.93915	0.0808324	0.18265	1.09241	0.73838	1.49425	0.500719	0.823586	0.0485238	0.5011	0.292311	34708
VGLL4	1.938	0.0135844	0.0519098	1.86696	1.28475	1.7686	4.32918	1.79179	0.64021	0.882762	0.431482	164677
MYO9B	1.93793	0.0143368	0.0540963	1.84355	1.26683	0.501633	0.608675	0.315261	0.064011	0.215351	0.124141	137514
TNIK	1.93782	0.00324957	0.0198438	2.48817	1.70238	0.714788	0.40057	333.939	0.217452	0.148698	0.200943	39570
MLF1	1.93768	0.063988	0.154564	1.1939	0.810892	2.65882	0.55539	0.712527	0.173359	0.209077	0.516335	35297
QKI	1.93733	0.000734488	0.00836469	3.13402	2.07755	1.67044	1.78602	1.20841	0.340742	0.356347	0.528504	163954
APPBP2	1.93638	0.00149169	0.0124877	2.82632	1.90352	1.07941	0.575455	0.736635	0.225557	0.229136	0.157897	83061
FAM169A	1.93384	0.0435547	0.117455	1.36097	0.930128	1.45389	0.778881	0.338338	0.187861	0.300849	0.121546	88814
HNRNPC	1.93361	0.000446152	0.00631769	3.35052	2.19944	0.79214	0.615122	0.437666	0.141511	0.185755	0.154519	60343
C16orf45	1.93358	0.00660661	0.0314212	2.18002	1.50278	0.307723	0.670992	0.445333	0.147074	0.130368	0.0860311	153792
TBC1D19	1.93327	0.12771	0.253943	0.893775	0.595263	1.99693	2.34239	0.673425	0.00509872	0.510592	0.999926	171373
INPP5A	1.93258	0.0367875	0.104264	1.4343	0.981867	1.54675	1.77944	4.34757	1.13757	0.503954	0.375222	240029
CCDC85C	1.93253	0.000149315	0.00340818	3.8259	2.46748	0.786286	0.691038	0.84572	0.150888	0.212003	0.235775	93125
FAM13B	1.93206	0.00619855	0.0299357	2.20771	1.52381	0.94739	1.43163	0.714408	0.187612	0.292413	0.317852	95161
PAK4	1.93188	0.000897258	0.00939618	3.04708	2.02705	0.270994	0.183221	0.389562	0.0778536	0.0795265	0.0578566	53627
SEC24A	1.93156	1.41965e-05	0.00107621	4.84782	2.9681	1.14255	1.14085	1.14253	0.302354	0.231561	0.299364	79127
MTFR1	1.93022	0.0157655	0.0571249	1.80229	1.24317	1.57085	2.15667	0.959027	0.264767	0.52276	0.424054	65911
FOXN2	1.92961	0.00225211	0.0161279	2.64741	1.79242	1.13443	1.51439	0.90154	0.294345	0.378695	0.251331	64640
HK2	1.92796	0.000225177	0.00438054	3.64748	2.35847	0.684325	0.544024	0.624794	0.124496	0.195106	0.1683	60700
GPATCH2	1.92543	0.0160523	0.0577529	1.79446	1.23843	0.791589	1.55298	0.996712	0.315975	0.479039	0.1477	200576
TIRAP	1.92525	0.0915548	0.200209	1.03832	0.698516	0.252874	0.667663	0.224681	0.00298364	0.185069	0.125267	10090
SLCO3A1	1.92419	1.28726e-05	0.00106721	4.89033	2.97175	1.52359	1.49869	1.54856	0.469583	0.339276	0.401419	312200
HEATR1	1.92344	0.000356804	0.00562887	3.44757	2.24958	0.268142	0.341186	0.333576	0.0813547	0.0656108	0.166706	55537
LAMC2	1.92271	0.0788034	0.179218	1.10346	0.746618	1.19939	0.499717	1.50392	0.556883	0.113389	0.261934	55233
SKA2	1.92245	8.35594e-05	0.00255965	4.078	2.59182	0.245521	0.285593	0.266251	0.0699809	0.05772	0.138185	45493
WDR63	1.92031	0.0951329	0.205993	1.02167	0.686147	0.999991	0.337623	1.01437	0.503815	0.203097	0.00495641	70829
DSCR3	1.92011	8.48152e-05	0.00257344	4.07153	2.58949	2.38487	1.24106	1.52288	0.44551	0.383259	0.381647	44108
NBPF6	1.91794	0.437574	0.612571	0.358949	0.212844	1	52.4611	67.9196	66.0329	1	1	20357
LARP4	1.91789	5.56281e-05	0.00201685	4.25471	2.69533	0.491896	0.473972	0.644754	0.134898	0.150058	0.129093	60681
SAP130	1.91679	0.0143971	0.0541879	1.84172	1.2661	0.302078	0.256822	0.492569	0.0883278	0.15785	0.050915	71938
UBR3	1.91644	0.00296597	0.0188801	2.52783	1.724	0.912918	1.64521	1.24489	0.3897	0.353712	0.252168	256622
AFMID	1.91629	0.0116007	0.0466579	1.93551	1.33108	0.974853	1.3328	0.751037	0.262755	0.145277	1.24185	10244
MED12	1.9145	0.0135327	0.0517388	1.86861	1.28618	3.44421	1.80214	3.60983	1.24951	0.662689	0.505067	23899
EPHB2	1.91375	0.00146334	0.0123675	2.83466	1.90772	0.627955	0.382313	0.724498	0.121611	0.174991	0.156422	204493
USP47	1.9131	4.03542e-05	0.00181352	4.39411	2.74148	0.921967	1.1431	0.767188	0.24114	0.262432	0.231834	101690
SNX4	1.91277	0.000151752	0.00340988	3.81887	2.46726	0.999721	1.4461	1.11893	0.304141	0.28417	0.349614	73571
IGSF9B	1.91156	0.0373297	0.105341	1.42794	0.977403	1.66324	0.119528	2.94035	0.251113	0.442166	0.556468	48130
MDFIC	1.91065	0.00220132	0.0159138	2.65732	1.79823	2.33546	1.45074	0.89093	0.317952	0.385501	0.468625	97762
MPND	1.9098	0.00628211	0.0301453	2.20189	1.52078	1.49851	1.74363	2.49568	0.34708	0.989951	0.4283	16560
COBL	1.90935	0.00068565	0.00795394	3.1639	2.09942	0.992387	0.787195	0.750908	0.498051	0.164913	0.222841	19744
LHFPL2	1.90913	3.83025e-05	0.00176817	4.41677	2.75248	0.939007	0.797701	0.885045	0.254502	0.217756	0.225785	163611
XYLB	1.90871	0.00911826	0.0393743	2.04009	1.40479	0.322254	0.637264	1.30803	0.122181	0.18877	0.212029	68217
LAPTM4B	1.90795	0.000659981	0.00787849	3.18047	2.10356	0.776749	0.57979	0.667547	0.11988	0.198502	0.214877	77022
PLCG2	1.90773	0.122479	0.246453	0.911938	0.608266	0.750957	1.99489	0.601438	0.800609	0.27354	0.00135664	179001
PHLPP1	1.90732	0.000147454	0.00340818	3.83134	2.46748	0.233489	0.273834	0.252642	0.0673919	0.0236016	0.0979701	265005
UBE2R2	1.90681	0.00303051	0.0191359	2.51848	1.71815	0.746001	0.636643	0.482738	0.24694	0.156147	0.112772	103220
SNTB2	1.90652	1.3773e-05	0.00107621	4.86097	2.9681	0.595254	0.706118	0.759654	0.185998	0.196223	0.180924	121906
SYNJ2	1.90589	0.00101922	0.0100814	2.99173	1.99648	1.33936	0.505117	1.04972	0.259938	0.23577	0.322921	112239
TOP1	1.90328	0.000964842	0.00973271	3.01554	2.01177	0.965658	0.979941	0.584462	0.178057	0.237588	0.254822	95665
AHI1	1.90283	0.0788469	0.179263	1.10322	0.74651	0.470029	1.72849	0.966736	0.414361	0.260327	0.139245	158743
SPTBN1	1.90261	0.00249902	0.017175	2.60223	1.7651	5.51603	2.85892	4.15869	0.921323	0.976893	1.39412	215130
KIRREL	1.90248	0.00168586	0.0134448	2.77318	1.87144	0.486482	0.306408	0.292081	0.0777929	0.0806553	0.132797	102782
PPM1B	1.90103	0.0074978	0.0342584	2.12507	1.46523	1.9144	0.893896	1.31878	0.273847	0.335257	0.471856	40572
EPS15L1	1.90053	0.0016793	0.0134219	2.77487	1.87219	2.48518	1.60296	1.67157	0.625037	0.398909	0.513187	116769
USP33	1.89996	0.00997909	0.0418397	2.00091	1.37841	0.814583	0.962745	1.46291	0.199057	0.483416	0.229366	32724
KPNA6	1.89944	0.00169923	0.0134763	2.76975	1.87043	0.460061	0.596648	0.680607	0.129353	0.125211	0.222151	68525
TET3	1.8993	0.00426181	0.0235183	2.37041	1.62859	1.29015	0.660061	0.809385	0.211163	0.317956	0.197766	121772
TBC1D9	1.89895	0.0165988	0.0591553	1.77992	1.22801	0.742537	0.81598	2.20106	0.354806	0.192998	0.360467	135536
TMEM110-MUSTN1	1.89822	0.000168178	0.00369057	3.77423	2.43291	1.13235	1.05248	1.22865	0.304644	0.60514	0.117335	9846
GBE1	1.89749	0.00316867	0.0195439	2.49912	1.70899	1.13035	1.09369	1.84518	0.258432	0.375303	0.454792	272101
MTDH	1.89662	0.000940332	0.00956259	3.02672	2.01942	0.705989	0.477845	0.589984	0.179562	0.123515	0.17385	86082
PPP2R2B	1.89642	0.668222	0.808216	0.175079	0.0924727	41.1623	103.922	1	65.9126	52.454	0.00741623	289282
LHX1	1.89473	0.572876	0.731943	0.241939	0.135523	1	0.00962259	0.504116	1	0.0190346	0.00495641	7144
ZFC3H1	1.89358	0.0102867	0.0428423	1.98772	1.36813	1.05538	1.17103	0.66124	0.143428	0.572403	0.249687	54371
UBAP1	1.89248	0.00939349	0.040147	2.02717	1.39635	0.994671	0.560367	0.845873	0.118052	0.301633	0.258174	73519
IGSF3	1.89205	0.616831	0.768862	0.209834	0.114152	1.33162	0.685191	0.00495638	0.00139594	0.125782	0.503708	93358
BLVRA	1.89181	0.000466538	0.00647544	3.33111	2.18873	1.17209	1.48124	2.49718	0.34365	0.430856	0.445063	48670
RAB7A	1.88786	2.50284e-05	0.00149078	4.60157	2.82659	1.13245	0.886392	1.10731	0.293596	0.268124	0.299146	88663
UBXN7	1.88674	0.00059984	0.00756605	3.22196	2.12113	0.654842	0.874978	0.842575	0.164794	0.260646	0.222255	78977
MALT1	1.88621	3.70488e-05	0.00173782	4.43123	2.75999	0.357829	0.859415	0.822062	0.221142	0.199967	0.224135	78753
DNMT3A	1.88422	3.10569e-05	0.00154186	4.50784	2.81196	0.839299	0.87171	0.942828	0.251892	0.190188	0.255166	19355
SLC7A5	1.88261	0.000323966	0.00530406	3.4895	2.27539	0.546152	0.426257	0.496141	0.104193	0.160898	0.137414	39472
EHD1	1.88251	0.000431423	0.00619088	3.3651	2.20825	2.0256	2.36051	1.81559	0.557341	0.429098	0.757329	25984
TSPAN15	1.87778	0.450713	0.624689	0.3461	0.204336	1	52.4611	67.9196	1.05689	1	67.9196	56198
PTPN13	1.8768	0.00149464	0.0124877	2.82546	1.90352	1	1.16613	0.625699	0.30851	0.215375	0.223511	220861
HIBCH	1.87554	0.000531212	0.00696263	3.27473	2.15723	1.84592	1.32527	1.34916	0.344759	0.505592	0.383252	115412
ZDHHC20	1.87278	3.02111e-05	0.00154186	4.51983	2.81196	0.805714	0.498457	0.582826	0.154942	0.16921	0.153728	86799
PKD1	1.87249	0.000209892	0.00418946	3.678	2.37784	0.428187	1.83027	0.996832	0.294999	0.274009	0.249583	47189
SIDT2	1.87247	0.295761	0.46466	0.52906	0.332864	3.95457	1.56712	0.452024	0.0634098	1.05054	0.856615	16779
AAK1	1.87133	0.000573165	0.00734097	3.24172	2.13425	0.422301	0.464836	0.641412	0.161478	0.130963	0.121568	185851
SLC38A1	1.86939	0.0974111	0.209609	1.01139	0.678591	0.286606	0.593311	0.914402	0.0508094	0.289814	0.216477	83438
EVI5	1.86931	0.0422005	0.115211	1.37468	0.938506	0.69725	1.23738	0.447928	0.147018	0.13624	0.395616	283709
SIN3B	1.86887	0.00345352	0.0206319	2.46174	1.68546	1.06656	0.933533	0.686902	0.238653	0.173135	0.339705	26335
PODXL2	1.86854	0.0679508	0.161332	1.16781	0.792279	2.96971	2.96188	0.880717	0.631677	0.99632	0.252791	43652
ATP2B1	1.8669	0.00243599	0.016975	2.61332	1.77019	0.551358	0.743505	1.03567	0.266826	0.183944	0.178256	38567
RNF180	1.8654	0.0501191	0.129348	1.3	0.88824	0.419703	0.464347	0.200873	0.200156	0.000969408	0.100045	51669
PAK1	1.86477	0.000710956	0.00818363	3.14816	2.08705	8.1277	3.49643	4.68275	1.46934	1.109	1.30455	152049
ZNF37A	1.86125	0.00716457	0.0332736	2.14481	1.4779	0.275349	0.207932	0.356818	0.0624598	0.117519	0.0580323	29015
ZHX1-C8ORF76	1.85913	0.00785032	0.0354066	2.10511	1.45092	2.64372	5.18763	4.46639	1.41394	1.1502	0.78881	48299
RBM6	1.85762	0.000141421	0.00334815	3.84949	2.4752	1.46474	1.1256	1.47962	0.362736	0.421045	0.335562	137209
PIP5K1C	1.85577	0.000385782	0.00589672	3.41366	2.22939	0.413426	0.524195	0.420461	0.225071	0.114509	0.106535	70299
PRKAR2A	1.85379	0.0012888	0.0114875	2.88981	1.93978	1.00076	1.41881	1.16189	0.390039	0.246709	0.363065	100053
RALGAPA2	1.85312	0.0143466	0.054106	1.84325	1.26675	2.00255	1.00109	1.86814	0.750622	0.357843	0.29568	239963
LIMS2	1.8528	0.00556226	0.0279118	2.25475	1.55421	3.48093	0.502741	1.3325	0.333907	0.480281	0.313022	5690
CGN	1.85093	0.0879458	0.194399	1.05579	0.711306	0.509016	1.53591	0.889098	0.430818	0.101858	0.337448	27306
TJP1	1.85032	0.0056708	0.0282411	2.24636	1.54912	0.437184	0.633328	0.970852	0.243094	0.148519	0.158814	121395
TBC1D2B	1.85007	0.00328723	0.0200086	2.48317	1.69878	0.832586	1.29216	1.51339	0.398894	0.259475	0.335707	82668
FARP2	1.84917	0.00686754	0.0323364	2.1632	1.49031	0.138477	0.216097	0.385319	0.0710242	0.0448419	0.0749953	138593
FZD5	1.84812	0.000914148	0.00939819	3.03898	2.02696	0.015144	0.0190618	0.0074153	0.00382961	0.00486925	0.00362506	6834
MTFR1L	1.84778	0.0479304	0.125819	1.31939	0.900253	657.701	457.701	1271.12	131.066	464.157	134.874	13037
HIST1H2BC	1.84775	0.281432	0.448695	0.550627	0.348048	986.487	159.086	679.59	1	805.461	132.933	9529
AGPS	1.8475	9.49912e-06	0.000990152	5.02232	3.0043	0.603147	0.579326	0.592509	0.164382	0.157674	0.238539	151094
MCM6	1.84671	0.0809986	0.182881	1.09152	0.737833	0.444662	0.860953	1.46709	0.400611	0.218947	0.137614	36852
RIF1	1.84612	0.00473738	0.0250281	2.32446	1.60157	0.537599	0.692507	0.432886	0.0959383	0.184214	0.196215	67464
MCTP1	1.84594	0.0843879	0.18866	1.07372	0.72432	1.24388	52.4611	4.94107	2.64049	0.983847	1	223118
PRPF40A	1.84563	0.000252866	0.00460828	3.59711	2.33646	0.424611	0.543262	0.551328	0.122879	0.127188	0.177706	18423
EHMT1	1.84554	0.0477396	0.125494	1.32112	0.901376	1.17695	0.777216	2.42775	0.526693	0.213073	0.426316	165402
AXIN1	1.8427	0.00167391	0.0134074	2.77627	1.87266	0.79335	0.617838	0.960764	0.183006	0.211984	0.263065	65237
PI4KA	1.84204	5.88641e-05	0.00209372	4.23015	2.67908	0.433147	0.408198	0.767995	0.131619	0.129726	0.11525	26977
TBC1D1	1.84088	0.00219175	0.0158775	2.65921	1.79922	1.05447	1.54684	1.2612	0.249241	0.34512	0.546085	248092
CTBP2	1.83949	9.92316e-05	0.00273799	4.00335	2.56257	0.804175	0.879947	0.951776	0.191847	0.284527	0.249416	18165
RALBP1	1.8371	0.00191847	0.0145389	2.71705	1.83747	0.579054	0.95658	1.53152	0.230211	0.254409	0.327616	63100
RBMS1	1.83531	0.00114445	0.0108311	2.9414	1.96533	2.00908	1.29038	1.84461	0.359068	0.550271	0.532615	221657
BTBD9	1.83396	0.00257175	0.0173726	2.58977	1.76013	0.314848	0.335315	0.435538	0.00102407	0.200717	0.100496	427617
MAPK14	1.83386	0.000277582	0.00483138	3.55661	2.31593	2.33251	2.24354	2.95589	0.602027	0.792755	0.715407	75082
PTBP3	1.8335	0.0274038	0.08422	1.56219	1.07458	0.976401	0.737281	2.3061	0.275304	0.251397	0.529853	115312
ANKS1A	1.8326	0.0140601	0.0533203	1.85201	1.27311	0.825937	1.47505	1.5321	0.200294	0.346649	0.594946	202153
SMURF2	1.83258	5.18601e-05	0.00198444	4.28517	2.70236	0.390213	0.478527	0.487154	0.119656	0.118548	0.141928	117652
ADK	1.83254	0.00173513	0.0136787	2.76067	1.86395	1.22502	1.11903	0.857776	0.188202	0.400357	0.312949	558119
BNIPL	1.82941	0.49525	0.667544	0.305175	0.17552	65.4027	1	0.668318	4.79305	0.203097	1.00033	11048
ST7	1.82932	0.0413874	0.113774	1.38313	0.943955	1.49902	1.17669	0.64526	0.177238	0.55264	0.25892	270581
PHF6	1.82888	0.0068766	0.0323364	2.16263	1.49031	0.570055	1.19149	0.600913	0.218614	0.267531	0.155641	41980
CDK6	1.82865	0.000976242	0.00980816	3.01044	2.00841	0.725573	0.897796	0.657991	0.224565	0.1473	0.273516	231707
FXR1	1.82856	0.000480502	0.0065719	3.31831	2.18231	1.40516	1.1228	1.49492	0.384852	0.314589	0.434757	70306
PPIP5K2	1.82804	0.000944616	0.00959071	3.02474	2.01815	1.76119	1.42487	1.3402	0.212138	0.421987	0.689004	83267
CXADR	1.82787	0.0164559	0.0588102	1.78368	1.23055	0.857443	0.450672	0.505117	0.0912606	0.293044	0.163122	57206
RNF121	1.82778	4.366e-05	0.00188248	4.35992	2.72527	0.685188	0.830139	0.950132	0.22776	0.25236	0.222473	68876
NPTN	1.82652	1.06885e-05	0.00101541	4.97108	2.99336	1.1579	1.1445	1.1025	0.307177	0.415441	0.317313	73410
CRY2	1.82621	0.00114141	0.0108161	2.94256	1.96593	1.42833	0.789462	0.405767	0.201347	0.204938	0.267395	36131
LIN37	1.82605	4.44462e-05	0.00188248	4.35217	2.72527	2.74822	1.15518	2.11795	0.562933	0.614047	0.616591	6159
TRIP12	1.82433	0.00450591	0.0242317	2.34622	1.61562	1.61788	0.85345	1.00279	0.396968	0.251046	0.312823	154726
RNPS1	1.82365	7.76953e-05	0.00243932	4.10961	2.61273	0.452351	0.421751	0.507712	0.139975	0.117888	0.132346	14505
RHOBTB2	1.82325	0.0607054	0.149143	1.21677	0.826396	716.026	7.93732	335.599	66.0334	159.095	67.9196	32781
TMEM164	1.82279	0.0255952	0.0803396	1.59184	1.09507	3.95457	1.12657	0.665828	0.501194	0.249092	0.334432	175154
SUZ12	1.82139	0.0205021	0.0683665	1.6882	1.16516	10.8873	9.33567	29.4613	3.03068	3.53377	5.96074	64014
ITSN1	1.82122	0.10646	0.222806	0.972814	0.652073	0.344869	0.142486	0.444975	0.157421	0.015553	0.123805	196019
ANKRD27	1.82098	0.000673824	0.00792641	3.17145	2.10092	1.50338	1.33376	0.501948	0.39158	0.36841	0.300844	78196
WLS	1.81898	0.00368131	0.0215173	2.434	1.66721	0.95395	1.47289	1.205	0.233425	0.454948	0.362975	134143
LRRC8B	1.81814	0.00299915	0.0190106	2.523	1.721	0.999249	1.18323	1.87702	0.34909	0.468036	0.30978	73024
ASCC3	1.81714	0.000259904	0.00465192	3.58519	2.33237	0.93826	0.661312	1.00303	0.284134	0.228119	0.231795	372617
USP12	1.81671	0.0378235	0.106346	1.42224	0.973277	1.18281	0.750572	0.454293	0.105656	0.295367	0.295623	105747
DCP1A	1.8154	0.019274	0.065276	1.71503	1.18525	1.38242	0.773313	0.883108	0.381157	0.110531	0.389513	64210
GPR108	1.81537	0.633381	0.782887	0.198335	0.106301	0.00218073	0.601575	0.714902	0.683	0.00215444	0.0146199	7709
DDX41	1.81513	0.12863	0.255187	0.890657	0.593142	199.655	3.94072	1	2.10542	0.667435	1	5340
MDGA2	1.81457	0.0965509	0.208286	1.01524	0.681339	0.204235	0.546834	0.311685	0.0928348	0.499706	0.00372179	42597
ZFYVE1	1.8145	0.00473883	0.0250281	2.32433	1.60157	1.39149	1.84002	2.38095	0.632101	0.387501	0.571924	17506
GPATCH4	1.81442	0.237666	0.399639	0.624033	0.398332	0.0952706	0.0346465	0.017888	0.0212478	0.00108798	0.0305742	7180
TGFA	1.81363	0.00638544	0.030563	2.19481	1.5148	1.08683	1.42734	0.890681	0.392298	0.117539	0.409525	106736
GLUD1	1.81357	0.00039243	0.0059086	3.40624	2.22852	0.691485	0.539108	0.618604	0.152047	0.221894	0.157373	43886
CTIF	1.81082	0.0376443	0.106	1.4243	0.974693	2.71878	0.804063	2.24689	0.300235	0.556342	0.680932	324160
JAZF1	1.80811	0.0105357	0.0436035	1.97734	1.36048	0.960642	0.685575	1.10332	0.333496	0.334409	0.0563033	161483
MBOAT2	1.80807	0.00148186	0.01246	2.82919	1.90448	1.81199	1.13846	1.03237	0.387859	0.42492	0.300939	147176
PSPC1	1.80512	7.74435e-05	0.00243932	4.11102	2.61273	2.69412	2.36495	2.70637	0.454745	0.739311	0.880804	80151
RPRD2	1.80441	5.31498e-05	0.00198444	4.2745	2.70236	0.969035	0.785296	0.77611	0.238829	0.223845	0.257429	112052
MCM10	1.80422	2.20535e-05	0.00140264	4.65652	2.85305	2.01643	1.19232	2.28678	0.563887	0.570914	0.597858	49551
TAX1BP1	1.80391	0.000749692	0.0084481	3.12512	2.07324	1.39539	1.51683	1.12464	0.451613	0.381285	0.324739	90395
MYO5A	1.80386	0.00266368	0.0177539	2.57452	1.75071	0.748367	1.07666	1.28709	0.321671	0.339238	0.223273	221768
LRP5	1.80344	0.0256974	0.0805164	1.59011	1.09412	1.62111	0.644857	0.750466	0.156416	0.310907	0.379339	136636
SWAP70	1.80228	0.0149439	0.0554393	1.82554	1.25618	0.936901	1.30346	1.94612	0.247326	0.454735	0.498099	77860
AKAP2	1.80084	0.000423662	0.0061382	3.37298	2.21196	0.896947	0.854062	0.592638	0.200667	0.263844	0.205842	123914
SETDB2	1.80007	0.0171121	0.0602376	1.7667	1.22013	0.754672	0.739038	1.22986	0.00382948	1.36447	0.253273	50711
TNFAIP8L1	1.79969	0.202912	0.355558	0.692692	0.449089	0.0952018	0.0459291	0.0217513	0.025647	0.000510445	0.0292107	16054
TM9SF2	1.79903	0.0456849	0.121993	1.34023	0.913665	3.4689	0.924435	1.37405	0.49978	0.298271	0.701453	62675
VRK2	1.79824	0.000178798	0.00383394	3.74764	2.41635	2567.92	2324.02	2127.45	458.498	675.204	803.868	252270
SRP54	1.79647	0.00126774	0.011444	2.89697	1.94142	2.57415	1.43157	1.41321	0.570285	0.438841	0.443749	46670
TOPORS	1.79633	0.000489914	0.00660108	3.30988	2.18038	0.000365596	0.000432407	0.000333286	9.16072e-05	0.000107374	0.000127829	12085
MINK1	1.79606	0.00541335	0.027528	2.26653	1.56022	0.278707	0.353454	0.428972	0.171201	0.100307	0.0324571	64722
SPTLC2	1.79577	0.0050723	0.0263606	2.2948	1.57905	0.719086	0.701944	0.380233	0.222318	0.15843	0.13019	110771
PHF12	1.79369	0.000227552	0.00439968	3.64292	2.35658	0.965093	0.838969	1.35679	0.252647	0.303196	0.310155	46238
MTMR3	1.79277	0.00917076	0.0395101	2.03759	1.40329	0.422099	0.416053	1.07688	0.207827	0.137758	0.136259	147700
CNTFR	1.79276	0.0129639	0.0501776	1.88726	1.29949	1	0.840805	0.334437	0.290905	0.164814	0.162107	38306
CDH18	1.79175	0.198802	0.350056	0.70158	0.455862	716.338	671.688	3.85794	66.0375	210.722	67.9196	1102828
EFTUD1	1.7902	0.00446237	0.0240936	2.35043	1.6181	1.2674	1.50302	0.749704	0.304673	0.269038	0.421126	132544
RSU1	1.78949	0.0313592	0.0927673	1.50364	1.0326	2.89875	2.2543	1.39354	0.195384	1.21057	0.625698	226766
NDE1	1.78906	0.0073718	0.0339774	2.13243	1.46881	4.80371	5.09302	3.08708	2.23492	1.16997	0.776218	83085
DHX29	1.78836	0.000908178	0.00939819	3.04183	2.02696	0.818549	1.08633	0.834259	0.145643	0.262083	0.354839	51449
RSF1	1.78822	3.06539e-05	0.00154186	4.51351	2.81196	0.971844	1.03104	1.21644	0.293394	0.32738	0.298589	37305
FLNB	1.78759	0.00597278	0.0292346	2.22382	1.5341	0.502263	0.790745	0.912897	0.158798	0.212497	0.26112	163856
PALM	1.78696	0.115871	0.236949	0.936026	0.625345	1.246	0.889126	0.173236	0.123034	0.109299	0.357919	39378
GPATCH8	1.78661	0.00162603	0.0131781	2.78887	1.88015	0.299574	0.413742	0.423224	0.0768491	0.108499	0.158152	69817
KRT81	1.78342	0.0665549	0.158771	1.17682	0.799228	3183.78	1805.1	4823.69	1170.36	1442.55	402.516	5603
DZIP1	1.78112	5.75586e-05	0.00206688	4.23989	2.68469	1.13829	1.04746	1.00045	0.278082	0.418022	0.301057	21519
SNX25	1.77835	0.00303442	0.0191359	2.51792	1.71815	0.999999	1.4981	1.16544	0.376641	0.247746	0.463542	153837
CDC42BPA	1.77808	0.0034106	0.020543	2.46717	1.68734	1.26907	1.24122	1.88158	0.613095	0.389109	0.307957	91153
CACHD1	1.77772	0.00624985	0.0300289	2.20413	1.52246	0.816573	1.00126	0.534837	0.154931	0.272355	0.257069	222266
AKAP12	1.77733	0.00117966	0.0110391	2.92824	1.95707	0.900154	1	1.99258	0.361564	0.266802	0.346279	118561
DSEL	1.77725	0.000184211	0.00389437	3.73469	2.40956	0.00601884	0.0064357	0.00491912	0.00191842	0.00160286	0.00153865	10149
TMEM170B	1.77661	0.101718	0.21583	0.992604	0.665888	0.336733	0.429921	0.168748	0.0846985	0.875242	0.0010375	45298
USP15	1.77513	0.0128592	0.0499008	1.89079	1.30189	0.918273	0.314496	0.927383	0.242912	0.228147	0.151034	76354
ZNRF2	1.77484	3.03544e-05	0.00154186	4.51778	2.81196	1.93849	1.77836	1.78133	0.43494	0.565756	0.559926	83386
SMCHD1	1.77419	0.0233754	0.0750354	1.63124	1.12473	1.18102	1.09227	0.593311	0.164024	0.260739	0.447204	149130
PIK3R1	1.77343	0.00162708	0.0131781	2.78859	1.88015	1.55233	1.16896	0.727933	0.26696	0.374059	0.36994	86066
C15orf41	1.77285	0.00033628	0.00543919	3.4733	2.26447	1.10275	1.23939	1.35771	0.251197	0.51866	0.359586	230638
FBXO21	1.77284	0.00402786	0.0228806	2.39493	1.64053	1.01661	0.88859	0.704316	0.0421755	0.251709	0.491637	46716
TGM1	1.77215	0.553909	0.716739	0.256562	0.144639	470.462	1.33161	469.344	66.0329	52.4611	3.95583	14097
ELP4	1.77196	0.000245254	0.00456385	3.61038	2.34067	1.50266	1.84333	1.49926	0.635959	0.443689	0.406309	274033
PHRF1	1.7715	0.000219464	0.00433441	3.65864	2.36307	0.330631	0.322143	0.268815	0.111084	0.0768588	0.0849882	35740
SEC22C	1.77138	0.0556965	0.140363	1.25417	0.852746	5.56209	13.1941	4.15069	2.13235	1.20271	2.98541	34062
C7orf60	1.76749	0.0753753	0.173952	1.12277	0.759571	0.82554	1.70626	2.99255	0.740798	0.526811	0.273695	120731
MIB1	1.76601	0.0066757	0.0316538	2.1755	1.49957	0.812497	0.392831	0.368914	0.118754	0.12862	0.190204	165995
KIAA0196	1.76514	0.000201824	0.00408271	3.69503	2.38905	0.550011	0.65329	0.547736	0.158015	0.231512	0.152745	67559
STAT5B	1.76451	4.88328e-05	0.00197807	4.31129	2.70376	0.388367	0.344788	0.376327	0.0808056	0.112536	0.118253	77230
SSBP2	1.76273	0.00018173	0.00387467	3.74057	2.41176	0.501964	0.866669	0.671025	0.175936	0.208866	0.210407	333894
FOXJ3	1.76271	0.000308049	0.00510355	3.51138	2.29213	0.848642	0.679878	0.802055	0.266278	0.174246	0.243403	158427
ANKRD11	1.76214	0.00408667	0.0229365	2.38863	1.63947	0.956434	0.599085	0.934297	0.312766	0.239355	0.183231	222941
PANK1	1.76166	0.0213454	0.0700468	1.6707	1.15461	0.47702	0.33136	0.674038	0.0769475	0.19138	0.185563	64395
PARP14	1.76082	0.000667909	0.00791136	3.17528	2.10175	0.627621	0.816176	0.791876	0.176191	0.208403	0.344014	50016
CORO2B	1.7604	0.00159608	0.0130771	2.79694	1.88349	0.378376	0.300362	0.410528	0.0600492	0.167284	0.106263	148837
PHLDB2	1.76023	0.0311029	0.0923548	1.5072	1.03454	24.378	239.422	45.8444	10.1481	20.472	13.2143	244038
CRAMP1L	1.76022	0.00132954	0.0117115	2.8763	1.93139	0.513592	0.637957	0.701352	0.242586	0.104097	0.183877	63269
NFIC	1.75964	0.00570809	0.0283378	2.24351	1.54763	0.798705	0.592595	0.946429	0.313105	0.244244	0.150872	109655
GFM2	1.75957	0.000246466	0.00456385	3.60824	2.34067	2.34393	2.04154	1.90961	0.457252	0.673257	0.694637	46012
ARHGEF7	1.75936	0.169027	0.310311	0.772043	0.508203	4.65624	26.4937	2.19399	2.94686	0.752695	2.99854	179919
RASAL2	1.75913	0.00833842	0.0369857	2.07892	1.43197	0.779249	1.17413	0.639572	0.316486	0.18606	0.256228	385785
MACROD1	1.75832	0.0636543	0.153956	1.19617	0.812603	0.364524	0.855625	0.689341	0.0010332	0.248675	0.295242	167556
TPP2	1.75722	0.00148849	0.0124817	2.82725	1.90373	0.500845	1.08011	1.14191	0.329143	0.239652	0.279676	82238
ZEB1	1.75658	0.00532278	0.0272122	2.27386	1.56524	0.583721	0.92385	0.699832	0.147367	0.276272	0.240275	211319
SPIN1	1.75517	0.00417703	0.023204	2.37913	1.63444	1.14935	0.871743	0.713868	0.215555	0.259147	0.332872	90783
SLAIN2	1.7538	3.01297e-05	0.00154186	4.521	2.81196	0.635151	0.584851	0.629993	0.128326	0.182731	0.205332	84603
CD2AP	1.75345	4.48986e-05	0.00188248	4.34777	2.72527	1.19427	1.35029	1.04317	0.329189	0.360542	0.373174	149472
NARF	1.75225	0.0125508	0.0491359	1.90133	1.3086	0.898918	0.504322	2.1178	0.273558	0.346984	0.200211	30084
FAR1	1.75183	1.04455e-05	0.00100504	4.98107	2.99782	0.977025	0.951523	0.946663	0.2268	0.29143	0.28671	63688
MEX3A	1.75175	0.000236521	0.00447125	3.62613	2.34957	0.00215457	0.00124934	0.00149202	0.00040911	0.000439203	0.00049876	9986
TBC1D10A	1.75115	0.000604097	0.00758856	3.21889	2.11984	0.594439	0.547304	0.703858	0.138466	0.283159	0.181736	34977
SMARCA4	1.74998	0.00057018	0.0073274	3.24399	2.13505	1.3109	1.62069	1.66537	0.741873	0.453022	0.331213	35459
SP110	1.74958	0.0836676	0.18744	1.07744	0.727137	0.976539	0.77063	356.183	0.236001	0.602345	0.490468	51183
LPCAT3	1.74937	6.6726e-05	0.00222534	4.1757	2.6526	0.453356	0.396557	0.41618	0.130037	0.138045	0.0962068	40496
B3GALNT2	1.74851	0.00437458	0.0239041	2.35906	1.62153	0.59502	0.402174	0.385312	0.0868588	0.201877	0.138107	57277
STT3B	1.74809	0.00128543	0.0114783	2.89095	1.94012	2.34242	1.125	1.71324	0.618565	0.473962	0.452471	87276
SCAF4	1.74723	4.08597e-05	0.00182531	4.38871	2.73866	0.976215	0.933908	0.874604	0.276222	0.320091	0.23601	61119
BTAF1	1.74669	0.000409422	0.00607255	3.38783	2.21663	1.09719	0.890531	0.890343	0.1881	0.326004	0.311809	106345
CMIP	1.74658	0.000669382	0.00791136	3.17433	2.10175	1.14755	0.726382	0.518744	0.19582	0.251557	0.205938	266593
RBM26	1.74651	0.0203062	0.0678832	1.69237	1.16824	0.814498	0.84126	1.62404	0.204957	0.266682	0.538895	49026
GNB1	1.74489	1.76864e-05	0.00121776	4.75236	2.91444	0.60941	0.57981	0.619959	0.176194	0.171735	0.228916	105802
GZMM	1.74397	0.608806	0.76215	0.215521	0.11796	0.00255625	0.253656	0.0146796	0.000902613	0.304179	0.000922521	5887
ACSL4	1.7435	0.0014523	0.0123234	2.83794	1.90927	0.473948	0.45707	0.635646	0.119208	0.156782	0.196241	92058
MBTD1	1.74309	0.00152151	0.0125898	2.81773	1.89998	0.573134	0.480893	0.905282	0.221228	0.179213	0.159179	82642
C20orf194	1.74289	0.0235943	0.0755442	1.62719	1.1218	0.534496	0.727966	1	0.218131	0.501092	0.0628704	158362
TTC7B	1.73942	0.151083	0.285972	0.820784	0.543677	1.18954	0.57214	0.324064	0.0920108	0.538542	0.119565	103621
GLTP	1.73835	0.000772885	0.00858063	3.11189	2.06648	0.868105	0.70228	0.701907	0.259139	0.160931	0.259205	29546
RAB11FIP1	1.73833	0.00401135	0.0228737	2.39671	1.64066	1.6358	1.13574	0.499686	0.27123	0.339983	0.405372	14332
KDM1A	1.7375	0.00965397	0.0407961	2.01529	1.38938	1.52081	1.33704	2.56081	0.310471	0.664647	0.680556	64244
TMEM110	1.7367	0.0312959	0.0927629	1.50451	1.03263	0.437976	0.501123	1.08064	0.208896	0.112059	0.273721	60826
TCF7L1	1.73629	0.17584	0.319539	0.754882	0.495477	1.66427	0.460718	0.400541	0.0845608	0.615053	0.15966	176929
TIAM1	1.7359	0.0148113	0.055113	1.82941	1.25875	2.56942	1.49905	2.59413	5.92428	0.534707	0.45325	440555
GCC2	1.73537	0.00535937	0.0273619	2.27089	1.56285	0.558574	0.874178	0.853097	0.304264	0.258437	0.132683	60278
YY1	1.7347	0.000819868	0.00891755	3.08626	2.04975	1.73992	1.69861	1.16856	0.524452	0.372042	0.480168	40270
C9	1.73275	3.12309e-05	0.00154186	4.50542	2.81196	1	1	1	0.401823	0.00206684	0.300877	80278
MARK3	1.73172	0.000139924	0.00332319	3.85411	2.47845	1.5409	1.4391	1.352	0.618277	0.143051	0.434163	118466
GALNT16	1.73005	0.146434	0.279498	0.834359	0.553622	0.272403	0.265844	1.09599	0.0338393	0.249709	0.238112	91780
LOXL2	1.73001	0.000153063	0.00341886	3.81513	2.46612	0.588732	1.03224	0.552771	0.190662	0.170183	0.20094	107313
ANXA11	1.72923	0.000128616	0.00315445	3.8907	2.50108	0.67539	0.720726	0.897185	0.22822	0.249901	0.210103	49368
PNPLA7	1.72916	0.156173	0.29265	0.806394	0.533651	0.00482252	0.0064357	0.0147233	0.00128365	0.00123455	0.0779823	27676
FBXO34	1.72859	0.0220129	0.0717044	1.65732	1.14445	0.438444	1.12925	0.573523	0.269382	0.139389	0.207771	82309
ARHGAP42	1.72841	0.111528	0.230267	0.952614	0.637768	0.10086	0.563706	1.49015	0.0919676	0.275321	0.162107	303250
FZR1	1.72659	0.00229152	0.0163013	2.63988	1.78778	0.195917	0.175495	0.247377	0.0688204	0.0778441	0.0272638	30461
UPF2	1.72589	0.0260251	0.0813148	1.58461	1.08983	0.713937	1.70672	1.34564	0.491221	0.236066	0.39067	115876
MATN2	1.72276	0.17359	0.316289	0.760475	0.499916	0.753208	0.560246	1.99667	0.400917	0.725187	0.00149235	135204
SGK3	1.72261	0.000272629	0.00477248	3.56443	2.32126	1.24318	1.03059	1.1884	0.0521657	0.401901	0.364501	149605
CBFB	1.72155	0.000946243	0.00959071	3.024	2.01815	0.968056	0.946063	0.608368	0.234778	0.296091	0.22746	71909
NUP93	1.72145	0.0272359	0.0837728	1.56486	1.0769	2.15181	1.56643	3.11189	0.752865	1.16037	0.28722	114845
RNF216	1.71968	3.15002e-05	0.00154186	4.50169	2.81196	1.83505	1.68356	1.77102	0.494151	1.08811	0.531554	161690
TRAPPC3	1.71894	0.00948254	0.0403409	2.02308	1.39425	4.50365	5.16624	3.16821	1.16682	4.4541	0.853868	12946
CCNYL1	1.7186	0.00115791	0.0108971	2.93632	1.96269	1.132	0.760168	1.10496	0.296612	0.355328	0.253064	44633
RAB10	1.71774	0.000233273	0.00444344	3.63213	2.35228	0.573018	0.467663	0.509997	0.137678	0.149812	0.186203	103595
TP53INP1	1.71739	0.0838761	0.187742	1.07636	0.726438	0.353759	0.185086	0.50583	0.0356311	0.103415	0.251302	23416
RASGEF1B	1.71626	0.0277935	0.0852085	1.55606	1.06952	2.18309	1	1.00003	0.336733	0.254394	0.718387	44843
XRCC4	1.71461	0.177554	0.321989	0.750669	0.492159	0.505493	1.99708	0.651574	0.386168	0.715465	0.0593675	233572
AKAP7	1.71439	0.305193	0.473183	0.515426	0.324971	1.74513	1.71968	0.287276	0.00503514	1	0.508292	147850
URB1	1.71268	0.00120502	0.0111358	2.91901	1.95328	0.608486	0.451144	0.385377	0.148234	0.166126	0.122002	81983
LAMC3	1.71197	0.0980191	0.210421	1.00869	0.67691	0.224642	0.408852	0.736192	0.265093	0.0775305	0.0935652	83943
C18orf25	1.71109	0.00279566	0.0181973	2.55351	1.73999	0.926745	0.692927	0.633858	0.203088	0.331024	0.172747	92968
IPO9	1.71058	4.4796e-05	0.00188248	4.34876	2.72527	0.366758	0.38765	0.394118	0.258695	0.0931417	0.116915	55135
RASA2	1.7104	0.0363758	0.103393	1.43919	0.985507	1.23577	1.58537	0.744268	0.529654	0.199553	0.393645	125272
DHTKD1	1.70895	0.156166	0.29265	0.806415	0.533651	0.284611	0.227935	0.833157	0.0957202	0.0484353	0.333647	54312
GLRB	1.70893	0.255749	0.42092	0.592186	0.3758	1.13985	1.81359	0.335027	0.0875669	0.316804	0.714526	95966
ITGBL1	1.7076	0.000197671	0.00404984	3.70406	2.39256	0.483603	0.474917	0.561907	0.154718	0.287696	0.125758	263853
DYNC2H1	1.70668	0.0116541	0.0467873	1.93352	1.32987	1.54744	1.46675	2.99277	0.377145	0.667743	0.775596	370432
LRP8	1.70663	0.00959903	0.040678	2.01777	1.39064	0.360209	0.5389	0.290025	0.0784318	0.149231	0.138326	85031
GLCCI1	1.70547	0.00709205	0.0330532	2.14923	1.48079	1.53546	1.50071	2.2599	0.29544	0.655758	0.688545	120336
USP4	1.70183	0.000831142	0.00897513	3.08032	2.04696	0.981089	0.887463	0.746196	0.224076	0.374885	0.240788	35720
CHUK	1.70134	3.20073e-05	0.00154977	4.49475	2.80973	2.0684	1.99943	1.4373	0.634192	0.581618	0.579885	41221
CCM2	1.70019	0.000282566	0.00487507	3.54888	2.31202	0.533089	0.5854	0.644731	0.075079	0.196745	0.199789	76725
GPC2	1.69929	0.402211	0.577722	0.395546	0.238281	1.00001	1.98095	0.202425	0.501263	0.0064357	1	7762
PSTPIP2	1.69856	0.0479101	0.12581	1.31957	0.900285	0.252872	0.335804	1	0.0929663	0.210728	0.125606	88749
HIVEP2	1.69804	0.0824064	0.185501	1.08404	0.731654	0.168725	0.833687	0.361574	0.0623069	0.142822	0.167328	193735
KMT2D	1.69789	0.0244694	0.0778145	1.61138	1.10894	1.66327	9.22674	3.24033	0.799638	1.5158	0.822328	36350
MLKL	1.697	0.00611309	0.0297612	2.21374	1.52635	1.97985	3.30443	1.99475	0.601068	0.556409	1.17722	29037
TRIM35	1.69543	0.000517146	0.00684512	3.28639	2.16462	0.714514	0.71156	0.502816	0.234037	0.172407	0.186493	26431
CTDSPL	1.69488	0.00697647	0.0327166	2.15636	1.48523	0.809954	0.809223	0.504326	0.317063	0.222068	0.13835	122292
TEX9	1.69433	0.00623557	0.0299987	2.20512	1.5229	0.499632	0.595982	0.892561	0.181276	0.161368	0.268059	80429
MYB	1.69317	0.136654	0.265972	0.864377	0.575164	4.93336	2.93503	1.49814	0.571623	0.396554	3.53308	22636
KIAA0368	1.69276	0.00495216	0.02591	2.30521	1.58653	1.00476	1.10149	2.04837	0.563093	0.340316	0.34302	124053
FIG4	1.69142	0.000847938	0.00911716	3.07164	2.04014	0.846591	1.11066	0.861303	0.288592	0.402323	0.215545	134211
DIXDC1	1.68902	0.0184732	0.0635968	1.73346	1.19656	0.507635	0.630953	0.884736	0.251486	0.00214686	0.287115	48852
CACNA2D4	1.6875	0.146063	0.279092	0.835461	0.554253	261.142	107.42	342.799	66.0329	6.88142	268.68	126748
SMOX	1.68693	0.000458541	0.00638469	3.33862	2.19486	1.44313	6.94833	0.998938	0.413093	0.435996	0.500033	38969
NRIP1	1.68618	0.00405396	0.0229238	2.39212	1.63971	0.852399	1.11621	0.674401	0.218085	0.268549	0.328762	103571
CRIM1	1.68604	2.28138e-05	0.00141502	4.6418	2.84924	0.656242	0.698564	0.647391	0.1969	0.245036	0.202303	194909
FBN2	1.6858	0.00115204	0.0108756	2.93853	1.96355	1.09328	1.25257	0.94206	0.40017	0.380112	0.196538	280135
LYPLA1	1.68346	0.000125822	0.00311587	3.90024	2.50642	3.64274	1.1134	0.615811	0.357257	0.360464	0.323453	55640
HOOK3	1.68057	0.0287063	0.0870117	1.54202	1.06042	0.258522	0.706837	0.335162	0.189299	0.0939052	0.104598	133650
MNS1	1.68003	0.00146089	0.0123608	2.83538	1.90795	2.60945	1.49909	1.32985	0.517659	0.438571	0.595696	36407
CCDC148	1.6771	0.0180829	0.0627717	1.74273	1.20224	1.63146	1.71281	3.7813	0.667384	0.959852	0.504406	285397
AK1	1.67656	0.247092	0.410181	0.607141	0.387025	0.335616	0.0727514	0.117705	0.0675666	0.134455	0.000995059	11264
KCNK5	1.67597	0.00891947	0.0387164	2.04966	1.41211	0.380586	0.264957	0.436421	0.164958	0.0697402	0.117253	40505
MAPKAPK5	1.6754	0.00763141	0.0346274	2.1174	1.46058	3.11573	1.66795	1.21443	0.761212	0.497092	0.474331	51197
DCLK2	1.67479	0.0348492	0.0999861	1.45781	1.00006	1.98752	0.957393	1.09275	0.454397	0.690401	0.203658	179183
CMTM7	1.67381	0.000872325	0.00926546	3.05932	2.03313	0.95332	0.425997	0.412973	0.130894	0.150698	0.169433	63171
SMAP1	1.6737	0.0462441	0.122897	1.33494	0.910457	1.72274	1.17625	0.755643	0.373052	0.235513	0.536721	194238
SH3BP5	1.67358	0.000934297	0.00952704	3.02952	2.02104	1.56616	1.97692	5.93933	0.549958	0.711506	0.630397	78274
CAMSAP2	1.6733	0.00210102	0.0153836	2.67757	1.81294	0.65267	0.541317	1.26727	0.240643	0.247528	0.177974	121146
GALNT10	1.66837	0.0102194	0.0426328	1.99058	1.37026	0.346972	0.66853	0.709795	0.197009	0.116808	0.222794	198847
MSN	1.66775	0.000538229	0.0069886	3.26903	2.15561	0.626013	0.523564	0.491643	0.181051	0.206164	0.130799	74283
STX4	1.66584	0.0592032	0.14664	1.22765	0.833747	131.066	9.81741	0.579447	3.97461	3.78916	1.96649	7073
CMPK1	1.66543	0.00150039	0.0124962	2.82379	1.90322	1.43263	0.738249	0.997636	0.26989	0.31735	0.368755	25079
EEF2K	1.66517	0.000615636	0.00768776	3.21068	2.1142	0.218954	0.228804	0.182867	0.0659783	0.0419409	0.0959905	80362
GAN	1.66451	0.00468203	0.0248993	2.32957	1.60381	0.745517	0.774614	0.433463	0.136689	0.246129	0.233559	65233
SCN8A	1.66449	0.000601282	0.00757151	3.22092	2.12082	1.06522	1.07541	1.29972	0.360226	0.550845	0.053295	221629
WBP1L	1.66347	0.0169667	0.0599507	1.7704	1.22221	0.584432	0.809571	0.994263	0.0844836	0.600788	0.245534	72295
IPO7	1.66289	6.69784e-05	0.00222534	4.17407	2.6526	0.681408	0.463556	0.723556	0.217114	0.217609	0.193261	63506
ABCD3	1.66287	0.00865378	0.0378533	2.06279	1.4219	0.515412	0.461081	0.736677	0.0729387	0.203217	0.245059	60328
MYO10	1.66239	0.0189159	0.0644705	1.72317	1.19064	0.65802	0.889968	1.22966	0.207826	0.381188	0.286596	274370
AGO2	1.66237	5.07263e-05	0.00197807	4.29477	2.70376	0.74986	0.870879	0.755507	0.254793	0.228456	0.267252	104383
NEK6	1.66218	0.000288205	0.00492706	3.5403	2.30741	0.695669	0.647507	0.563877	0.182755	0.178828	0.245148	94835
AATF	1.66217	0.00895216	0.0387686	2.04807	1.41152	0.533542	0.709015	0.432102	0.117789	0.266258	0.164404	107997
LIPA	1.66197	0.545632	0.710192	0.2631	0.148624	0.126669	2.96514	0.752078	0.0015162	2.96188	0.336638	38335
ILDR2	1.66174	0.0161866	0.0580412	1.79084	1.23626	0.556312	0.929053	1.29789	0.294402	0.358515	0.200655	62121
SRC	1.66153	0.00149744	0.0124877	2.82465	1.90352	1.01168	0.723686	0.877509	0.20607	0.318776	0.308908	60734
WHSC1	1.66137	0.0199841	0.066991	1.69932	1.17398	0.832884	0.588321	1.10204	0.175196	0.27667	0.351998	47774
LMBR1	1.66133	0.000441904	0.00629315	3.35467	2.20113	1.74953	1.41583	1.41042	0.376156	0.538563	0.53735	115617
DYM	1.66128	0.187914	0.336139	0.72604	0.473481	0.294856	0.750459	1.27411	0.101377	0.201402	0.436374	416908
USP43	1.66053	0.0224435	0.0727379	1.64891	1.13824	0.529637	0.850208	1.00016	0.375524	0.167147	0.227108	84424
MAP1B	1.66037	0.00360528	0.0211885	2.44306	1.6739	0.297279	0.332602	0.427265	0.110174	0.252278	0.0722253	102280
RSPRY1	1.65992	0.00375644	0.0218036	2.42522	1.66147	0.735619	1.09297	1.00434	0.214253	0.297136	0.401977	52707
TBR1	1.65972	0.762434	0.876811	0.117797	0.0570938	0.00762975	52.4611	1.00003	0.005333	0.601549	3.95583	8954
STK4	1.65819	0.000623653	0.00769788	3.20506	2.11363	1.08574	1.39687	1.18741	0.410804	0.299857	0.464986	113474
FAF1	1.65706	0.0386285	0.107935	1.41309	0.966838	1.25629	0.705948	0.585557	0.149251	0.391445	0.283382	519002
ZNF565	1.65703	0.00850703	0.0375561	2.07022	1.42532	0.385282	0.66686	0.569243	0.214826	0.190222	0.114107	32380
GLE1	1.65604	0.000135891	0.0032688	3.86681	2.48561	0.575851	0.608069	0.545872	0.0799294	0.40064	0.182784	35186
HPRT1	1.65437	0.00260787	0.0175248	2.58371	1.75635	0.591277	0.530486	0.734713	0.165172	0.379169	0.163229	40524
SLC25A22	1.65421	0.00089947	0.00939819	3.04601	2.02696	0.00215877	0.00209052	0.000627293	0.000614949	0.000664641	0.000516595	5789
MYH9	1.65356	0.000925738	0.0094784	3.03351	2.02327	0.438864	0.25343	0.396629	0.0990305	0.129778	0.121103	106741
CD46	1.65224	2.60103e-05	0.00150831	4.58485	2.82151	1.28908	1.20683	1.2633	0.362997	0.479526	0.398503	43479
PTPRA	1.65209	0.000682662	0.00795394	3.16579	2.09942	0.632104	1.14272	0.622127	0.200313	0.255366	0.223285	174491
ABCB6	1.65191	0.100046	0.213128	0.999798	0.67136	195.969	2.48557	0.0108329	0.494713	1.11086	0.900181	10687
LIMA1	1.65102	0.228467	0.387607	0.641177	0.411608	17.716	33.2704	1105.62	19.7123	29.4895	6.93071	25754
MAPKAPK2	1.65066	6.70123e-05	0.00222534	4.17385	2.6526	0.511304	0.559076	0.496594	0.122511	0.184814	0.168094	49266
LARP4B	1.64891	1.40354e-05	0.00107621	4.85277	2.9681	0.772915	0.77399	0.754029	0.250403	0.245151	0.142637	124792
CTDP1	1.6489	0.00556748	0.0279118	2.25434	1.55421	1.58271	1.34594	0.899783	0.52124	0.364765	0.326891	74710
GTF2E2	1.6482	0.000382616	0.00587225	3.41724	2.2312	1.86409	2.03495	1.65585	0.535666	0.924808	0.526678	79708
DNMT3B	1.64772	8.54011e-05	0.00257344	4.06854	2.58949	0.589757	0.660615	0.672104	0.177301	0.204173	0.261335	46972
ZFP28	1.6454	0.0769122	0.176414	1.11401	0.753468	0.22593	0.176698	0.100284	0.0507652	0.00103035	0.181485	14188
RHOT1	1.64481	0.0321754	0.0945484	1.49248	1.02435	0.997137	0.794654	1.568	0.127606	0.54555	0.426623	67285
MYO1E	1.64352	0.0353883	0.1011	1.45114	0.99525	0.794271	0.24024	0.398282	0.112924	0.212914	0.103649	236904
ANKRD50	1.64332	0.0122128	0.0481392	1.91319	1.3175	0.424214	0.613598	0.344088	0.145373	0.107853	0.187394	48684
PFKFB4	1.64326	0.000717283	0.00824381	3.14431	2.08387	1.24557	0.988761	1.25941	0.211422	0.439677	0.397534	39111
SNTA1	1.64238	0.0954359	0.20653	1.02029	0.685017	0.501489	1.20421	0.799468	0.00306712	1.02353	0.251331	35936
GNG12	1.64153	0.00262322	0.0175466	2.58117	1.75581	1.32149	1.16839	0.839694	0.296242	0.439148	0.328143	132007
PAFAH2	1.64103	0.111488	0.230247	0.952772	0.637806	0.590111	1.34228	0.470398	0.126681	0.715228	0.144686	38391
MAP4K4	1.6405	0.000247459	0.00456385	3.6065	2.34067	1.0018	1.09264	1.21064	0.275424	0.37752	0.397091	196988
ANKRD17	1.63953	0.00984062	0.0414105	2.00698	1.38289	0.386256	0.637123	0.508459	0.1203	0.242119	0.142043	148286
TTBK2	1.63866	0.00407412	0.0229299	2.38997	1.6396	1.12386	1.42135	1.00909	0.112627	0.707216	0.376581	176466
ANKRD13C	1.63865	0.0119393	0.0476034	1.92302	1.32236	1.27969	0.861889	0.682246	0.281482	0.38721	0.228692	95733
MTA3	1.63782	0.00833669	0.0369857	2.07901	1.43197	2.54807	1.89682	1.5789	0.443353	0.638686	0.894245	262378
KIAA0753	1.63753	0.000744821	0.00843119	3.12795	2.07411	2.13622	2.27814	1.79576	1.07792	0.489729	0.662013	62603
NSMAF	1.63678	0.000809608	0.00883155	3.09173	2.05396	1.24283	1.08873	0.937477	0.394861	0.270244	0.395304	76341
SAMD8	1.63583	0.00401394	0.0228737	2.39643	1.64066	0.401337	0.250163	0.325407	0.0868855	0.135246	0.0926374	70489
DNM3	1.63576	0.140698	0.27138	0.851712	0.566422	1.73394	1.33855	7.99314	1.6684	0.724445	0.511496	291915
WNT10A	1.63502	0.70903	0.836844	0.149335	0.0773554	0.015144	52.4611	0.0147233	1	0.0190618	0.0147233	13397
RLF	1.6336	0.00684304	0.0323	2.16475	1.4908	1.31697	1.0354	0.69108	0.253192	0.398459	0.312672	79553
TCF7L2	1.6332	0.0024075	0.0168234	2.61843	1.77409	1.05819	1.14079	0.609508	0.248356	0.349561	0.306977	217428
SPEG	1.63271	0.071358	0.167514	1.14656	0.775949	0.2317	0.425917	0.179714	0.0383509	0.404642	0.0780083	58655
SGSM3	1.63183	0.227302	0.386387	0.643397	0.412977	0.212401	0.721456	1.94287	0.0922663	0.261503	0.414578	39699
EHBP1	1.6314	0.00980703	0.0413725	2.00846	1.38329	3.11071	4.36336	16.5454	1.99091	1.356	1.24979	372636
SNX2	1.63035	0.000339197	0.00547456	3.46955	2.26165	0.996255	0.796728	0.750892	0.240612	0.278888	0.299336	59544
SLC35D2	1.62893	0.0752405	0.173801	1.12355	0.759947	0.761938	0.602949	3.47784	0.192677	0.474244	0.440309	70267
KPNA1	1.62652	0.00461219	0.0246331	2.33609	1.60848	0.699106	0.903087	1.12572	0.315498	0.222094	0.344569	37985
YAF2	1.62603	0.00424458	0.0234405	2.37217	1.63003	1.49397	1.03951	1.36969	0.511751	0.504221	0.272985	81248
BEGAIN	1.626	0.0634942	0.153765	1.19727	0.813143	0.674406	0.169357	1.39986	0.222988	0.304401	0.132579	9633
SLC37A4	1.62508	0.278168	0.444749	0.555693	0.351885	0.601278	0.122133	0.367362	0.00156679	0.183261	0.252791	6556
ZBTB49	1.62497	0.000526247	0.00694109	3.27881	2.15857	1.77763	1.39986	1.29624	0.50706	0.531793	0.407672	31590
TMEM117	1.62484	0.173337	0.316063	0.761109	0.500227	0.502294	1.26911	335.633	0.667444	0.715075	0.21673	553580
WFDC3	1.62481	0.376117	0.549068	0.424677	0.260374	1	52.4611	3.95583	1.49619	0.715077	5.92638	17701
HTT	1.6235	0.0182907	0.0631715	1.73777	1.19948	0.842468	0.385325	2.76376	0.356098	0.274419	0.209213	169280
RAB2A	1.62317	0.000634448	0.00774233	3.1976	2.11113	0.748565	0.596681	0.593305	0.128855	0.21134	0.259375	106735
KIFAP3	1.62232	0.0170144	0.0600501	1.76918	1.22149	3.34401	2.94841	1.25972	0.999751	0.565944	0.800596	153410
ZNF350	1.6219	0.00609344	0.0297343	2.21514	1.52674	0.329656	0.363098	0.500726	0.0603659	0.170524	0.143835	22487
TNC	1.61981	0.0289845	0.0875719	1.53783	1.05764	0.37163	0.237761	0.405724	0.000509325	0.147648	0.142577	98683
AP3S1	1.61962	0.00116013	0.0108971	2.93549	1.96269	0.902352	1.40276	1.2526	0.318987	0.402984	0.425055	72160
TAOK1	1.61925	0.00290074	0.0186547	2.53749	1.72921	0.780295	0.764034	0.550893	0.129659	0.300766	0.237278	160979
SFMBT2	1.61837	0.017315	0.0607596	1.76158	1.21638	0.681911	1.1996	1.21228	0.334256	0.201489	0.508749	252863
GFI1	1.61802	0.378357	0.551265	0.422099	0.25864	1.66326	0.994843	0.221534	0.401892	0.0027684	1.00955	9039
NHS	1.61656	0.0157705	0.0571249	1.80215	1.24317	0.846379	0.483453	0.700451	0.231223	0.145922	0.294613	360571
PHACTR1	1.61426	0.691231	0.823786	0.160377	0.0841856	66.0329	0.504811	1.08357	66.0329	0.0190618	1	571039
LUZP1	1.61064	0.00222226	0.0159905	2.6532	1.79614	0.911708	0.411929	0.477213	0.162481	0.148613	0.204931	85002
PC	1.61048	0.0841368	0.188267	1.07501	0.725226	3.0604	1.27944	1.99685	1.00005	0.00483455	1.00002	59344
MYO1C	1.60953	0.161144	0.299428	0.792785	0.523708	0.699904	0.410811	0.202848	0.128102	0.275699	0.0581175	21572
MAFK	1.60897	0.002152	0.0156803	2.66716	1.80464	0.0533299	0.0611773	0.126326	0.020161	0.0267505	0.0195137	12312
FIP1L1	1.6081	3.13608e-05	0.00154186	4.50361	2.81196	1.65314	1.62154	1.53821	0.551151	0.539421	0.337752	50566
CHMP4B	1.60622	0.00128624	0.0114783	2.89068	1.94012	0.591258	0.467332	0.614771	0.339407	0.145133	0.173459	43064
C12orf5	1.60437	0.0203409	0.0679388	1.69163	1.16788	0.222343	0.181182	0.126658	0.0234831	0.115899	0.0566239	38832
NUP133	1.60214	0.000375455	0.00579792	3.42544	2.23673	2.50814	1.24232	1.41797	0.533201	0.478091	0.438745	67045
STAC	1.60075	0.00644318	0.0307637	2.1909	1.51196	0.807309	0.923498	0.543868	0.304847	0.196693	0.242367	167400
TMCO1	1.60046	0.00713059	0.0331979	2.14687	1.47889	1.03892	0.645209	0.849819	0.218785	0.354053	0.263732	44632
PRDM1	1.59895	0.0786874	0.179063	1.10409	0.746995	0.31279	0.127633	0.226155	0.0507434	0.0380969	0.214843	23620
ALCAM	1.59839	0.0002475	0.00456385	3.60643	2.34067	0.963597	0.884254	0.625819	0.291945	0.298003	0.249224	158674
NUDT3	1.59752	0.000421946	0.0061382	3.37474	2.21196	0.736593	0.592637	0.603038	0.180255	0.205975	0.255834	105485
NLRP11	1.59666	0.00948554	0.0403409	2.02294	1.39425	521.275	360.017	331.958	131.066	258.307	69.2129	24942
STRIP2	1.59645	9.09972e-05	0.00262667	4.04097	2.58059	0.465974	0.497139	0.501624	0.468643	0.161371	0.0646268	49202
ZDHHC3	1.59587	0.141103	0.271913	0.850462	0.56557	0.385917	0.6977	0.0958937	0.0569035	0.0909868	0.180559	60922
BRWD1	1.59564	0.00206697	0.0152533	2.68467	1.81664	1.66513	2.30792	2.03095	0.521969	0.676883	0.800217	128309
ATG4B	1.59516	0.000733274	0.00836356	3.13473	2.07761	0.911153	0.8607	1.10617	0.249723	0.324649	0.387987	35020
C12orf60	1.58965	0.285932	0.453428	0.543738	0.343492	0.251481	1.00234	0.223445	0.00258202	0.127381	1.66336	20286
AP4M1	1.58958	9.51056e-05	0.00267881	4.02179	2.57206	0.611914	0.544209	0.542963	0.42636	0.185706	0.168733	5674
TET2	1.58817	0.00963509	0.0407847	2.01614	1.3895	1.06511	0.555371	0.901717	0.218906	0.230418	0.389054	96897
C7orf50	1.58797	0.0178674	0.0622827	1.74794	1.20563	1.38471	2.18804	2.44642	0.636455	1.00819	0.425161	141271
BMI1	1.58737	0.29435	0.463026	0.531136	0.334395	0.0106388	0.0547096	0.0288919	0.0173844	0.00031412	0.0213982	10276
CDON	1.58736	0.202056	0.354388	0.694529	0.450521	1.00012	1.16194	2.98431	0.002557	102.43	0.503675	47628
TAF2	1.58622	0.00064019	0.0077494	3.19369	2.11073	0.789516	0.658389	0.814866	0.163397	0.250126	0.358581	102061
GPR137C	1.58528	0.0291025	0.087787	1.53607	1.05657	0.564265	0.713822	0.150896	0.154547	0.21185	0.113227	84566
SHISA5	1.58405	0.00165531	0.0133295	2.78112	1.87519	2.46101	1.84628	2.24868	0.572461	0.687081	1.41952	5546
TBL1X	1.58283	0.0496219	0.128374	1.30433	0.891524	0.692637	1.49756	1.3122	0.712987	0.404669	0.175498	256446
GCDH	1.58275	0.122814	0.246978	0.910752	0.607343	1.85883	5.46126	3.01623	2.04874	1.24879	0.445306	8871
JAG1	1.58248	0.00344646	0.0206101	2.46263	1.68592	0.98503	0.784456	1.13337	0.335045	0.244039	0.398754	36363
TESK2	1.58247	0.0359713	0.10257	1.44404	0.988979	1.50763	0.994665	1.99504	0.826712	0.30357	0.443813	147286
QRICH1	1.58009	0.0181443	0.0628348	1.74126	1.2018	0.461463	1.00659	0.856	0.168245	0.317274	0.278693	64363
PTDSS1	1.57855	0.00101997	0.0100814	2.99141	1.99648	0.835285	1.25621	2.32524	0.4642	0.367228	0.436523	72608
ENTPD6	1.57741	0.000102149	0.00277764	3.99077	2.55632	2.45221	2.6722	2.72092	0.71911	0.875367	1.95382	31022
C17orf51	1.57675	0.00658696	0.0313476	2.18131	1.5038	0.000732551	0.000572123	0.0010664	0.000290251	0.000299	0.000194022	23371
MLLT4	1.57609	4.81419e-05	0.00197435	4.31748	2.70458	0.789656	0.737476	1.58928	0.270724	0.277189	0.254244	125272
FBXL13	1.57574	0.0649355	0.155949	1.18752	0.807017	27.4181	70.2817	22.344	22.5769	7.95775	9.04796	261708
WDFY1	1.57489	0.0288802	0.0873976	1.5394	1.0585	1.16165	0.61656	0.889692	0.288873	0.13659	0.579334	69988
FTO	1.5746	0.0563244	0.141329	1.2493	0.849769	1.15563	1.94726	0.874966	0.229591	0.352841	0.919793	410505
GAK	1.57416	0.013468	0.0516123	1.8707	1.28725	0.542938	0.248558	1.16664	0.143949	0.232783	0.180892	62511
SLMAP	1.57327	0.00761344	0.0345668	2.11842	1.46134	1.38856	0.794974	1.17632	0.458507	0.366872	0.292941	140247
E2F3	1.57198	0.00251071	0.0172001	2.6002	1.76447	0.396348	0.555297	0.492239	0.119381	0.17532	0.196957	81015
ACTR1A	1.5719	0.00706619	0.0330072	2.15081	1.48139	1.15616	0.778107	1.20694	0.258735	0.479929	0.332772	23527
APC	1.57096	0.0109971	0.0447575	1.95872	1.34913	1.22041	1.11815	0.591508	0.211162	0.372388	0.391414	138735
TNRC6A	1.57007	6.19011e-05	0.00215078	4.2083	2.6674	0.56438	0.51369	0.630735	0.182316	0.204977	0.186927	96499
FERMT2	1.56954	5.37491e-05	0.00198444	4.26963	2.70236	0.573352	0.705526	0.44617	0.186023	0.193744	0.2	93827
ADAM18	1.56909	4.23235e-05	0.00185753	4.37342	2.73106	0.999997	1	1	0.336962	0.599362	0.337019	27008
CD82	1.56887	0.000469584	0.00647544	3.32829	2.18873	0.501297	0.800691	1.51742	0.250867	0.298745	0.262325	54175
PPFIA3	1.56654	0.0721474	0.168839	1.14178	0.772528	5.92568	2.48927	5.02249	2.92037	0.802163	1.21703	31618
DGKH	1.56536	0.0189903	0.0645629	1.72147	1.19002	0.924165	0.693537	1.25188	0.21281	0.414555	0.350872	189720
NCOA6	1.56511	0.00495229	0.02591	2.30519	1.58653	0.670953	0.674386	0.999655	0.33929	0.28556	0.180197	106865
PPP2R4	1.56351	0.00533931	0.0272781	2.27251	1.56419	2.90672	4.53155	3.70031	0.878024	1.49515	1.43782	37998
ACAP2	1.56313	0.000521252	0.00688732	3.28295	2.16195	1.03426	1.0473	1.28448	0.391736	0.277987	0.45222	168353
MAD2L1BP	1.56283	0.00811954	0.0362721	2.09047	1.44043	5.12588	12.5737	2.84614	1.44495	2.18014	1.6583	11410
LINGO1	1.56223	0.595517	0.752163	0.225106	0.123688	0.158811	0.337624	0.00741624	0.003848	0.999998	0.0049649	19341
PPARD	1.56217	0.0347417	0.0997462	1.45915	1.0011	1.30293	0.653922	1.24353	0.264869	0.229148	0.706492	82839
LRRFIP1	1.56146	0.0670776	0.159714	1.17342	0.796658	6.60542	2.8354	2.34725	1.8465	0.745712	1.24169	154067
AP2A2	1.56	0.0313803	0.0927931	1.50334	1.03248	0.414953	0.378598	1.13192	0.236422	0.12712	0.214525	86437
PLS1	1.55959	0.644001	0.790768	0.191114	0.101951	0.830713	0.417398	0.00115375	0.00109775	0.142926	0.124954	117277
ZFR	1.55881	0.00749988	0.0342584	2.12495	1.46523	0.415446	0.412128	0.20859	0.146338	0.0994682	0.0985614	90389
C9orf89	1.5586	0.00419155	0.0232411	2.37763	1.63374	0.583819	0.854036	0.837426	0.235584	0.350635	0.197761	17116
PDLIM1	1.55854	0.191429	0.340274	0.717991	0.468172	521.264	155.383	335.598	1	258.305	134.839	53581
COL27A1	1.55828	0.000348082	0.00553465	3.45832	2.25691	0.467788	0.597543	0.612053	0.175295	0.224557	0.170155	154745
ZFYVE16	1.55818	0.0467337	0.123804	1.33037	0.907266	3.30005	1.60346	2.10045	0.712945	0.392229	2.21504	44417
DNMBP	1.55754	0.00068473	0.00795394	3.16448	2.09942	0.674139	0.849288	0.748529	0.181375	0.308631	0.267617	38505
CACNA2D1	1.55733	0.00413906	0.0231117	2.3831	1.63617	0.854653	1.24828	0.86501	0.300558	0.482465	0.249645	493614
IGF2R	1.55655	0.00147284	0.0124198	2.83185	1.90588	1.09484	1.00672	0.75096	0.366361	0.254646	0.348596	137453
ARNTL2	1.55415	0.0699373	0.164987	1.15529	0.782551	0.330444	0.718411	0.228968	0.190657	0.0814217	0.138265	92960
SLC35A3	1.55412	0.00119429	0.0111067	2.92289	1.95441	1.56929	0.696135	1.18827	0.365407	0.383449	0.472821	57190
WDR81	1.55392	0.297103	0.465696	0.527094	0.331897	0.400996	5.90283	0.455626	1.0291	0.183697	0.203343	22077
NACC2	1.55383	8.89441e-05	0.00259547	4.05088	2.58578	0.895796	0.434668	1.02155	0.31795	0.312139	0.286171	88749
XPO5	1.55361	0.000509049	0.00677449	3.29324	2.16912	1.15699	0.913053	1.13501	0.292775	0.414432	0.390647	53745
ME1	1.5529	0.015471	0.056538	1.81048	1.24766	1.15192	0.653053	0.923778	0.185577	0.396071	0.374306	220829
GSE1	1.55273	0.00270233	0.0179319	2.56826	1.74637	0.570787	0.694086	0.492696	0.165881	0.259448	0.179623	64784
SELPLG	1.55155	0.499413	0.670796	0.30154	0.17341	0.015144	0.252323	0.1843	0.085441	0.158745	0.00180423	11991
CADM1	1.55041	0.00282948	0.0183379	2.54829	1.73665	1.23691	0.888428	1.10355	0.33447	0.598958	0.284934	335291
RAB31	1.55012	0.0261514	0.0815397	1.58251	1.08863	1.10019	0.60485	1.05523	0.119087	0.449557	0.372091	154326
CEP72	1.54948	0.151341	0.286171	0.820044	0.543374	0.122534	0.0748149	0.0281685	0.042292	0.0185013	0.0131592	41262
ADAM12	1.54924	0.0148224	0.0551248	1.82908	1.25865	1.15796	0.6615	0.696132	0.393072	0.269807	0.200582	374226
PER3	1.5478	0.00244039	0.0169822	2.61254	1.77001	0.204076	0.357356	0.559305	0.10252	0.138362	0.12871	19639
L3MBTL2	1.54768	0.0625143	0.15213	1.20402	0.817785	0.373976	0.644779	0.26374	0.256975	0.10824	0.0915076	25963
PLEKHA5	1.54761	0.0504747	0.129998	1.29693	0.886065	0.839996	0.377523	0.299519	0.111432	0.238646	0.142971	72312
SCRN1	1.54747	0.00114774	0.0108486	2.94016	1.96463	0.676486	0.983251	1.46653	0.29686	0.381034	0.336518	69707
RNF10	1.54656	0.0125905	0.0491888	1.89996	1.30813	1.11487	0.860535	1.44216	0.28514	0.48734	0.399427	43266
RBM7	1.54545	0.000147699	0.00340818	3.83062	2.46748	0.000426841	0.000308002	0.000466749	0.000131423	0.000151548	0.000145069	8252
PNPT1	1.54507	0.00269418	0.0178937	2.56957	1.7473	0.563564	0.510067	0.724596	0.252085	0.197251	0.168565	59848
GNAI1	1.54469	0.00840061	0.0371956	2.07569	1.42951	1.07304	0.642092	0.754127	0.200108	0.345471	0.302681	84586
FYCO1	1.5446	0.0283781	0.0864008	1.54702	1.06348	0.639732	1.17218	0.750027	0.833494	0.174472	0.250895	77926
CEP97	1.54337	0.00310369	0.0192984	2.50812	1.71448	0.791173	0.840524	0.499943	0.201004	0.284861	0.234478	42688
SUCO	1.5428	0.000352328	0.00559032	3.45305	2.25256	0.772193	0.823567	0.929719	0.25143	0.274277	0.421991	78714
TSPO	1.54278	0.00383395	0.0221337	2.41635	1.65495	0.626385	0.83331	0.595494	0.179497	0.215419	1.16599	11729
SLC1A3	1.54264	0.0134757	0.0516123	1.87045	1.28725	0.350513	0.450023	0.720925	0.114561	0.200194	0.200542	81980
PBRM1	1.54217	0.009897	0.0415652	2.0045	1.38127	0.794396	0.521598	0.969351	0.208021	0.356589	0.21921	134372
SPATA9	1.54185	0.468132	0.641822	0.329631	0.192586	66.0329	0.504811	0.999359	1.00462	0.219819	2.51161	30830
MAPK8	1.54183	0.0083867	0.0371559	2.07641	1.42997	0.860043	0.86423	0.500138	0.245212	0.324443	0.189298	128398
DIAPH1	1.54147	0.00415181	0.0231324	2.38176	1.63578	1.23988	1.17756	0.864664	0.37131	0.223859	0.554396	104035
POLH	1.54132	0.000367633	0.00573805	3.43459	2.24124	0.240888	0.292751	0.265918	0.0709282	0.0981923	0.103062	44383
MAP4K3	1.54022	0.0609368	0.149385	1.21512	0.825694	2.02093	1.4127	0.730487	0.311149	0.379614	0.717709	188047
KATNAL1	1.53966	0.0281948	0.0859471	1.54983	1.06577	1.35811	0.910441	1.78009	0.71854	0.381749	0.326551	104425
ZBTB41	1.5381	0.220884	0.377874	0.655836	0.422653	1.28475	0.600569	0.267077	0.25479	0.376514	0.0877015	46859
GLTSCR1	1.53715	0.0346398	0.0995143	1.46042	1.00211	0.295248	0.246321	0.47573	0.0685406	0.0954138	0.245743	95082
ZBTB20	1.53685	0.670147	0.809629	0.17383	0.091714	3187.83	10.5307	11.7084	698.801	2.33381	9.86548	45543
FAM219A	1.53613	0.0114062	0.0460546	1.94286	1.33673	0.270212	0.292611	0.436145	0.0632014	0.118777	0.170933	60387
NFKB1	1.53492	4.36768e-05	0.00188248	4.35975	2.72527	1.353	0.843717	0.920016	0.326415	0.323032	0.303542	115974
RNF8	1.53476	0.000322331	0.00529342	3.4917	2.27626	1.20608	1.05703	1.02503	0.470268	0.377345	0.17066	40767
DAB2IP	1.53412	0.0133324	0.0511816	1.87509	1.29089	2.99741	8.35397	4.56007	1.83022	1.99271	1.20715	218411
ZNF816	1.53266	0.450875	0.624689	0.345944	0.204336	0.68107	0.301406	0.0661361	0.570105	0.00396921	0.121971	13533
CUL2	1.53178	0.0051608	0.0266198	2.28728	1.57479	1.36904	1.0024	0.55105	0.278173	0.331776	0.407339	81833
PCOLCE	1.53178	0.332168	0.502301	0.478643	0.299036	66.0335	2.96193	2.98517	3.95457	3.94282	1	5917
DCBLD2	1.5308	0.000843716	0.00908478	3.0738	2.04169	0.633318	0.87899	0.609833	0.2704	0.252794	0.205868	105720
CCDC181	1.52958	0.00893944	0.0387582	2.04869	1.41164	0.55475	1.36433	0.833747	0.254605	0.253436	0.3982	32557
PUM1	1.52909	0.016392	0.0586539	1.78537	1.2317	1.04871	1.37445	1.78928	0.304495	0.523324	0.673299	61155
CDC14B	1.52854	0.0020066	0.0149548	2.69754	1.82522	1.63925	1.70665	1.14303	0.600367	0.538359	0.412048	66809
SNX9	1.52847	0.0470737	0.124266	1.32722	0.905648	1.16589	0.85324	0.577698	0.0849801	0.45598	0.366866	121816
AP1G1	1.52837	0.0126637	0.049367	1.89744	1.30656	1.13513	0.588068	0.666091	0.392889	0.225793	0.20882	18250
SEL1L3	1.52767	0.000367755	0.00573805	3.43444	2.24124	1.00942	0.876615	1.00647	0.333699	0.0925128	0.600512	115562
KMT2B	1.52386	8.57241e-05	0.00257344	4.0669	2.58949	1.29833	1.29483	1.2233	1.14223	0.442228	0.223752	20859
PPP1CB	1.52357	0.000287092	0.00492706	3.54198	2.30741	0.885814	0.780448	0.694148	0.277677	0.295653	0.245979	51195
LASP1	1.52183	3.73431e-05	0.00174075	4.42779	2.75926	1.19709	1.11217	1.19648	0.411222	0.432868	0.332694	51912
EIF2B3	1.52097	0.00477472	0.0251645	2.32105	1.59921	1.53783	1.53806	2.69036	0.785949	0.684533	0.500415	136201
SMG1	1.51953	0.0573242	0.142822	1.24166	0.845204	0.860084	1.15375	2.3426	0.275459	0.549353	0.651888	121552
FRS2	1.51939	0.000439544	0.00627145	3.357	2.20263	0.539164	0.449229	0.531237	0.133492	0.197399	0.191793	109434
SCML2	1.51857	0.00345835	0.0206319	2.46113	1.68546	3.0107	0.81771	1.19941	0.370402	0.510184	0.388299	115412
PPP2R2C	1.51846	0.000392857	0.0059086	3.40577	2.22852	15.4256	13.0077	14.868	5.02477	3.98133	10.8528	61293
CDC42EP4	1.51777	0.0415915	0.11413	1.381	0.942602	0.38915	0.436178	0.200266	0.0734598	0.116738	0.168828	27292
ZDHHC2	1.51764	0.127801	0.253943	0.893467	0.595263	2.20734	0.566463	1.42716	0.200802	0.568735	0.665689	66406
PARP8	1.51663	0.000252254	0.00460828	3.59816	2.33646	0.69697	0.782802	0.817995	0.278677	0.30029	0.16407	180624
NFIL3	1.51662	0.0245649	0.0779904	1.60969	1.10796	0.351782	0.542628	0.299493	0.12559	0.0889027	0.218597	14818
CA3	1.51594	0.657975	0.80125	0.181791	0.096232	1.02799	0.200124	0.00495641	1.19939	0.00597415	0.00608393	10212
PPME1	1.51511	0.000122505	0.00309562	3.91185	2.50925	0.704105	0.802648	1.30204	0.301197	0.26674	0.275676	83641
GNPTAB	1.51493	0.117609	0.239396	0.929561	0.620884	0.225352	1.14165	1.97006	0.215176	0.576219	0.267129	85371
CREB3L1	1.51308	0.000391088	0.0059086	3.40773	2.22852	1.31946	0.874798	0.683789	0.280068	0.333957	0.307861	43069
TRUB2	1.51186	0.00333935	0.0202602	2.47634	1.69336	1.12678	0.94927	0.82151	0.158977	0.335878	0.507202	13302
HMBS	1.51134	0.0838408	0.187742	1.07654	0.726438	0.226198	0.406535	0.193901	0.461079	0.0916497	0.00156546	8673
DLG5	1.50968	0.0158245	0.0572902	1.80067	1.24192	0.783375	0.450326	0.607401	0.153186	0.223921	0.270572	29258
IQGAP1	1.50745	0.000402891	0.00601133	3.39481	2.22103	0.834455	0.841976	0.628181	0.242586	0.314883	0.251426	114003
HBS1L	1.50645	0.000535175	0.00697586	3.2715	2.1564	0.914119	1.47908	0.858756	0.31384	0.384306	0.34043	66776
SUV39H1	1.50572	0.210939	0.366373	0.675843	0.436077	0.531938	0.523919	1.92986	0.0999084	0.223718	1.49813	13462
ZHX2	1.50546	0.00864567	0.0378533	2.0632	1.4219	0.61451	0.537213	0.805731	0.226505	0.572863	0.134915	192855
STX18	1.50488	6.5784e-05	0.00222391	4.18188	2.65288	0.461782	1.29389	0.612274	0.221683	0.21127	0.214402	123080
DGKE	1.5037	0.20317	0.35576	0.692141	0.448843	0.500547	0.136376	0.211824	0.102456	0.0338068	0.18308	34577
CHD1	1.50297	0.00192401	0.0145415	2.71579	1.83739	0.796394	0.78465	1.05898	0.390657	0.309042	0.240746	71331
KIAA1586	1.5025	0.00394758	0.0226157	2.40367	1.64559	0.00300692	0.00215447	0.00159666	0.000959664	0.000669535	0.000707761	8640
DZIP3	1.49931	0.0714643	0.167606	1.14591	0.77571	0.681032	1.01275	1.60421	0.343129	0.587082	0.24309	105357
SHOC2	1.49847	0.000550425	0.00713461	3.2593	2.14663	0.514309	0.908432	0.891701	0.322339	0.274652	0.270186	94125
STXBP4	1.49746	0.0852367	0.190048	1.06937	0.721137	2.15523	1.26566	0.722413	0.316372	0.337943	0.818867	195324
HABP4	1.49549	0.674672	0.812878	0.170907	0.0899749	0.666696	0.00102157	0.875228	0.201228	0.183927	0.000931222	41205
LITAF	1.49294	7.62334e-05	0.00242429	4.11785	2.61542	0.55954	0.510833	0.555991	0.157139	0.192447	0.227851	38652
SPIRE2	1.49275	0.0626714	0.152414	1.20293	0.816976	0.276905	0.235456	0.130044	0.0724484	0.0298335	0.200661	42821
CLEC2D	1.49231	0.0828878	0.186305	1.08151	0.729775	0.518204	0.78199	0.337754	0.0693777	0.183154	0.540922	29848
BAZ1B	1.49088	9.68515e-05	0.00269111	4.01389	2.57007	1.00217	0.783942	0.933341	0.317748	0.347358	0.307211	81888
GATAD2B	1.49087	0.00414502	0.0231117	2.38247	1.63617	0.90133	0.800504	0.485578	0.289592	0.275431	0.202125	118249
TNKS2	1.49036	0.0289538	0.087545	1.53829	1.05777	0.969613	0.904249	0.521109	0.241204	0.456725	0.187004	67082
ZNF169	1.4893	0.031591	0.093306	1.50044	1.03009	0.786153	0.855584	0.457259	0.368196	0.29322	0.125669	43714
HERC4	1.48917	0.000858126	0.00918721	3.06645	2.03682	1.06541	1.49706	0.833883	0.377639	0.339026	0.427	151288
PAK2	1.48909	0.0183696	0.0633321	1.7359	1.19838	0.570304	0.789355	0.287158	0.248058	0.170452	0.145674	92791
RBM25	1.48905	0.000117209	0.0030333	3.93104	2.51808	1.1905	0.840394	0.705782	0.306335	0.280431	0.312393	42664
RSBN1L	1.48849	0.000661365	0.00787849	3.17956	2.10356	0.807185	0.646969	0.776852	0.208261	0.292293	0.297579	83378
RAB11B	1.48775	0.0134331	0.0515152	1.87182	1.28806	1.0035	0.848017	0.613867	0.463344	0.284135	0.179885	14113
NOL10	1.48663	0.000927908	0.00948767	3.03249	2.02284	0.413262	0.591338	0.565071	0.149931	0.203119	0.206043	119222
ZMYM5	1.48634	0.0104344	0.0433273	1.98153	1.36324	0.401792	0.612484	0.444993	0.170745	0.52416	0.104625	28707
CAPN7	1.48487	0.00100853	0.0100518	2.99631	1.99775	1.27961	1.00153	1.13901	0.551401	0.331563	0.388032	46691
LMAN2	1.48447	0.0164791	0.058864	1.78307	1.23015	0.689553	1.36622	1.40014	0.587712	0.343945	0.297845	20323
EEA1	1.48439	0.00192369	0.0145415	2.71586	1.83739	1.57357	1.58796	2.00081	0.310805	0.611107	1.52823	156823
ATP6V1A	1.4843	0.0041276	0.0231004	2.3843	1.63638	0.545524	0.666689	0.173889	0.150336	0.209705	0.193109	65040
RANBP2	1.48173	0.000293246	0.0049792	3.53277	2.30284	0.731912	0.892355	1.08075	0.296387	0.312183	0.352513	66331
KIF2A	1.4809	0.00864977	0.0378533	2.063	1.4219	0.575124	0.398293	0.350414	0.1232	0.146983	0.203835	81023
HMOX2	1.48077	0.151883	0.286619	0.81849	0.542695	0.563484	0.311499	0.997813	0.348616	0.115198	0.200597	35630
ARHGAP5	1.47963	0.0401177	0.111224	1.39666	0.953802	1.16616	0.556675	0.762054	0.175023	0.390944	0.33335	82746
SLC25A29	1.47893	0.0148812	0.055289	1.82736	1.25736	1.16198	0.543727	0.523165	0.219189	0.195047	0.346254	15408
CLPTM1L	1.47852	0.00123094	0.0112661	2.90976	1.94823	5.47927	4.40664	6.00042	1.92011	1.62593	2.14462	23976
SEMA3C	1.47471	0.00986025	0.041434	2.00611	1.38264	0.698165	0.940477	0.547621	0.19833	0.272072	0.310398	176814
SLC35F2	1.47455	0.00350677	0.0207711	2.45509	1.68254	0.787007	1.08926	0.792075	0.31627	0.48757	0.206711	68198
EMG1	1.47342	7.30569e-05	0.00239439	4.13634	2.6208	0.876048	0.899117	0.732795	0.296172	0.29073	0.323382	5222
BAHD1	1.47334	0.00220494	0.0159138	2.6566	1.79823	0.998082	0.837237	0.691908	0.276544	0.368066	0.265347	28522
CAMK2D	1.47258	0.00308781	0.0192475	2.51035	1.71563	0.877632	0.644882	0.897624	0.214824	0.394937	0.280162	310896
UHRF1BP1	1.47257	0.00319497	0.0196221	2.49553	1.70725	0.55114	0.53043	0.407187	0.0984552	0.280065	0.177268	85498
ZNF462	1.47094	0.00520538	0.0267761	2.28355	1.57225	0.52942	0.748663	0.723365	0.035938	0.26983	0.295506	148419
SEC11A	1.46962	0.00539886	0.0275074	2.2677	1.56055	0.612899	0.418733	0.490844	0.143178	0.181066	0.228746	46924
GALNS	1.4691	0.045264	0.121021	1.34425	0.917138	0.521864	0.196845	0.44102	0.126287	0.183914	0.0919266	43233
DENND2C	1.46773	0.0689497	0.163291	1.16147	0.787039	0.668365	0.502417	1.41447	0.173345	0.320753	0.40374	149028
EIF2AK3	1.4664	0.0696222	0.164518	1.15725	0.783786	1.50363	1.11501	0.599659	0.560009	0.244325	0.348236	70836
PPTC7	1.4642	0.0063655	0.030487	2.19617	1.51589	0.999938	0.624601	0.722207	0.229676	0.235069	0.397763	48828
RAB36	1.4637	0.0533609	0.13557	1.27278	0.867836	0.169605	0.242601	0.306739	0.00153537	0.445147	0.0844189	19019
BAMBI	1.46341	0.049315	0.127948	1.30702	0.892965	0.250085	0.185344	0.377093	0.0947942	0.0641762	0.137016	5445
POU2F1	1.46335	0.00704185	0.0329483	2.15231	1.48217	0.42504	0.734796	0.45912	0.128528	0.229917	0.231429	206517
CCDC51	1.46299	0.00832662	0.0369771	2.07953	1.43207	0.478222	0.380021	0.56292	0.668366	0.134469	0.144663	7950
AKR1E2	1.46283	0.0770899	0.176607	1.113	0.752992	0.602018	1.03023	1.72198	0.498046	0.203096	0.504121	21883
SPRED1	1.46248	0.00342973	0.0205698	2.46474	1.68677	1.33868	1.03297	0.555739	0.377059	0.419175	0.303929	104399
USP49	1.46075	0.0037412	0.0217488	2.42699	1.66256	1.24799	0.890245	1.07189	0.452072	0.253049	0.459393	97717
ANP32A	1.46026	2.74778e-05	0.00152854	4.56102	2.81572	0.603712	0.773915	0.746749	0.276958	0.268503	0.268788	42387
CD81	1.4601	0.000368638	0.00573989	3.4334	2.2411	0.979646	1.02713	0.862004	0.289719	0.346624	0.479705	20103
OPHN1	1.46009	0.0118282	0.0472938	1.92708	1.3252	1.58873	1.56262	0.671988	0.410384	0.399716	0.580858	391114
ACVR2B	1.45966	0.128991	0.255766	0.889442	0.592157	0.286121	0.160642	0.083666	0.0296325	0.0725262	0.0859976	38844
SLTM	1.4592	0.00138266	0.0119977	2.85928	1.9209	0.750398	0.656288	0.856497	0.226702	0.320703	0.279105	15538
BSG	1.45904	0.0366807	0.104	1.43556	0.982965	0.279584	0.132027	0.243763	0.107193	0.0829096	0.0487224	12217
CDC42SE2	1.45893	0.00320174	0.0196316	2.49461	1.70704	1.36812	2.19884	1.49925	0.69249	0.678794	0.461848	130659
MMP3	1.45887	0.0415401	0.11403	1.38153	0.94298	0.718985	1.32609	0.72281	0.215797	0.250653	0.874423	7815
HSDL2	1.45816	0.00349641	0.0207435	2.45638	1.68312	0.655792	0.486213	0.593575	0.102675	0.208973	0.343489	92497
TBK1	1.45788	0.00141737	0.0121988	2.84852	1.91368	0.232025	0.559221	0.574382	0.158614	0.194952	0.196249	50060
ZBTB10	1.45785	0.00415867	0.0231534	2.38105	1.63538	0.254887	0.465715	0.155387	0.0797436	0.109917	0.0911514	40647
HAT1	1.45483	0.000594199	0.00751542	3.22607	2.12405	0.767229	1.11334	0.708749	0.261475	0.320595	0.314994	69666
WWC2	1.45475	0.011177	0.0453623	1.95167	1.3433	1.72489	0.979804	1.09162	0.55935	0.564312	0.283778	221467
UBASH3B	1.45406	0.0482581	0.126282	1.31643	0.898658	0.618505	0.199535	0.286521	0.0772399	0.155642	0.143023	158790
YLPM1	1.45258	0.00431972	0.0237332	2.36454	1.62464	2.97651	2.1078	2.67562	1.152	0.576153	1.07172	73945
JAM2	1.45224	0.000149339	0.00340818	3.82583	2.46748	0.33447	0.375161	0.337982	0.127447	0.0997713	0.160473	78281
ZDHHC14	1.45115	0.0528086	0.134622	1.2773	0.870883	0.689402	1.70264	2.53425	0.448676	0.827454	0.403614	292421
GON4L	1.44942	0.0181641	0.0628499	1.74079	1.2017	0.856028	0.735441	1.19973	0.100549	0.401249	0.451445	107463
PTPRK	1.44854	0.0497543	0.128628	1.30317	0.890665	0.474365	0.959992	0.49552	0.138903	0.198491	0.402557	551947
KCTD20	1.4458	0.0163965	0.0586539	1.78525	1.2317	0.455724	0.414317	0.285003	0.0677393	0.1386	0.278328	47772
BBX	1.44573	0.000974196	0.00980073	3.01135	2.00874	1.34372	1.49979	1.67261	0.360684	0.550452	0.739406	288394
PRKACA	1.44532	0.00327588	0.0199719	2.48467	1.69958	0.494069	0.556169	0.682722	0.142324	0.224765	0.271417	22486
GLIS2	1.4419	0.00669134	0.0316884	2.17449	1.4991	0.00306594	0.00318157	0.00213013	0.000947303	0.00138607	0.000789167	7383
KIF3C	1.44167	0.0137085	0.0522736	1.86301	1.28172	1.43515	0.392922	0.429991	0.143826	0.212	0.223332	55989
CD274	1.44106	0.173266	0.316063	0.761286	0.500227	0.162523	0.288749	0.0930809	0.129658	0.0158255	0.0864316	20065
FAM102B	1.44068	0.00607951	0.0297049	2.21613	1.52717	0.650468	1.06377	0.907824	0.373135	0.361249	0.232989	78979
RPIA	1.44034	4.40433e-05	0.00188248	4.35612	2.72527	1.34197	1.07512	1.05776	0.417062	0.413708	0.389426	59277
PCNT	1.44029	0.079999	0.181278	1.09692	0.741655	1.05312	0.222239	0.540116	0.120364	0.275162	0.190979	121647
TNFRSF10B	1.43967	0.00305908	0.0191953	2.51441	1.71681	0.293729	0.29632	0.669235	0.135792	0.138265	0.107869	7765
ATF1	1.43967	0.0328987	0.0959511	1.48282	1.01795	1.03516	0.768363	0.297474	0.337009	0.232362	0.184847	57155
USP10	1.4373	0.000466863	0.00647544	3.33081	2.18873	0.564705	0.753482	0.629865	0.25436	0.20921	0.253573	79973
LRRC8C	1.43726	0.00615585	0.0298298	2.21071	1.52535	0.659688	0.368192	0.402778	0.143065	0.210218	0.163794	86451
FXR2	1.43639	0.00853985	0.0376124	2.06855	1.42467	0.623046	0.764334	0.538723	0.0773346	0.234787	0.626339	23668
ZNF106	1.43422	0.00639415	0.0305851	2.19422	1.51449	2.17863	1.34116	0.966819	0.632624	0.484577	0.43191	35883
CAPZB	1.43332	0.110215	0.228561	0.957761	0.640999	2.19861	0.523167	0.442971	0.411951	0.335925	0.162306	146800
CUL4B	1.43217	0.00193706	0.0145961	2.71286	1.83576	1437.92	1031.02	941.786	449.957	463.773	340.486	36372
SMARCA2	1.43093	0.0195204	0.0657839	1.70951	1.18188	1.0089	0.786965	0.427079	0.2537	0.200979	0.339302	178282
APOPT1	1.43059	0.00469122	0.0248993	2.32871	1.60381	0.333983	0.59162	0.670091	0.156612	0.217823	0.221879	27938
PPP4R1	1.43032	0.00100623	0.0100518	2.9973	1.99775	1.36269	1.11334	0.98153	0.376928	0.478824	0.421492	67817
STK17A	1.42958	0.000725611	0.00831406	3.1393	2.08019	0.814301	0.752294	0.654626	0.218389	0.279346	0.33352	44287
SFXN5	1.42938	0.0482856	0.126292	1.31618	0.898626	0.539384	0.599412	1.0645	0.411901	0.117817	0.32374	117142
SUMO3	1.42924	0.137059	0.266335	0.863091	0.574572	0.84851	3.04948	1.6843	0.994307	0.358664	0.625697	12513
FAM134C	1.42915	0.362011	0.534086	0.441278	0.272389	0.224396	0.116226	0.641221	0.00162723	0.31132	0.159014	29920
ANKRD12	1.42858	0.00932004	0.039924	2.03058	1.39877	1.17675	0.684366	0.642929	0.249646	0.243188	0.437252	149233
SH3KBP1	1.42418	0.00744003	0.034068	2.12843	1.46765	3.24662	4.58805	3.31805	3.23918	1.36746	0.63509	265835
L2HGDH	1.42412	0.0138697	0.0527973	1.85793	1.27739	0.316207	0.451245	0.549462	0.228776	0.13907	0.127517	74663
NLGN2	1.42403	0.575252	0.734104	0.240142	0.134243	0.169278	0.00643552	0.00741624	0.00113771	0.00293644	0.125166	11678
HAPLN3	1.42367	0.000101815	0.00277764	3.99219	2.55632	1.12299	1.4437	0.706248	0.433114	0.419547	0.403685	18252
OSBP2	1.4236	0.218267	0.375451	0.661012	0.425447	0.601228	0.453128	2.41029	0.60751	0.331868	0.168722	214043
PPAP2A	1.42262	0.191226	0.340274	0.718453	0.468172	1.04094	1.6501	0.501559	0.737687	0.386425	0.156881	110237
GLG1	1.42102	0.0188691	0.0643928	1.72425	1.19116	1.29097	1.19164	3.48083	0.574268	0.47052	0.773471	159717
DCAF5	1.42073	0.0119801	0.0477231	1.92154	1.32127	0.500471	1.24173	0.729458	0.210745	0.323488	0.330488	102278
ADAM17	1.42068	0.000101111	0.00276947	3.9952	2.5576	0.843796	0.847696	0.71255	0.274043	0.306493	0.316268	66507
MGLL	1.42027	0.0585199	0.145091	1.2327	0.838358	0.626827	1.0715	1.45854	0.194791	0.524078	0.50056	47296
PAX9	1.41781	0.66291	0.805071	0.178546	0.094166	131.066	0.999985	67.9196	1	6.87177	67.9196	20239
CPEB2	1.41757	0.00252073	0.0172066	2.59847	1.7643	1.88337	1.68127	2.27133	0.699384	0.593328	0.909171	67480
ACBD3	1.4175	0.000110454	0.00290862	3.95682	2.53631	0.858921	0.819851	0.764052	0.314333	0.331447	0.262317	42044
ZNF562	1.4173	0.0211597	0.0697119	1.67449	1.15669	0.222645	0.206797	0.0942685	0.0395749	0.0768058	0.0774032	26439
KAT2B	1.41709	0.130817	0.258082	0.883336	0.588242	0.583589	1.45841	0.667554	0.0923205	0.471251	0.53898	114373
NIPBL	1.4166	0.000217643	0.00430979	3.66226	2.36554	0.636448	0.767185	0.911141	0.295011	0.304891	0.263857	189061
CNDP2	1.41645	0.083012	0.186473	1.08086	0.729385	0.195854	0.392287	0.38215	0.448303	0.11559	0.00148976	27190
CARS2	1.41562	0.0183735	0.0633321	1.73581	1.19838	0.768908	0.594496	0.984811	0.277083	0.500912	0.180073	64724
UCKL1	1.41512	0.00127904	0.0114783	2.89312	1.94012	1.99235	2.26787	2.49606	0.788761	4.18366	0.716072	16619
SAMD10	1.41481	0.0342755	0.0985962	1.46502	1.00614	1	0.0064357	0.00372192	0.00171304	0.00277301	0.00297978	5530
MAPRE3	1.41438	0.00608516	0.0297132	2.21573	1.52705	0.49867	0.299382	0.547871	0.207062	0.140975	0.147968	56563
NHEJ1	1.41417	0.0440044	0.118328	1.3565	0.926913	3.0637	0.358751	1.55535	0.400921	0.667477	0.742604	85542
PTN	1.41287	0.00574274	0.0284484	2.24088	1.54594	0.835754	0.611539	0.757636	0.273729	0.992494	0.144649	116455
PNPLA8	1.41275	0.000405761	0.00604214	3.39173	2.21881	1.85211	6.6507	1.16783	0.642526	0.731978	0.715794	55897
SGMS2	1.41271	0.0215366	0.0704588	1.66682	1.15207	0.688215	0.303774	0.684427	0.151578	0.257457	0.198815	90484
SP140L	1.41258	0.01168	0.0468259	1.93256	1.32951	3.06437	1.88944	2.28905	0.9896	0.639044	1.11084	76552
STARD13	1.41228	2.3429e-05	0.00142955	4.63025	2.8448	4228.14	4581.04	4484.61	1626.82	1699.22	1673.99	82945
ZNF615	1.4116	0.0793393	0.180048	1.10051	0.744611	0.385344	0.171834	0.336598	0.0479407	0.128859	0.191622	16897
ARL13B	1.41016	0.031557	0.0932422	1.5009	1.03039	0.746415	0.500312	0.316372	0.1441	0.167356	0.260983	75540
AGAP3	1.40904	0.00644332	0.0307637	2.19089	1.51196	0.460601	0.600518	1.38246	0.219686	0.205588	0.294715	58570
PSEN2	1.40847	0.00644378	0.0307637	2.19086	1.51196	1.12234	0.781122	0.945161	0.715656	0.345043	0.252791	25532
USPL1	1.4068	0.00836465	0.0370802	2.07755	1.43086	1.14318	0.72903	0.650862	0.259375	0.256355	0.43764	34265
EPS8	1.40582	0.00218653	0.0158703	2.66025	1.79942	1.04354	1.44719	0.993006	0.44346	0.499456	0.363962	169436
CHST3	1.40551	0.00622562	0.0299892	2.20582	1.52303	0.195944	0.202038	0.285604	0.0607022	0.116975	0.0856509	49203
ANO10	1.4052	0.00260828	0.0175248	2.58365	1.75635	2.22014	1.855	2.48012	0.751458	1.26298	0.668526	255743
NPHP1	1.40491	0.0188661	0.0643928	1.72432	1.19116	1.66327	1.50308	0.999981	0.501914	0.800774	0.33499	81726
DMRTA1	1.40471	0.0621913	0.151541	1.20627	0.81947	0.287206	0.153696	0.25474	0.00509947	0.0846238	0.302883	5633
TBC1D15	1.40415	0.0123276	0.0484138	1.90912	1.31503	1.57319	1.12009	0.924001	0.406654	0.360239	0.599542	87143
DGCR8	1.40338	3.84026e-05	0.00176817	4.41564	2.75248	0.44025	0.456978	0.435631	0.123919	0.169515	0.174474	31646
TOM1	1.40314	0.000594825	0.00751542	3.22561	2.12405	0.658668	0.798685	0.796411	0.282918	0.371394	0.227281	48720
TRAPPC8	1.40281	0.000422179	0.0061382	3.3745	2.21196	1.5435	1.33296	1.30806	0.470315	1.00226	0.498884	113854
SLC29A2	1.40237	0.0691329	0.163569	1.16032	0.786298	0.169198	0.311555	0.274047	0.00110534	0.716377	0.0921431	9300
RNFT1	1.40205	0.00444487	0.0240684	2.35214	1.61855	1.00198	1.39263	1.22083	0.435808	0.803941	0.33749	12395
TPGS1	1.40169	0.634651	0.783397	0.197465	0.106018	0.115425	0.111706	0.000481784	0.00423932	0.072684	0.00135403	12158
HOMER2	1.40153	0.038658	0.107935	1.41276	0.966838	1.27531	2.15141	1.15329	0.578984	0.280887	0.99322	103748
ATG13	1.40057	0.000134546	0.00324684	3.87113	2.48854	0.301492	0.307607	0.335205	0.437941	0.109701	0.116338	58743
UCHL3	1.40046	0.031359	0.0927673	1.50364	1.0326	0.960046	0.616768	1.09738	0.334187	0.155166	0.572198	56541
CHERP	1.40044	0.000189257	0.00394548	3.72295	2.4039	0.481509	0.502886	0.530127	0.107082	0.271746	0.191094	24564
ARID3B	1.40025	0.0572607	0.142771	1.24214	0.845359	0.251462	0.375921	0.513359	0.0926105	0.22514	0.126569	33796
LPIN2	1.39933	0.0269319	0.0831443	1.56973	1.08017	0.616446	0.360934	0.275033	0.114607	0.201009	0.144732	94954
LRP5L	1.3984	0.00576181	0.0284864	2.23944	1.54536	2.1645	1.54157	2.6193	0.908181	0.835124	0.629081	11140
ACBD6	1.39813	0.00593454	0.0291484	2.22661	1.53539	1.4055	1.41646	0.893999	0.612095	0.427826	0.37124	214671
IGF2BP2	1.39796	0.00120374	0.0111358	2.91947	1.95328	0.712397	0.862645	0.930998	0.312222	0.361785	0.276759	181301
IARS2	1.39745	0.0041858	0.0232355	2.37822	1.63385	1.49957	1.10806	1.3851	0.274472	0.835618	0.501204	53929
GPSM2	1.39549	0.000114929	0.00299494	3.93957	2.52361	0.49771	0.531762	0.488468	0.145914	0.192204	0.237154	53442
FAM188A	1.39528	0.00709473	0.0330532	2.14906	1.48079	1.75717	1.21229	1.26122	0.455589	0.862869	0.420229	82345
RRAGD	1.39431	0.00267868	0.0178381	2.57208	1.74865	0.495339	0.751336	0.300347	0.191896	0.162946	0.213974	47661
SARNP	1.39425	0.00101893	0.0100814	2.99185	1.99648	0.697573	0.877326	0.700413	0.21959	0.294491	0.351172	65294
MAP3K1	1.39405	0.00144674	0.0123135	2.83961	1.90962	0.592034	0.444139	0.605954	0.168199	0.238249	0.21903	81079
JAK2	1.39233	0.138496	0.268097	0.858563	0.571708	0.916432	0.63179	1.63239	0.450434	0.799467	0.0534016	143098
SNAP25	1.39112	0.0474319	0.124904	1.32393	0.903424	0.99861	0.502419	0.669068	0.394207	0.250574	0.188349	88590
TDRP	1.39054	0.0246046	0.0780792	1.60898	1.10746	0.570561	0.525301	0.144686	0.134159	0.219047	0.143154	55056
RNF11	1.38983	0.00586025	0.028878	2.23208	1.53943	1.42083	0.939967	0.601931	0.433617	0.304466	0.349524	37175
ATXN2	1.38831	0.000266175	0.00473375	3.57483	2.32479	0.831385	0.902103	0.792417	0.321175	0.250262	0.44739	147460
TNFRSF21	1.38722	0.000866297	0.00923517	3.06233	2.03455	0.785949	0.800259	0.667081	0.0941853	0.28621	0.389396	78413
RNF34	1.38721	0.0194086	0.0655542	1.71201	1.1834	0.580714	0.658668	0.937618	0.181161	0.252581	0.773917	24270
SAMD5	1.38693	0.110711	0.22921	0.955809	0.639766	0.601451	1.24893	0.44538	0.167727	0.445641	0.250241	61330
MRPL1	1.38468	0.0887032	0.195673	1.05206	0.70847	1.45137	0.625429	1.14769	0.789729	0.304442	0.243391	90140
HMGXB3	1.38449	0.000604658	0.00758856	3.21849	2.11984	0.922037	1.21322	1.01613	0.450688	0.384134	0.368944	52538
CDKN1A	1.38394	0.00427709	0.0235853	2.36885	1.62736	3.99583	4.60332	3.29008	1.95144	1.18244	1.47545	10880
WBP4	1.38347	0.347319	0.518526	0.459272	0.28523	10.4239	4.88026	664.403	2.39172	7.89274	11.8445	22443
C10orf2	1.38345	0.00304303	0.0191405	2.51669	1.71805	1301.07	1236.05	1679.86	390.977	721.455	536.36	6866
LRIT3	1.38272	0.463784	0.63749	0.333685	0.195526	66.0329	0.00627504	1	0.287329	1.16203	0.168795	24132
LEMD3	1.38271	0.00523993	0.026917	2.28067	1.56997	0.734681	0.834083	0.502886	0.202912	0.286661	0.298808	78791
C16orf70	1.3825	0.00349096	0.0207435	2.45705	1.68312	1.39744	1.28373	1.86318	0.423295	0.676861	0.658262	38577
ZMAT3	1.38229	0.0460068	0.122571	1.33718	0.911614	0.101727	0.249387	0.242375	0.0441424	0.0791223	0.0993834	54646
KRT17	1.38207	0.412455	0.588046	0.384624	0.230589	1.66327	2.48558	11.8387	0.337374	4.92375	1.664	5191
STAM	1.38066	5.13956e-05	0.00197807	4.28907	2.70376	1.53341	1.56356	1.0851	0.577489	0.559409	0.594424	72698
MSX2	1.38065	0.010777	0.0441494	1.9675	1.35508	0.00763902	0.00387088	0.0073879	0.0021919	0.00193945	0.00298751	6328
CALCOCO2	1.38043	0.0259213	0.0810244	1.58634	1.09138	0.679113	0.512787	0.885504	0.254907	0.153224	0.455013	34258
TMEM206	1.38018	0.0428342	0.116536	1.36821	0.93354	1.98814	1.06583	2.19956	0.712458	0.92331	0.401731	50452
LIMS1	1.38008	0.000229866	0.00441412	3.63853	2.35516	0.217965	0.297919	0.256813	0.0909854	0.105406	0.10015	152892
BBS4	1.37954	0.127772	0.253943	0.893566	0.595263	1.83738	2.24162	0.880814	0.325067	1.99365	0.422728	52298
PTPN4	1.37933	0.0153463	0.0562477	1.814	1.2499	0.664715	1.0026	1.04379	0.340618	0.583675	0.184207	225268
PRKD3	1.37904	0.000105431	0.00282592	3.97703	2.54884	1.20305	1.00208	1.34782	0.488778	0.458481	0.441581	66577
ELOVL7	1.37868	0.0101835	0.0425305	1.9921	1.3713	0.424823	0.576724	0.646987	0.159279	0.201418	0.281022	92486
ARMC6	1.37814	0.0393807	0.109748	1.40472	0.959602	0.290674	0.470891	0.607352	0.281595	0.133894	0.125544	24601
TMEM9	1.37523	0.607439	0.761093	0.216497	0.118562	17.9544	2103.72	3031.8	20.8031	569.618	672.028	19669
ABI2	1.37514	0.0103467	0.0430444	1.9852	1.36608	0.97297	0.867031	0.651751	0.270991	0.69509	0.246848	103890
ADORA1	1.37465	0.204923	0.358016	0.68841	0.446098	0.995319	0.200071	1.60119	0.25228	0.503822	0.15356	39698
IP6K1	1.3735	0.000432542	0.0061951	3.36397	2.20795	0.521903	0.617046	0.582479	0.197232	0.209428	0.317719	62246
IFFO2	1.37322	0.00571521	0.0283494	2.24297	1.54746	0.21478	0.22199	0.587125	0.100117	0.0840835	0.117801	52053
PARP10	1.3722	0.78115	0.890557	0.107265	0.0503385	196.099	1	3.77218	66.0329	0.00642752	67.9196	8177
MEMO1	1.36965	0.000851142	0.00913851	3.07	2.03912	4.38203	1.42471	1.76698	0.609581	0.738237	0.710564	142805
BUB1B	1.36948	0.00107923	0.0105327	2.96688	1.97746	1.39746	1.26572	1.58613	0.460178	0.730812	0.517044	60128
PSAP	1.36896	0.000434434	0.00621033	3.36208	2.20689	1.13982	0.95593	1.15298	0.467793	0.439409	0.354705	35028
GNB1L	1.36841	0.0159372	0.0576051	1.79759	1.23954	0.550853	0.804637	0.411683	0.187543	0.300655	0.188033	66529
ZFYVE26	1.3678	0.0102324	0.0426633	1.99002	1.36995	1.37018	0.89179	1.02856	0.62782	0.333257	0.349463	70070
ADIPOR2	1.36705	0.056125	0.141084	1.25084	0.850523	2.53408	1.14283	0.885076	0.35566	0.710259	0.591231	97599
CDK19	1.36575	0.00553268	0.0278303	2.25706	1.55548	1.86935	0.477365	1.28418	0.430271	0.593699	0.484283	205232
ST6GALNAC5	1.36569	0.0882769	0.194916	1.05415	0.710153	8.38547	18.9023	8.61217	2.49618	3.89148	8.21158	196552
SGMS1	1.36456	0.0207874	0.0689812	1.6822	1.16127	4.20328	5.41369	1.33446	1.12998	1.50033	1.82738	318393
AACS	1.3642	0.00462138	0.0246331	2.33523	1.60848	0.99735	1.41427	1.46641	0.61833	0.482319	0.406525	77947
LIX1L	1.36396	0.0246503	0.0781913	1.60818	1.10684	0.445988	0.652217	0.393671	0.188654	0.106036	0.444398	22007
TAB2	1.36384	0.000131233	0.00319775	3.88196	2.49516	0.469665	0.54441	0.540167	0.191852	0.225234	0.187486	192989
SCARB1	1.36369	0.009061	0.0391496	2.04282	1.40727	0.513408	0.84619	0.502496	0.155951	0.292024	0.280052	86346
CUL5	1.36351	0.0489594	0.127451	1.31016	0.894658	0.790071	0.636688	0.404192	0.147064	0.328768	0.246837	98158
LRPPRC	1.3629	0.00209276	0.0153531	2.67928	1.8138	0.666738	0.624964	0.950173	0.322895	0.293548	0.245498	109782
UBE3A	1.36236	0.00106316	0.0104047	2.9734	1.98277	0.946009	0.81713	1.43688	0.42071	0.338376	0.389061	101780
SYVN1	1.3619	0.010969	0.0447041	1.95983	1.34965	0.597905	0.684776	0.46765	0.429825	0.106174	0.224259	7253
SETD7	1.36175	0.00161482	0.0131554	2.79187	1.8809	0.685322	0.948297	0.700165	0.344376	0.330326	0.235658	50386
GPBP1L1	1.36046	0.000269507	0.00475918	3.56943	2.32247	0.88405	1.53029	2.49918	0.63675	0.57944	0.573736	8421
TTC26	1.36017	0.206096	0.359793	0.68593	0.443947	1.24878	1.2001	0.430823	0.336733	0.00322824	1.24906	27600
SYNE3	1.35989	0.75507	0.870877	0.122013	0.060043	0.301553	1.98094	0.00734528	0.0872631	0.999537	0.00297517	58343
BICC1	1.35866	0.0116579	0.0467873	1.93338	1.32987	1.54563	1.49162	2.1526	0.665166	1.41858	0.194818	315942
SKIV2L2	1.3585	0.00126329	0.0114354	2.8985	1.94175	1.58217	1.32496	1.6619	0.518199	0.888841	0.537725	117834
FIGN	1.35631	0.0539589	0.13695	1.26794	0.863437	1.7265	0.971915	0.877276	0.420134	0.777329	0.268579	128396
QSER1	1.3561	0.00376809	0.0218288	2.42388	1.66097	0.567383	0.544079	0.308806	0.160639	0.183432	0.218709	87023
KLHL15	1.3559	0.00076302	0.00855259	3.11746	2.0679	0.583865	0.201515	0.0844734	0.0719662	0.0833784	0.0813317	43471
EFHD2	1.35522	0.119213	0.241549	0.923675	0.616995	0.758558	0.583665	0.254562	0.120541	0.119759	0.483187	20449
POLR3B	1.35428	0.0715402	0.167679	1.14545	0.77552	0.650101	1.04822	0.200623	0.174462	0.181478	0.359926	152541
DCAF7	1.35226	0.000246396	0.00456385	3.60837	2.34067	0.457112	0.442153	0.398707	0.183393	0.178856	0.126513	43847
TGS1	1.35128	0.00178117	0.0139392	2.7493	1.85576	1.51765	1.14358	1.16714	0.423043	0.626166	0.460424	52215
CDO1	1.35121	0.605525	0.759944	0.217868	0.119218	0.252872	0.337625	0.013397	0.00153425	0.136857	0.271425	11976
PPIG	1.35073	0.0117061	0.0469057	1.93159	1.32877	1.73722	1.36648	2.41348	0.635496	0.595331	0.91285	53405
SH3BP4	1.35	0.000830664	0.00897513	3.08057	2.04696	0.739462	0.810602	0.6648	0.257139	0.265948	0.439926	103731
PRPF31	1.34948	0.0421106	0.115076	1.37561	0.939015	0.387806	0.453654	0.712778	0.121396	0.173231	0.427786	16361
FGFR1OP	1.34944	0.000685703	0.00795394	3.16386	2.09942	0.553156	0.759304	1.09357	0.276125	0.291762	0.328451	41251
SET	1.34864	0.00389041	0.0224079	2.41	1.6496	0.541678	0.961176	0.967709	0.315911	0.381516	0.283316	12742
ELP2	1.34834	0.000632075	0.00772593	3.19923	2.11205	1.20665	1.41538	0.970286	0.410026	0.498401	0.494125	44852
C14orf93	1.34807	0.00774094	0.0349553	2.11121	1.45649	0.214237	0.281884	0.200508	0.105307	0.110229	0.0338202	23251
NRIP3	1.34806	0.0488281	0.127293	1.31133	0.895196	0.333675	0.421726	0.625216	0.129722	0.125293	0.442231	23474
PDP2	1.34795	0.00181236	0.0141097	2.74176	1.85048	0.000852689	0.000970633	0.000748026	0.000327309	0.000405612	0.000282728	10620
ELL2	1.34718	0.0092522	0.0397696	2.03375	1.40045	1.06588	0.911985	1.39987	0.354796	0.428491	0.543547	76974
CAST	1.34716	0.00303676	0.0191359	2.51759	1.71815	1.26223	1.27054	1.90697	0.437764	0.634702	0.668433	112645
APBB2	1.34681	0.0212501	0.0698564	1.67264	1.15579	0.464503	0.721646	0.436077	0.13506	0.312491	0.210484	47129
AMACR	1.34482	0.416684	0.592163	0.380194	0.227559	0.285341	0.370439	0.067887	0.000960101	0.210829	0.168214	21130
NEXN	1.34428	0.0124899	0.0489232	1.90344	1.31049	0.580699	0.633532	0.366345	0.161843	0.269407	0.188844	53694
REPS1	1.34383	0.00842714	0.0372691	2.07432	1.42865	0.900336	1.08679	0.753585	0.151054	0.434891	0.419654	83779
NBPF3	1.34303	0.0647806	0.155707	1.18855	0.807691	1.75039	1.31804	0.857447	0.251249	0.538662	0.895319	44811
SLCO2A1	1.34275	0.32648	0.4964	0.486144	0.304168	0.391711	0.121729	0.778146	0.269663	0.191225	0.0440993	97381
PPP1R37	1.34247	0.0264411	0.0820679	1.57772	1.08583	0.348074	0.244795	0.417558	0.0837654	0.117916	0.224057	54113
CHD3	1.34246	0.0605776	0.149012	1.21769	0.82678	0.496963	1.26817	0.499483	0.170701	0.393415	0.287455	27953
ZNF436	1.34027	0.114841	0.235615	0.939904	0.627797	0.0151457	0.0064357	0.00149203	0.00255627	0.00387618	0.0016567	8939
WASF2	1.33965	0.000806761	0.0088133	3.09326	2.05486	1.07676	1.29794	1.21761	0.47171	0.683367	0.362388	85945
ARMC9	1.33846	0.0613424	0.150155	1.21224	0.823461	0.434885	0.587194	0.873797	0.126881	0.252957	0.429906	146616
ANKMY2	1.33671	0.00408646	0.0229365	2.38865	1.63947	1.20938	1.88762	2.12282	0.826616	0.602217	0.622712	46042
PEMT	1.33599	0.176782	0.320936	0.752561	0.493581	2.25359	0.823833	3.07873	0.416724	0.643355	1.32516	71903
ACTR3	1.33436	0.00255907	0.0173025	2.59192	1.76189	0.710551	0.512908	0.493866	0.194553	0.194797	0.301311	71619
KCNA6	1.3333	0.0728429	0.169937	1.13761	0.769713	1.18909	0.75085	1.5001	0.333623	0.287692	2.97092	41937
BZW2	1.33301	0.00119622	0.0111109	2.92219	1.95425	0.924001	0.736732	0.770988	0.314364	0.260193	0.417617	60390
GNPAT	1.33273	0.0157493	0.0571249	1.80274	1.24317	1	0.676503	1.03802	0.334062	1.124	0.243249	36801
XRCC2	1.33253	0.000894028	0.00938781	3.04865	2.02744	0.482116	0.575377	0.476386	0.201092	0.777189	0.168512	29664
RAP1A	1.33127	0.00305746	0.0191953	2.51464	1.71681	1.02269	0.876995	1.15757	0.436322	0.489491	0.220178	171047
ZKSCAN4	1.33109	0.324089	0.494167	0.489335	0.306126	0.140346	0.159239	0.600532	0.300191	0.002423	0.126631	7513
RNF19A	1.33091	0.10435	0.219553	0.981509	0.658461	5001.15	85.1881	48.4367	60.0881	27.657	31.9734	46200
ZCCHC2	1.33037	0.00343376	0.0205698	2.46423	1.68677	0.909544	0.923347	0.705485	0.731443	0.227718	0.333986	63305
AP3B1	1.32986	0.0537637	0.136547	1.26951	0.864718	1.96613	1.00396	2.60362	0.547414	0.533885	1.10703	292430
BAG4	1.32764	0.0309699	0.0921242	1.50906	1.03563	0.48691	0.162639	0.31797	0.09043	0.156726	0.119431	36714
PSD4	1.3275	0.190977	0.340044	0.719018	0.468465	131.075	0.337576	1.33168	1	0.37535	0.398222	29118
ITGAV	1.3274	0.00734362	0.0339371	2.13409	1.46933	0.658317	0.769104	0.418356	0.272564	0.26118	0.188276	90840
RNF111	1.32597	0.00273589	0.0179771	2.5629	1.74528	0.710576	0.57358	0.765702	0.200732	0.305218	0.318177	109754
AIFM1	1.32587	0.189171	0.337762	0.723145	0.47139	0.976372	0.363476	0.367785	0.00509421	0.751206	0.20239	36524
GLB1	1.32541	0.0242705	0.0772313	1.61492	1.11221	0.636873	1.16343	0.772397	0.425299	0.238718	0.358174	100215
NMT1	1.32512	0.0252207	0.0794965	1.59824	1.09965	0.295993	0.232801	0.402238	0.0932872	0.10058	0.187806	47703
MBTPS2	1.32504	0.166949	0.307625	0.777415	0.511979	0.920651	0.363635	0.444085	0.751307	0.00962259	0.211479	31293
TIMELESS	1.32496	0.0987933	0.211478	1.00527	0.674734	0.280662	0.542016	0.260094	0.00181114	0.136051	0.330145	33044
PKD1L1	1.32455	0.0653727	0.156798	1.1846	0.804658	1.83431	1.14168	2.65815	0.50141	1.01563	0.695786	173822
SLC6A6	1.3245	0.00572728	0.0283905	2.24205	1.54683	0.641511	0.667405	1.11774	0.273049	0.278174	0.392753	45618
GFPT2	1.32429	0.497354	0.669412	0.303335	0.174307	0.00255861	1.00292	1.66314	0.0633919	0.150881	0.556622	52616
CCDC109B	1.32142	0.248646	0.412121	0.604419	0.384975	0.668363	0.430319	0.103808	0.207539	0.0467731	0.19705	122996
INPP5B	1.32132	0.00152419	0.012598	2.81696	1.8997	0.505116	0.491896	0.405999	0.667942	0.174366	0.160065	71053
KDELC2	1.32117	0.0711649	0.167113	1.14773	0.77699	0.308252	0.185945	0.381406	0.250967	0.0847782	0.0721624	19399
ZCCHC11	1.32116	0.00350021	0.0207497	2.45591	1.68299	0.81598	0.672702	0.519788	0.297891	0.278952	0.220099	129815
ARFGAP3	1.32068	0.0144284	0.0542511	1.84078	1.26559	1.00131	1.55809	1.22408	0.364517	0.532043	0.631848	60877
DNAJC17	1.32052	0.0148119	0.055113	1.82939	1.25875	0.856588	0.545639	1.48203	0.282556	0.436585	0.327091	39610
HAP1	1.32046	0.00052941	0.00696263	3.27621	2.15723	1	103.922	0.00495641	0.37949	0.42203	0.400834	12008
ABCB7	1.31876	0.00564874	0.0281689	2.24805	1.55023	1.19731	1.47015	0.644571	0.538342	0.44116	0.38765	103169
CDC123	1.31843	0.00402506	0.0228806	2.39523	1.64053	0.808187	1.29795	1.32854	0.411415	0.537931	0.413748	54629
GGCX	1.31814	0.000306886	0.00509924	3.51302	2.29249	0.0011863	0.00101921	0.00102203	0.000416208	0.000505447	0.000382504	16680
FAM49B	1.3166	0.00137345	0.0119618	2.86219	1.9222	1.62496	1.0299	1.232	0.485364	0.462557	0.5843	100280
PLGRKT	1.31633	0.00555206	0.027909	2.25555	1.55426	0.593507	0.687268	0.500919	0.177217	0.601831	0.230273	79971
PRR11	1.31567	0.12775	0.253943	0.893638	0.595263	0.536883	0.325338	0.807557	0.0999869	0.237158	0.385692	51211
MITF	1.31429	0.0339245	0.0979619	1.46949	1.00894	2.10233	0.551074	0.770243	0.461954	0.268294	0.327013	228903
CYP4F11	1.3138	0.0976624	0.209959	1.01027	0.677865	131.066	0.507273	3.95585	1.98486	1.02379	1.98346	22497
ZNF451	1.31317	0.00307265	0.0192024	2.51249	1.71665	2.06352	1.95758	1.54993	0.53027	0.901469	0.81183	61364
C20orf96	1.31247	0.0384962	0.107764	1.41458	0.967528	1.93231	0.808675	0.994324	0.503812	0.60154	0.334632	19916
CACUL1	1.31243	0.00865507	0.0378533	2.06273	1.4219	1.66622	1.15627	1.30247	1.04487	0.486687	0.427323	81125
PDCD6	1.31216	0.00855512	0.0376332	2.06777	1.42443	2.15504	3.15326	2.74575	1.3869	0.867171	1.01328	5320
MOB1B	1.3097	0.0902433	0.198092	1.04459	0.703134	0.437533	0.73944	0.946985	0.370804	0.430719	0.104882	74404
YWHAQ	1.30954	0.00219924	0.0159138	2.65773	1.79823	0.394581	0.428867	0.522279	0.144984	0.192914	0.207514	47001
APPL2	1.30891	0.0196931	0.0662468	1.70569	1.17883	0.468163	0.712915	0.441906	0.149702	0.289859	0.223504	62934
POLR1A	1.30837	0.0515315	0.132338	1.28793	0.878316	1.0918	0.451175	0.977524	0.545819	0.231873	0.250462	79828
KCTD5	1.30796	0.16493	0.305026	0.782701	0.515663	2.00063	0.903014	0.724477	0.582547	0.16689	0.886983	26537
STK11	1.30655	0.0107242	0.0439985	1.96964	1.35656	0.766623	1.01961	1.20558	0.325801	0.490615	0.38957	22637
SPAST	1.3053	0.0270851	0.0835143	1.56727	1.07824	1.04244	0.962114	0.600614	0.249891	0.340352	0.469239	94027
NFATC1	1.30504	0.00368904	0.0215457	2.43309	1.66664	0.274387	0.886895	0.500622	0.182489	0.23691	0.192357	72406
BSCL2	1.30483	0.0707258	0.16629	1.15042	0.779135	0.602415	0.933247	1.26391	0.540497	0.250314	0.348298	16054
NME2	1.30445	0.00984362	0.0414105	2.00685	1.38289	6.84179	6.02463	3.48761	2.58677	1.75034	2.16282	6310
RAB4B	1.30438	0.00547089	0.0276938	2.26194	1.55762	1.4182	0.834087	0.504288	0.333457	0.291846	0.395838	18726
RGS17	1.30365	0.127295	0.253409	0.895188	0.596178	1.07773	1.35021	0.314926	0.339437	0.191089	0.46969	120358
ILF3	1.30362	0.0317432	0.0934611	1.49835	1.02937	0.4818	0.439169	0.822694	0.166168	0.222444	0.313102	31507
SMAP2	1.3035	0.0142722	0.0539339	1.84551	1.26814	1.16645	1.41599	0.91677	0.529837	0.312917	0.607352	49621
SPRED2	1.30339	0.000777958	0.00858614	3.10904	2.0662	1.32675	0.666871	0.748841	0.353928	0.295131	0.295028	121672
BMX	1.30328	0.00340742	0.0205403	2.46757	1.68739	5463.77	3551.81	7897.51	2342.19	2471.13	1874.75	92284
SH3BP2	1.30306	0.00924794	0.0397696	2.03396	1.40045	0.417428	0.151208	0.131498	0.0551565	0.0733944	0.0792085	48074
AP1AR	1.3019	0.0150457	0.055707	1.82259	1.25409	0.880089	0.535452	0.418201	0.200472	0.210588	0.311466	38317
SRPK1	1.30166	0.00685345	0.0323085	2.16409	1.49068	1.64482	1.25357	1.07358	0.554681	0.428679	0.621459	88008
NDST1	1.30032	0.000786585	0.00865589	3.10425	2.06269	0.57222	0.648518	0.866013	0.25562	0.255239	0.309615	60434
WDR70	1.29946	0.0157018	0.0570662	1.80405	1.24362	1.25086	1.78881	1.16057	0.302575	0.843806	0.568919	373363
BLMH	1.29869	0.000422713	0.0061382	3.37395	2.21196	0.741659	0.895283	0.368702	0.306619	0.320159	0.279115	43972
ABR	1.2986	0.0893353	0.196443	1.04898	0.706763	1.1111	2.49514	1.71318	0.764293	0.999904	0.417523	176409
SNX1	1.2984	0.00231444	0.0164022	2.63555	1.7851	0.549468	0.357192	0.541773	0.174813	0.18768	0.224309	48351
PSMD1	1.29818	0.00796137	0.0357785	2.09901	1.44638	0.675531	0.977045	0.961719	0.265962	0.320662	0.500457	115963
SLC31A1	1.29758	0.287735	0.455484	0.541007	0.341527	0.195046	0.334541	0.854221	0.234733	0.316026	0.0505858	42965
CD44	1.29588	0.00526657	0.0270168	2.27847	1.56837	0.347925	0.321371	0.446967	0.110438	0.147705	0.206995	93533
RPA1	1.29573	0.111631	0.230415	0.952216	0.63749	2.06261	0.885514	1.38085	0.275883	1.01492	0.608755	69576
SEPN1	1.29532	0.00124634	0.0113654	2.90436	1.94441	0.287035	0.307484	0.252207	0.161228	0.114618	0.0774268	18047
ACVR1B	1.29486	0.0493146	0.127948	1.30702	0.892965	0.620692	0.561525	0.197648	0.17375	0.243203	0.131635	35680
SAFB	1.29427	0.00754391	0.034355	2.1224	1.46401	0.631069	0.565365	0.833967	0.223686	0.234074	0.385225	45444
NEK7	1.29412	0.000207404	0.00417545	3.68318	2.3793	0.584732	0.523464	0.589476	0.177596	0.236298	0.252952	165441
PES1	1.294	0.00142016	0.0122088	2.84766	1.91333	2372.31	2118.61	3355.05	1106.54	881.762	1100.04	15316
VPS51	1.2924	0.0419868	0.114933	1.37689	0.939554	0.270039	0.292118	0.48878	0.133904	0.223414	0.0877078	15746
DERA	1.29208	0.0609482	0.149385	1.21504	0.825694	1.75679	2.77126	1.41595	0.882378	1.2355	0.43061	126130
C17orf80	1.29034	0.00818727	0.0364878	2.08686	1.43785	2.81303	2.09836	2.76216	0.685064	1.24607	1.24195	16724
TRPV4	1.28942	0.132415	0.260629	0.878062	0.583978	0.387489	0.30496	1.10001	0.308351	0.258082	0.111849	31710
RARA	1.28747	0.0776172	0.177218	1.11004	0.751491	2.01022	0.681168	0.909505	0.29984	0.459281	0.621775	48473
ARHGEF12	1.28741	0.0729746	0.170138	1.13683	0.769199	0.361522	0.737579	0.626368	0.227014	0.139154	0.363564	153028
TBL1XR1	1.28712	0.00315902	0.0195292	2.50045	1.70932	0.249626	0.389204	0.41046	0.120534	0.159768	0.149676	175725
CBX1	1.28704	0.00307146	0.0192024	2.51266	1.71665	3.08466	2.17871	4.92925	1.4629	1.22642	1.12593	31147
SIX4	1.28697	0.000124185	0.00310669	3.90593	2.5077	0.000807213	0.00137757	0.000466495	0.000326934	0.000333569	0.000331948	14597
LRP12	1.2864	0.000116232	0.00301841	3.93467	2.52022	0.992391	0.910612	0.45962	0.389124	0.371912	0.359505	6912
USP32	1.28626	0.00173418	0.0136787	2.76091	1.86395	0.680392	0.544842	0.618077	0.107061	0.282976	0.277608	79330
CEP70	1.28602	0.013028	0.0503737	1.88512	1.2978	1.39485	1.05289	0.925063	0.750324	0.401136	0.341455	99943
RFC1	1.2856	0.000430078	0.0061834	3.36645	2.20877	1.98524	2.12286	2.25341	1.12574	0.457359	0.868685	78933
RAI1	1.28483	0.0468222	0.123864	1.32955	0.907057	0.559565	0.277824	0.405338	0.143382	0.243715	0.124666	129979
CTDSPL2	1.28415	0.00115979	0.0108971	2.93562	1.96269	2.07509	1.68553	1.23276	0.790078	0.653796	0.640488	99851
KATNB1	1.2837	0.0592389	0.14668	1.22739	0.833628	1.18161	0.500555	0.874041	0.25146	0.250718	0.568209	21503
ABLIM1	1.28321	0.0386575	0.107935	1.41277	0.966838	1.30579	0.784245	2.09434	0.667414	0.592769	0.376047	60769
CTNNA1	1.28264	0.00322342	0.0197323	2.49168	1.70482	1.2099	1.19803	0.699996	0.372143	0.473823	0.453945	181617
HMGN5	1.28261	0.328265	0.498339	0.483775	0.302475	131.066	0.751617	1.98528	1.00197	2.05677	0.503708	88242
PIBF1	1.28198	0.312367	0.480885	0.505335	0.317959	0.557351	2.74752	0.307988	0.469823	0.544498	0.128213	192160
KCNA2	1.28163	0.079428	0.180147	1.10003	0.744373	1501.62	771.482	1071.87	522.949	726.086	2.98563	37895
RCC2	1.2809	8.65608e-05	0.00257793	4.06268	2.58873	0.804507	0.786092	0.797572	0.411992	0.300333	0.327594	31809
RNF19B	1.27977	0.00118396	0.0110518	2.92666	1.95657	0.990493	0.403841	1.26962	0.362643	0.437535	0.427824	28237
ZNF644	1.27837	0.00536906	0.0273928	2.2701	1.56236	1.07689	0.7905	0.962051	0.204357	0.408275	0.495959	106209
E4F1	1.27815	0.683649	0.818347	0.165167	0.0870625	0.00254678	0.493677	0.411867	0.00170141	0.0923249	0.231089	12177
CAP2	1.27698	0.0458606	0.122283	1.33856	0.912634	1.08626	0.764252	0.58819	0.20844	0.3711	0.443596	164288
NPR3	1.27671	0.0220313	0.0717331	1.65696	1.14428	1.00004	1.98094	1	0.501926	0.402323	0.689752	81088
FUK	1.27645	0.0206347	0.068706	1.6854	1.16301	0.0846021	1.19838	2.27848	0.401824	0.601637	0.500685	25680
PPAPDC1A	1.276	0.00190223	0.0144789	2.72074	1.83926	0.750559	1.57144	1.30661	0.594782	0.522121	0.471848	132902
COL5A2	1.27555	0.0279109	0.0854365	1.55423	1.06836	0.442349	0.611766	0.688107	0.0777858	0.742257	0.23587	147965
KTN1	1.27491	0.000793581	0.0087201	3.10041	2.05948	0.987374	1.03113	1.37355	0.408411	0.478042	0.494859	104378
NRDE2	1.27477	0.0441221	0.118517	1.35534	0.92622	0.610714	1.31638	1.26075	0.300255	0.658379	0.361953	54084
AK4	1.27371	0.0111476	0.045272	1.95282	1.34417	0.520085	0.621895	0.76402	0.149596	0.321094	0.307837	84597
CCNT1	1.27316	0.135075	0.263782	0.869426	0.578755	0.0446361	0.143545	0.077669	0.0228691	0.0273714	0.0563121	28541
MAPK9	1.27246	0.0764408	0.175493	1.11667	0.755739	0.27389	0.740879	1.00655	0.274237	0.342299	0.168326	58477
SLC7A1	1.27196	0.0215822	0.0705771	1.6659	1.15134	0.629942	0.507849	0.817894	0.231122	0.392293	0.204919	86275
CTDSP2	1.27116	0.00502103	0.0261868	2.29921	1.58192	0.666288	0.408002	0.554604	0.188938	0.218388	0.259891	27038
RAPGEF1	1.27063	0.117147	0.238846	0.931267	0.621882	1.34115	0.439525	0.638444	0.49211	0.258075	0.210998	133073
CHN1	1.26989	0.268627	0.433839	0.57085	0.362672	326.149	0.571997	1.00022	0.337285	1.10939	0.489408	48305
KIAA0226	1.26945	0.00289268	0.0186317	2.5387	1.72975	1.99783	1.82307	1.56847	0.280103	0.842413	0.838944	65515
ERP44	1.26843	0.0607105	0.149143	1.21674	0.826396	1.00858	1.90815	2.32928	1.06617	0.60061	0.500751	119868
RACGAP1	1.26829	0.0458663	0.122283	1.33851	0.912634	0.639198	0.356297	0.461611	0.128037	0.167424	0.431991	36363
MNAT1	1.26808	0.0176049	0.0615392	1.75437	1.21085	0.918646	0.586013	1.74382	0.303583	0.467674	0.390963	233940
CEP120	1.26652	0.0179555	0.0625317	1.7458	1.2039	1.0562	1.17044	0.579173	0.292388	0.383546	0.458505	78708
FAM177A1	1.26627	0.0562005	0.14116	1.25026	0.85029	0.393076	0.297403	0.208506	0.0671713	0.243452	0.114951	38477
ALOX5	1.26624	0.0546033	0.138258	1.26278	0.859309	0.667092	0.704491	1.25684	0.376582	0.545173	0.206737	71944
SNX3	1.2653	0.0034615	0.0206343	2.46074	1.68541	1.14015	0.85311	0.778502	0.301881	0.418364	0.431677	49748
THRB	1.26496	0.307029	0.475411	0.51282	0.322931	0.223076	0.850389	0.32552	0.0853795	0.0783008	0.741695	377669
CARM1	1.26413	0.0233114	0.0748619	1.63243	1.12574	0.364805	0.487806	1.72601	0.212223	0.281618	0.178815	51196
FBXO25	1.26394	0.243274	0.406631	0.613904	0.3908	0.105517	1.00906	0.503084	0.101376	0.12712	0.336638	63068
HYLS1	1.26258	0.117546	0.239334	0.929792	0.620996	3580.49	2839.04	18.3479	1223.24	567.069	1071.43	17033
BAG3	1.2619	0.0119973	0.0477412	1.92092	1.32111	0.541939	0.627114	0.270404	0.159964	0.213407	0.235696	26132
ZNF280C	1.26172	0.0504027	0.129857	1.29755	0.886536	0.862678	0.630039	1.21935	0.555227	0.31808	0.2722	66250
DDX60L	1.26114	0.00506545	0.0263452	2.29538	1.5793	1.75354	0.80647	1.35469	0.454459	0.616108	0.602416	123753
CORO1C	1.26082	0.00756065	0.0343895	2.12144	1.46357	0.49719	0.614193	0.868792	0.246794	0.33338	0.234331	86442
SLC35F3	1.26043	0.0326217	0.0954859	1.48649	1.02006	0.694911	0.47673	0.412645	0.350782	0.10623	0.221643	419584
ACTN1	1.26036	6.4608e-05	0.00219404	4.18971	2.65876	0.420121	0.431708	0.416735	0.162928	0.176496	0.190855	14141
ZNF844	1.25987	0.237717	0.399639	0.623939	0.398332	0.25096	0.113026	0.445365	0.166972	0.120342	0.0457786	13081
VOPP1	1.25862	0.0136089	0.0519769	1.86618	1.28419	0.492556	0.868087	0.892948	0.368677	0.372403	0.203021	67082
BDP1	1.2583	0.00723166	0.0335436	2.14076	1.47439	1.49291	1.70892	1.23037	0.304072	0.709269	0.732959	55737
PLEKHH1	1.25788	0.00548773	0.0277343	2.26061	1.55698	0.309129	0.402575	0.333074	0.144736	0.2319	0.0029798	56248
UBE3B	1.25763	0.14638	0.279466	0.834518	0.553671	0.942668	0.389021	0.884107	0.28728	0.103348	1.01869	13100
AMBRA1	1.25703	0.00295766	0.0188736	2.52905	1.72415	0.958101	0.892962	1.13267	0.271567	0.759008	0.414035	194953
UAP1	1.25577	0.000531683	0.00696263	3.27435	2.15723	1.08249	0.917646	0.915049	0.393977	0.484168	0.353247	38338
ITGA6	1.25517	0.0239858	0.0766666	1.62005	1.11539	0.67321	0.750102	0.364499	0.175087	0.263426	0.293443	47769
TIAM2	1.25363	0.00038677	0.00589982	3.41255	2.22916	1.25872	1.1414	1.28912	0.515047	0.68345	0.378494	425027
TFCP2	1.25349	0.0151429	0.0559012	1.81979	1.25258	0.552076	0.682847	0.843607	0.222805	0.419311	0.251179	79388
MAGED1	1.25328	0.0732819	0.170608	1.135	0.768001	0.666221	1.49135	1.00079	0.296309	0.59358	0.417346	99296
ZNF274	1.253	0.06019	0.148301	1.22048	0.828855	1.19206	0.628981	0.982191	0.801098	0.343446	0.220971	30532
FAM117A	1.25277	0.278678	0.445374	0.554897	0.351275	0.800774	0.459328	0.238467	0.500567	0.232377	0.00215281	53832
PBXIP1	1.25143	0.0392648	0.109507	1.406	0.960559	0.00307359	0.00257436	0.333286	0.00128078	0.00129375	0.00213005	12009
DGCR2	1.25008	0.000220428	0.00434202	3.65673	2.36231	0.759525	0.713138	0.768608	0.313924	0.603074	0.236287	86173
DNAJB14	1.25	0.00250576	0.0172001	2.60106	1.76447	0.66243	0.510802	0.59549	0.20322	0.248719	0.296301	34372
PARP3	1.24966	0.503562	0.6739	0.297947	0.171405	0.271505	1.12893	0.150634	0.400921	0.462342	0.00248388	6523
ZMYND8	1.24749	0.0625589	0.152189	1.20371	0.817616	0.917028	2.02216	0.667535	0.334564	0.643198	0.429788	29513
LRRN1	1.24721	0.0308413	0.0918507	1.51087	1.03692	0.598759	0.362507	0.497931	0.0921395	0.328319	0.202269	48267
EMILIN1	1.24692	0.653872	0.797807	0.184507	0.0981022	66.0329	52.4611	1	4.93942	52.4611	1	7831
BOD1L1	1.24576	0.0492522	0.127947	1.30757	0.892971	0.713366	1.33663	0.610155	0.469637	0.410502	0.226285	58963
GNAI3	1.24555	0.000484919	0.0065719	3.31433	2.18231	0.956904	0.745467	0.742915	0.309067	0.350165	0.363739	47269
NHSL2	1.24554	0.0494253	0.128042	1.30605	0.892648	0.493929	0.816469	0.881486	0.112649	0.50214	0.316698	232487
CASP4	1.24417	0.000149266	0.00340818	3.82604	2.46748	0.836843	0.849295	0.82548	0.353405	0.197149	0.564529	13829
LMAN1	1.24398	0.000902788	0.00939819	3.04441	2.02696	0.735124	0.854464	0.785732	0.628605	0.21483	0.33365	31453
CCNY	1.24295	0.0112153	0.0454732	1.95019	1.34224	4162.6	3623.93	2942.82	1600.61	20.7404	1975.81	324895
AHCY	1.24288	0.000299913	0.00504674	3.523	2.29699	2980.59	3260.06	2918.62	1493.33	1288.55	603.994	23145
SDC2	1.24276	0.0119437	0.0476034	1.92286	1.32236	0.424024	0.532815	0.62828	0.27269	0.239718	0.163842	118156
FAM53B	1.24115	0.00740096	0.0339949	2.13071	1.46859	0.617617	0.707455	0.863384	0.27826	0.240431	0.487545	173259
NUP62CL	1.24079	0.0523147	0.133727	1.28138	0.873782	1.99239	0.502417	0.503708	0.211264	0.381344	0.286999	83014
PIP4K2A	1.24053	0.00617655	0.0298679	2.20925	1.5248	1.34028	0.972702	1.0786	0.541392	0.312566	0.571626	179738
MEX3D	1.24051	0.024821	0.0785667	1.60518	1.10476	0.134945	0.4788	0.46338	0.196998	0.124723	0.162757	13390
BICD1	1.24045	0.117023	0.238721	0.93173	0.622109	0.410484	0.468328	1.00366	0.224738	0.431392	0.150886	270957
COG5	1.2399	0.0194299	0.0655871	1.71153	1.18318	1.85852	1.10547	1.2816	0.572356	0.749834	0.465688	362771
PAPD4	1.23984	0.0280253	0.0856045	1.55245	1.0675	0.654937	0.756418	1.15131	0.321103	0.500621	0.269348	74229
GEMIN5	1.23853	0.000732067	0.00836356	3.13545	2.07761	0.547789	0.641804	0.619308	0.199525	0.369136	0.254953	50801
CD226	1.23852	0.212628	0.368431	0.67238	0.433643	0.220677	0.88087	0.428517	0.112057	0.335346	0.168737	94040
SMAD3	1.23703	0.00165246	0.0133209	2.78187	1.87547	0.457077	0.550483	0.567782	0.203213	0.317325	0.194449	129339
ZNF592	1.23678	0.00171064	0.0135426	2.76684	1.8683	1.07515	0.954248	0.781906	0.361936	0.460844	0.367433	57846
EZH1	1.23595	0.137881	0.26732	0.860496	0.572969	0.499617	0.823335	1.19789	0.563444	0.477308	0.126631	44779
PDLIM5	1.23543	0.103186	0.217715	0.986379	0.662113	0.800411	1.06328	0.270293	0.277137	0.384504	0.177211	136363
DMBT1	1.23508	0.672972	0.811742	0.172003	0.0905822	1	155.435	67.9196	196.099	2.07883	1.98546	83072
ZNF2	1.23453	0.194371	0.344209	0.711368	0.463178	0.167168	0.207942	0.543918	0.135708	0.0531553	0.201178	18882
PIP5K1A	1.23399	0.0256197	0.0803829	1.59143	1.09484	1.05078	0.641225	0.856907	0.228102	0.426645	0.455889	50987
BRAP	1.23398	0.447738	0.622042	0.348976	0.20618	0.710242	0.300142	0.11983	0.000662472	0.208013	0.444362	43841
ORAI2	1.23374	0.000829686	0.00897513	3.08109	2.04696	0.00137071	0.00121299	0.000571331	0.000466001	0.000497872	0.000551788	23292
TRAF5	1.23372	0.011514	0.0463838	1.93877	1.33363	0.813721	1.19727	1.03862	0.422029	0.337303	0.546519	48330
GPX7	1.23196	0.291024	0.459044	0.536072	0.338145	0.385342	1.28398	0.800417	1.24865	0.00322787	0.312714	6681
GPD2	1.23151	0.0293791	0.0885502	1.53196	1.05281	0.625567	0.950059	1.23313	0.28974	0.406986	0.480045	150951
ZNF746	1.23138	0.318312	0.486941	0.497147	0.312523	0.334926	0.206281	0.767247	0.28728	0.330137	0.00249553	25015
TM9SF3	1.2309	6.45985e-05	0.00219404	4.18978	2.65876	0.670516	0.580401	0.635208	0.269596	0.27843	0.263054	68943
PRSS53	1.2307	0.0502875	0.129612	1.29854	0.887354	0.36281	0.859076	0.351807	0.152534	0.175497	0.316916	5386
FARS2	1.2306	0.199224	0.350651	0.700659	0.455125	2.00333	1.5515	0.308773	0.846845	0.353688	0.300247	510540
DRP2	1.22871	0.000888231	0.00934948	3.05147	2.02921	0.998518	52.1661	2.32672	1	0.929194	1.0532	44553
TMEM184B	1.22855	0.0249439	0.0787563	1.60304	1.10371	0.386081	0.450743	0.615705	0.18224	0.141553	0.38868	53373
DCAF4	1.22595	0.000777231	0.00858614	3.10945	2.0662	1.38512	1.17605	1.18093	1.13577	0.511974	0.469062	33318
XPO6	1.22589	0.00807883	0.0361643	2.09265	1.44172	1.15929	1.3193	1.93605	0.633617	0.719196	0.507793	113942
ANKRD32	1.22518	0.0124374	0.0487938	1.90527	1.31164	2.52448	1.71853	2.70424	1.34433	0.781915	0.873488	77183
EXOC3L4	1.2224	0.00562484	0.0281354	2.24989	1.55075	326.165	103.922	335.737	131.076	104.293	135.229	10414
PIAS1	1.22195	0.014957	0.0554529	1.82516	1.25608	0.945631	1.4266	1.34102	0.533322	0.695032	0.384531	133833
EFR3A	1.22121	0.0141295	0.0535025	1.84987	1.27163	1.08219	1.03407	0.640937	0.475865	0.439837	0.270415	109531
ZNF773	1.22009	0.00189841	0.0144645	2.72161	1.8397	0.17668	0.214997	0.200904	0.0845063	0.0636335	0.400814	8202
RNMT	1.21682	0.000132579	0.00322007	3.87753	2.49213	1.06522	1.63717	1.88968	0.71259	0.711098	0.689612	33504
TMEM45A	1.21671	0.00480273	0.0252649	2.31851	1.59748	0.578732	0.644467	0.479424	0.190072	0.341917	0.230167	84823
TCF25	1.21596	0.0017903	0.0139961	2.74707	1.85399	0.643394	0.376941	0.770691	0.24376	0.30187	0.27495	37799
AGTRAP	1.21582	0.0775931	0.177217	1.11018	0.751494	0.677027	0.352085	0.38736	0.216936	0.0507441	0.334996	14687
SMEK1	1.21554	0.0141935	0.0536905	1.84791	1.2701	1.5278	0.854479	1.43947	0.439719	0.497975	0.685244	52689
ABL2	1.21515	0.000675391	0.00793241	3.17044	2.10059	3.97175	3.09288	2.9109	1.472	1.26343	1.49909	43763
PPP2R5A	1.21506	0.172981	0.315716	0.762001	0.500703	1.53895	2.28202	0.634289	0.688836	0.84513	0.305831	76327
CRIPT	1.21378	0.000912618	0.00939819	3.03971	2.02696	0.000725975	0.000911396	0.00106614	0.000416602	0.000403156	0.000345612	8557
KPNA4	1.21297	0.00442237	0.0240083	2.35435	1.61964	0.578024	0.354643	0.377434	0.162655	0.217443	0.171584	70594
RASA1	1.21285	0.00144711	0.0123135	2.8395	1.90962	1.08454	1.3367	1.12193	0.57517	0.550031	0.365399	123674
KPNA3	1.21141	0.041755	0.114536	1.37929	0.941057	0.78816	0.452955	0.593108	0.299371	0.348479	0.163455	93615
CLCN3	1.21132	0.000765314	0.00855373	3.11616	2.06784	0.864937	0.925959	0.999746	0.126104	0.500599	0.401047	102667
MAN2A2	1.21106	0.224104	0.381902	0.649551	0.418048	0.443248	0.18325	0.497602	0.498986	0.00358393	0.148261	16530
CPSF3L	1.21016	0.092363	0.201419	1.0345	0.6959	0.215148	0.512141	0.776639	0.18	0.282397	0.135934	13103
LIMD1	1.20965	0.00224107	0.0160642	2.64955	1.79414	0.918794	0.790876	0.708378	0.321984	0.420119	0.307582	86433
ZCCHC8	1.20949	0.0607994	0.14923	1.2161	0.826144	0.757555	0.808966	0.428871	0.186885	0.437813	0.259732	6935
NET1	1.20835	0.00414264	0.0231117	2.38272	1.63617	0.843343	0.512162	0.865734	0.277047	0.366099	0.328586	46506
CCNJL	1.20834	0.0739987	0.171885	1.13078	0.764762	1.0012	0.405993	0.394811	0.281707	0.13806	0.334445	60903
METAP1	1.20828	0.0107147	0.0439985	1.97002	1.35656	0.948359	0.72061	1.12655	0.439268	0.304053	0.467259	67173
KPNA5	1.20827	0.0610188	0.149509	1.21454	0.825333	1.99695	1.53252	2.82394	0.88807	1.964	0.469263	60664
STX17	1.20784	0.138169	0.267741	0.859588	0.572285	0.692194	0.679356	1.56675	0.360222	0.184481	1.39891	46403
ARAP1	1.20767	0.0155785	0.0568383	1.80748	1.24536	0.789644	0.533635	0.633516	0.280443	0.409612	0.134196	28175
PXN	1.20695	0.00875264	0.038191	2.05786	1.41804	1.08259	1.36362	1.62889	0.497368	0.769425	0.51076	55333
POLG2	1.20588	0.00396328	0.0226711	2.40194	1.64453	2.18722	1.03409	1.27688	0.500874	0.654613	0.562606	19283
HOMER1	1.20525	0.0283283	0.0862842	1.54778	1.06407	1.09332	1.46976	0.92513	0.765348	0.507872	0.186657	140013
ZNFX1	1.20377	0.00039238	0.0059086	3.40629	2.22852	0.806297	0.92207	0.871077	0.375599	0.467293	0.324176	32318
DTNA	1.20311	0.073371	0.170744	1.13448	0.767655	1.59858	0.820816	1.00578	0.873868	0.287968	0.429712	336039
ZZZ3	1.20302	9.5302e-05	0.00267881	4.0209	2.57206	0.849687	0.728622	0.875343	0.347564	0.371921	0.367483	68901
IRF2	1.20283	0.046752	0.123809	1.3302	0.907249	1.87306	3.56384	2.71945	0.875183	1.08302	1.57019	86851
HSPA13	1.2024	0.67628	0.8139	0.169873	0.0894287	0.000374901	0.025606	0.0695409	0.000960078	0.0559126	0.00102049	12073
POLB	1.20179	0.00127376	0.0114623	2.89491	1.94073	1.22933	1.01335	1.19392	0.498473	0.598978	0.334681	33359
AMPH	1.2017	0.0359885	0.10258	1.44384	0.988937	0.751623	1.25301	0.907363	0.501446	0.565039	0.205821	80404
GGA2	1.20012	0.000149978	0.00340818	3.82397	2.46748	0.758758	0.477184	0.400618	0.206791	0.211347	0.204983	46953
NEURL1B	1.19967	0.00624889	0.0300289	2.2042	1.52246	0.40849	0.591796	0.462511	0.226098	0.167131	0.244181	50258
MCU	1.19961	0.0177685	0.0620245	1.75035	1.20744	1.18532	0.72652	0.74394	0.292279	0.585501	0.316611	195564
AMOTL1	1.19859	0.00881357	0.0383677	2.05485	1.41603	0.99134	1.33327	0.941675	0.468849	0.372107	0.590076	108411
CUL4A	1.19772	0.000768917	0.00856383	3.11412	2.06733	0.546805	0.660911	0.676648	0.25882	0.247149	0.31676	56307
ABHD17C	1.19615	0.00345708	0.0206319	2.46129	1.68546	0.552189	0.590286	0.400426	0.196808	0.275818	0.199883	60311
ERGIC1	1.19589	0.0848204	0.189326	1.0715	0.722791	0.575369	1.15762	1.01645	0.229099	0.613774	0.400467	118466
HAUS6	1.19572	0.000357916	0.00563136	3.44622	2.24939	0.446201	0.452678	0.487456	0.0971963	0.281712	0.201592	49806
FGD1	1.19571	0.0318217	0.0936557	1.49728	1.02847	0.458914	0.672923	0.909214	0.212997	0.311822	0.351759	50713
TUBB3	1.19486	0.0285883	0.086935	1.54381	1.06081	0.456979	0.465822	0.286766	0.176213	0.119837	0.240961	17247
PARL	1.19468	0.00241645	0.0168702	2.61682	1.77288	0.533386	0.5534	0.443933	0.221913	0.288178	0.120293	55521
STXBP2	1.19381	0.0279217	0.0854365	1.55406	1.06836	0.394543	0.267658	0.249567	0.126225	0.0849225	0.320798	10774
C1orf52	1.19344	0.000124088	0.00310669	3.90627	2.5077	0.000276481	0.000308053	0.000271968	0.00011949	0.000132215	0.000122579	9719
SH3RF1	1.19285	0.0437099	0.117747	1.35942	0.929051	0.448428	0.777731	0.695992	0.157132	0.272848	0.485805	176843
ASNA1	1.19252	0.000170197	0.00371317	3.76905	2.43026	0.799925	0.568239	0.88947	0.349776	0.363925	0.336803	10832
ABLIM3	1.19135	0.125639	0.251445	0.900876	0.599557	0.800615	1.03304	1.68364	0.501243	0.00242941	1.00096	118946
TCF12	1.19022	0.0116141	0.0466867	1.93501	1.33081	0.808404	0.560559	0.736017	0.318228	0.418128	0.194827	368868
ZCCHC6	1.18936	0.0569262	0.14239	1.24469	0.84652	1.16748	0.723897	1.39074	0.641338	0.324548	0.476111	66755
SNX7	1.18841	0.0270118	0.0833566	1.56845	1.07906	1.49923	1.16653	1.99752	0.539007	0.889128	0.615826	98821
FAM98C	1.18837	0.036904	0.104475	1.43293	0.980986	2.20311	1.68033	4.48665	1.5354	0.916394	0.925491	5954
C21orf33	1.18819	0.0210023	0.06934	1.67773	1.15902	1.00301	0.719216	0.603209	0.411022	0.397303	0.225216	12112
SRP68	1.18811	0.0114078	0.0460546	1.9428	1.33673	0.899719	0.311163	0.619031	0.314413	0.287307	0.221947	14882
ZBTB40	1.18772	0.0560596	0.140994	1.25135	0.850798	1.03063	1.03181	1.87477	0.919309	0.546446	0.335754	79307
RBM19	1.18767	0.00111482	0.0106447	2.95279	1.97287	1.04369	1.13784	1.73359	0.472478	0.567292	0.537041	149634
SGK223	1.18738	0.032543	0.0952926	1.48754	1.02094	0.792537	0.479993	0.590541	0.176823	0.382935	0.280885	64000
PLEKHA1	1.18696	0.107759	0.224897	0.967547	0.648016	0.394046	1.21167	0.846952	0.349646	0.45828	0.213844	57778
EIF5A	1.18461	0.264833	0.430382	0.577028	0.366146	3.59002	4.9695	1100.45	6.64423	2.19842	2.2779	5465
PALM2	1.1843	0.176912	0.321016	0.752243	0.493473	1226.95	931.983	534.352	586.296	567.072	2.98469	310689
BARD1	1.18424	0.0265542	0.0823509	1.57587	1.08433	0.458164	0.785494	0.524098	0.242156	0.197431	0.336193	81154
ZFAND6	1.18325	0.0153031	0.0561888	1.81522	1.25035	0.540188	1.01679	0.984786	0.363946	0.295069	0.439321	78826
SCG5	1.18321	0.0168029	0.0596649	1.77462	1.22428	1.60814	1.071	3.6638	0.811446	0.793819	0.551493	55429
YTHDF2	1.18301	0.0167904	0.0596647	1.77494	1.22428	0.688169	0.503848	0.407183	0.184219	0.277717	0.235767	33155
MIS18BP1	1.18252	0.0227247	0.0735562	1.6435	1.13338	0.709714	1.18017	0.893244	0.34665	0.326868	0.56469	50213
EPC1	1.18235	0.000875311	0.00926546	3.05784	2.03313	4.59181	4.21811	3.90619	2.85327	1.86359	1.5424	79503
PHC2	1.18234	0.0504943	0.130003	1.29676	0.886046	7.66701	6.98137	12.0135	2.73118	3.0827	13.3498	26276
PAPOLA	1.18212	0.0572271	0.142771	1.2424	0.845359	0.568333	0.666811	1.14989	0.244703	0.318483	0.4786	33223
SLC12A7	1.18176	0.012669	0.049367	1.89726	1.30656	0.0885816	0.501614	0.756399	0.184918	0.225968	0.258656	61684
RPN2	1.18035	0.00149529	0.0124877	2.82528	1.90352	1.3196	1.09885	1.22967	0.391584	0.535052	0.806482	62570
ZFPM2	1.17974	0.0180452	0.0626988	1.74364	1.20274	0.735625	1.25075	2.85093	0.666192	0.555024	0.455264	485621
ZYG11B	1.1795	0.0346477	0.0995143	1.46033	1.00211	0.941165	1.13986	0.767999	0.41393	0.00177364	1.67966	100883
SLK	1.17927	0.0376916	0.106065	1.42376	0.974428	1.29201	1.66644	0.989433	0.536794	0.429022	0.796464	59873
CHRNA4	1.17827	0.708755	0.836844	0.149504	0.0773554	6.96905	413.431	940.386	196.091	2.96176	402.52	18087
ARHGAP11A	1.1782	0.000342629	0.00548012	3.46518	2.26121	1887.08	1914.65	2128.32	779.115	1173.49	866.098	24524
TAF1C	1.1778	0.00738403	0.0339774	2.13171	1.46881	0.000415129	0.000485517	0.0179149	0.000265012	0.000198184	0.000229788	9224
NF2	1.1768	0.0227423	0.0735562	1.64316	1.13338	0.426478	0.611405	0.95186	0.213588	0.333575	0.301491	80360
ZNF260	1.17612	0.00207273	0.0152758	2.68346	1.816	0.000395358	0.000630095	0.000597446	0.00021729	0.000271094	0.000244094	17660
WFS1	1.17561	0.0603786	0.148668	1.21912	0.827781	0.724552	1.41324	0.729153	0.355638	0.273951	0.66488	33416
SLCO1B3	1.17539	0.000709662	0.00818128	3.14895	2.08718	1.51769	1.68751	1.76371	0.731638	0.63033	1.34798	106206
ADA	1.17511	0.00789951	0.0355857	2.1024	1.44872	0.776165	0.455936	1.49202	0.301077	0.402697	0.334987	32214
ASXL2	1.17433	0.00132598	0.0117076	2.87746	1.93153	1.2256	0.962336	0.764264	0.381969	0.437929	0.463521	139060
UBA6	1.17408	0.0206696	0.0687557	1.68467	1.16269	0.708053	0.718803	1.09109	0.327331	0.26569	0.555738	85411
ASPH	1.17366	0.00478576	0.025205	2.32005	1.59851	0.460782	0.631228	0.513728	0.203172	0.312661	0.204909	214085
DOPEY1	1.17292	0.0103107	0.0429184	1.98671	1.36736	1.49809	1	0.715551	0.503114	0.354306	0.500528	101091
PROSER1	1.17289	0.00261494	0.0175308	2.58254	1.7562	0.275199	0.33259	0.333875	0.0792775	0.138662	0.319328	28212
STRN3	1.17239	0.0638791	0.15435	1.19464	0.811492	1.06918	0.589611	0.405502	0.194847	0.317097	0.361369	132603
SMAD2	1.17228	0.00737785	0.0339774	2.13207	1.46881	0.425119	0.425059	0.61699	0.166388	0.260573	0.224653	97505
AUNIP	1.17158	0.0317117	0.0934053	1.49878	1.02963	0.499463	1.07593	0.506515	0.233616	0.384562	0.257291	25352
LNX2	1.17153	0.0368634	0.104439	1.4334	0.981136	1.74776	1.94112	0.844262	0.608655	0.499688	0.834643	74671
COG2	1.17074	0.00104662	0.0103218	2.98021	1.98624	0.301804	1.15326	0.892568	0.364532	0.423758	0.403419	51530
EXD2	1.16992	0.00322739	0.0197405	2.49115	1.70464	0.625456	0.780747	0.636468	0.546048	0.200887	0.301044	52544
NMI	1.16809	0.0107274	0.0439985	1.96951	1.35656	0.976213	0.723506	0.900524	0.601226	0.382763	0.00275468	19449
RBFOX2	1.1677	0.000313678	0.00517397	3.50352	2.28618	1.65114	0.944375	0.981453	0.450524	0.429464	0.479206	101848
GOLGA5	1.16731	0.0323118	0.0948378	1.49064	1.02302	1.10305	0.685349	0.738538	0.750614	0.316042	0.264629	45655
CCDC36	1.16685	0.000234543	0.00445415	3.62978	2.35124	1.78479	1.86368	1.08581	0.727069	0.799884	0.799051	59677
DIRC2	1.16638	0.150947	0.285858	0.821176	0.54385	0.878976	2.76692	1.12655	0.994259	0.58448	0.416976	86086
NETO1	1.16587	0.0516723	0.132536	1.28674	0.877666	0.588396	0.855051	0.501438	0.346659	0.060958	0.389514	125262
NAA16	1.16585	0.00700931	0.032837	2.15432	1.48364	1.30217	1.0923	0.738352	0.449107	0.389773	0.534715	47514
COL16A1	1.16549	0.0566478	0.14195	1.24682	0.847863	0.495919	1.13063	0.726226	0.3694	0.419516	0.232817	46360
CASP2	1.16484	0.0091328	0.0393989	2.0394	1.40452	0.189149	0.229622	0.282933	0.0812869	0.118562	0.113131	19482
PALD1	1.16483	0.001429	0.0122427	2.84497	1.91212	0.582632	0.592323	0.487732	0.21753	0.34362	0.229689	89643
DAP	1.16437	0.00253972	0.0172674	2.59521	1.76277	0.561223	0.508652	0.449533	0.121393	0.27419	0.230441	82046
ANKFY1	1.16424	0.170782	0.313149	0.767558	0.504249	1.048	0.825003	2.06677	0.429739	1.19745	0.308487	100478
ZNHIT6	1.16422	0.0227311	0.0735562	1.64338	1.13338	0.875954	2.02164	1.63308	0.621136	0.538661	0.831748	59011
ZNF473	1.1628	0.0350397	0.100333	1.45544	0.998557	0.634317	0.38395	0.530683	0.346244	0.231346	0.143767	22820
NCK1	1.16224	0.0147104	0.0548987	1.83238	1.26044	2.74465	1.19515	1.35755	0.810805	0.557601	0.713821	86919
CDC45	1.16194	0.0594581	0.147077	1.22579	0.832454	0.543637	1.11226	1.21666	0.265579	0.543743	0.454736	40722
MLLT10	1.1589	0.0615313	0.15047	1.2109	0.82255	2.66532	2.35075	1.29079	0.845466	0.65353	1.31479	23014
METTL2A	1.15832	0.000100775	0.00276947	3.99665	2.5576	0.723719	0.71815	0.503813	0.313837	0.323643	0.30784	26209
CTNNAL1	1.15792	0.0032553	0.0198626	2.48741	1.70196	0.669725	0.605703	1.15786	0.325094	0.283925	0.361336	70914
ZSCAN5A	1.15783	0.305238	0.473183	0.515362	0.324971	0.00509947	0.00496615	0.252785	0.00219192	0.0064357	0.0049314	6981
RAPGEF6	1.15768	0.00829091	0.0368403	2.0814	1.43368	1.52156	1.03608	1.44435	0.416932	0.691759	0.696896	23481
USP7	1.15655	0.0128911	0.0499986	1.88971	1.30104	0.554734	0.773987	0.865338	0.267679	0.406112	0.308515	44593
RANGAP1	1.15654	0.000763522	0.00855259	3.11718	2.0679	0.566239	0.575844	0.636686	0.104222	0.408351	0.265621	36904
FKBP1A	1.15592	0.00592626	0.0291268	2.22722	1.53571	1.12572	0.862226	1.16353	0.588828	0.449149	0.385967	24196
RNF168	1.15508	0.00137549	0.0119618	2.86154	1.9222	0.241305	0.377707	0.447381	0.149202	0.179636	0.177775	34983
CILP2	1.15476	0.00769783	0.0348235	2.11363	1.45813	0.015144	0.00922635	0.0147233	0.00509947	0.00493173	0.00741559	8395
CHPT1	1.15461	0.0440947	0.118506	1.35561	0.926258	1.00471	0.630504	1.07799	0.447477	0.241504	0.572701	31430
SOCS7	1.15441	0.000828764	0.00897513	3.08157	2.04696	0.68369	0.734133	0.650125	0.184576	0.309287	0.613096	53840
MFN1	1.15435	0.0402682	0.111476	1.39504	0.952817	0.517225	1.08754	1.14212	0.304847	0.585973	0.326133	45529
SF3A2	1.15174	0.0373361	0.105341	1.42787	0.977403	0.48463	0.468641	0.699938	0.189955	0.190604	0.460438	11863
INTS7	1.15117	0.00129716	0.0115346	2.88701	1.938	0.937407	1.10015	1.05437	0.463017	0.2902	0.663977	95262
GLTSCR2	1.15102	0.000702785	0.00812697	3.15318	2.09007	0.834081	1.00514	0.790387	0.363087	0.427292	0.39	11643
IMMT	1.15007	0.00529943	0.0271112	2.27577	1.56685	1.00967	0.702925	0.972753	0.50455	0.340762	0.367385	27378
LSM14A	1.14928	0.00404658	0.0229032	2.39291	1.6401	1.25067	1.01503	1.41759	0.607954	0.615347	0.440841	57069
MAP2K2	1.14909	0.0764002	0.175454	1.11691	0.755837	1.88336	0.862469	1.83751	0.454554	1.28153	0.488531	12883
PODXL	1.14879	0.0896269	0.196969	1.04756	0.705602	0.308671	0.221202	0.438905	0.199811	0.092085	0.149413	56356
BCAP31	1.14839	0.0888456	0.195711	1.05136	0.708385	1.80129	1.03713	2.07496	1.06181	0.713219	0.469957	23610
CATSPER1	1.14805	0.0545437	0.138154	1.26326	0.859636	1238.5	957.465	1696.94	523.845	876.813	402.518	9766
ZFX	1.14717	0.0285103	0.0867328	1.545	1.06182	0.283999	0.310059	0.204202	0.0665124	0.382053	0.11828	66611
MFSD8	1.14707	0.0993112	0.212255	1.003	0.673142	14.8106	1.24001	0.848741	0.462158	0.645706	0.894917	48180
CRCP	1.14702	0.0431912	0.117054	1.3646	0.931612	0.612846	0.767819	0.452355	0.260295	0.408166	0.184471	39749
USP25	1.14693	0.00405634	0.0229238	2.39187	1.63971	0.954584	1.37958	1.05434	0.448588	0.586366	0.48612	149882
NOTCH3	1.14658	0.0542492	0.13764	1.26561	0.861254	0.857456	0.501997	1.00001	0.231678	0.455558	0.375856	41349
ARPC1A	1.1464	0.00933716	0.0399518	2.02979	1.39846	1.36875	1.31932	0.974376	0.441685	0.499668	0.735026	40390
LANCL1	1.14535	0.0628984	0.152768	1.20136	0.815968	0.840219	0.660033	1.18617	0.525686	0.53157	0.200303	45519
HSF2	1.14392	0.0149623	0.0554529	1.825	1.25608	1.46541	0.812458	1.35646	0.493887	0.452084	0.670275	20860
CDH2	1.14382	0.00446076	0.0240936	2.35059	1.6181	0.729288	0.684862	0.522655	0.333372	0.22577	0.321475	226516
PDIA4	1.14367	0.00298263	0.01897	2.5254	1.72193	0.663591	0.553092	0.56747	0.769744	0.268286	0.101493	25629
LONP2	1.14347	0.0435024	0.117399	1.36149	0.930337	0.659851	1.01832	1.26289	0.460317	0.313711	0.545072	109197
CEP57L1	1.14312	0.0770906	0.176607	1.113	0.752992	0.603691	0.805936	1.28299	0.601226	0.287693	0.33499	60773
GHR	1.14301	0.0130682	0.0504573	1.88378	1.29708	1.19946	0.912043	1.24843	0.215324	0.502417	1.05384	298104
MST4	1.14221	0.073623	0.171277	1.13299	0.7663	0.819673	2.00108	2.46259	0.607044	0.591204	1.10797	52727
B4GALNT1	1.14114	0.0900321	0.197744	1.0456	0.703897	0.375129	0.248535	0.201186	0.186688	0.00306319	0.144683	7345
HADHA	1.14001	0.00108284	0.0105404	2.96544	1.97714	1.41866	1.20701	1.14724	0.625262	0.500061	0.586986	54091
CDC42EP2	1.13978	0.00518355	0.0266821	2.28537	1.57378	0.0291858	0.0308422	0.0239379	0.000646819	0.0128527	0.0159758	7612
NCEH1	1.13968	0.104294	0.219508	0.981742	0.658549	0.976615	0.393913	0.522849	0.170238	0.300265	0.367877	80574
RAB1A	1.13932	0.000272429	0.00477248	3.56475	2.32126	0.949398	0.96043	0.810607	0.3886	0.444284	0.400544	43448
GRID2	1.13881	0.00209887	0.0153828	2.67801	1.81296	662.455	12.3963	802.107	326.165	309.763	268.678	912869
LAMP2	1.13862	0.103915	0.219067	0.983324	0.659423	0.532302	0.689962	2.00102	0.271675	0.552477	0.401676	43202
RNF138	1.13796	0.00111125	0.0106447	2.95419	1.97287	0.480643	0.409715	0.484863	0.127714	0.239717	0.212839	39707
SBNO2	1.13788	0.133516	0.26197	0.874467	0.581748	0.80375	0.138679	0.444878	0.121464	0.26497	0.194159	24641
COL5A1	1.13728	0.00109583	0.0105982	2.96026	1.97477	1.06906	0.892106	1.04902	0.401256	0.557134	0.430173	203038
DNAJC16	1.13671	0.0972532	0.209557	1.0121	0.678699	0.265544	0.309282	0.501626	0.251373	0.185066	0.00114771	39740
KANK1	1.13597	0.331349	0.501365	0.479715	0.299846	3.98054	5.5857	1.33185	1.49621	0.627467	2.97174	275813
IL13RA1	1.13574	0.0351276	0.100491	1.45435	0.997875	0.15513	0.698879	1.16683	0.38942	0.249124	0.331575	33919
ZMYM2	1.13568	0.00042161	0.0061382	3.37509	2.21196	0.896694	0.79932	0.900262	0.327688	0.473708	0.393277	61286
PTCH1	1.13566	0.0332262	0.096428	1.47852	1.0158	0.96195	1.54065	1.2652	0.302294	0.83313	0.604662	65568
GSTO2	1.13505	0.00144051	0.0122852	2.84148	1.91062	1.41768	1.8942	1.67433	0.677922	0.75755	0.826426	30546
PITX1	1.13481	0.217974	0.37512	0.661594	0.42583	0.501278	0.334411	0.0875493	0.0780136	0.215375	0.0844734	6541
STXBP5	1.1345	0.120875	0.243796	0.917665	0.612974	0.392512	0.966247	0.313107	0.121246	0.302409	0.306066	186119
XPO4	1.13445	0.00105373	0.0103647	2.97727	1.98445	0.808528	0.785956	0.464246	0.30481	0.341114	0.359603	125446
CCDC64	1.13366	0.000609894	0.00762875	3.21475	2.11755	0.503758	0.501945	0.572696	0.288203	0.239337	0.177201	84743
PFKL	1.13349	0.191514	0.340274	0.717799	0.468172	0.605948	0.402404	0.268567	0.00255625	0.183744	0.750928	27337
THRAP3	1.13337	0.00277935	0.0181329	2.55606	1.74153	0.789508	0.605688	1.28564	0.337472	0.414256	0.333484	80941
USP9X	1.13269	0.0350999	0.100467	1.45469	0.997976	0.451087	0.735357	0.557407	0.377661	0.249303	0.186284	150945
ZNF230	1.13269	0.000408649	0.00607255	3.38865	2.21663	0.000614845	0.000646207	0.000877189	0.000295154	0.000329937	0.000292341	10996
EFCAB4B	1.13264	0.0531616	0.135293	1.2744	0.868726	1.04967	0.806946	1.35129	0.477125	0.863806	0.120184	66441
MSI2	1.13254	0.09819	0.210697	1.00793	0.676342	0.809608	1.97501	0.950482	0.420417	0.927403	0.369877	424088
KIAA1429	1.13223	0.00423049	0.0233939	2.37361	1.6309	0.451851	0.323877	0.3378	0.129892	0.192958	0.187277	65742
VPS4B	1.1322	0.000262191	0.00467397	3.58138	2.33031	0.731629	0.555785	0.814184	0.347514	0.338504	0.316104	33328
RANBP3	1.13216	0.0010924	0.0105924	2.96162	1.975	0.676892	0.585153	0.614771	0.219852	0.647671	0.284891	18322
ANO5	1.13159	0.274963	0.441034	0.560725	0.355528	0.593677	0.58381	0.216595	0.00070795	1	0.192572	90192
CAPRIN1	1.13135	0.0121151	0.048022	1.91667	1.31856	0.762282	1.09069	0.837801	0.32598	0.408925	0.497062	47378
SLC41A3	1.13088	0.108438	0.225561	0.96482	0.646736	1.36896	2.81261	1.99968	0.666679	2.02931	0.59482	50419
ERBB2IP	1.13071	0.000114295	0.0029888	3.94197	2.5245	1.06926	1.04059	1.0816	0.485776	0.523382	0.437386	154470
CEPT1	1.1306	0.090935	0.199435	1.04127	0.700198	2.3794	1.2829	1.208	0.433973	1.28424	0.630357	21329
RPRD1B	1.12958	0.00951417	0.0404325	2.02163	1.39327	0.793841	0.927459	1.2068	0.341605	0.506051	0.490722	58819
ANO6	1.12951	0.0138729	0.0527973	1.85783	1.27739	0.710003	0.702776	1.32911	0.401148	0.451921	0.319643	216365
GNA13	1.12945	0.00247178	0.0171002	2.60699	1.767	0.663672	0.444001	0.339327	0.195887	0.229468	0.185979	47514
OGDH	1.12909	0.00341483	0.020552	2.46663	1.68715	0.632889	0.58587	0.730453	0.167959	0.295819	0.415471	70075
TNFAIP1	1.12892	0.0661311	0.157961	1.17959	0.80145	0.139713	0.109821	0.189423	0.111522	0.065754	0.000593449	15884
SAR1B	1.12823	0.0790916	0.179601	1.10187	0.745691	0.143106	0.460798	0.199077	0.121966	0.136089	0.0719506	31695
PIP4K2C	1.12813	0.215704	0.372494	0.666141	0.42888	0.714594	0.778212	2.0035	0.376627	1.12531	0.251744	12270
DPYSL4	1.12779	0.0015064	0.0124962	2.82206	1.90322	0.714584	0.60333	0.695432	0.469704	0.225034	0.306273	18867
MRC2	1.12779	0.0334429	0.0969445	1.4757	1.01348	0.239943	0.200361	0.155116	0.0356949	0.0894096	0.168607	66201
STRADA	1.12777	0.00498046	0.0260295	2.30273	1.58453	0.593617	0.630302	0.807085	0.28998	0.37974	0.262811	39139
EBP	1.12751	0.130856	0.258082	0.883208	0.588242	0.625611	0.809583	0.387965	0.633336	0.266133	0.0630551	6941
RNF185	1.1275	0.000470235	0.00647544	3.32768	2.18873	0.644941	0.675166	0.714532	0.24113	0.310148	0.447975	46868
PRDX4	1.12646	0.119478	0.241954	0.922712	0.616267	1.19435	0.44102	0.579356	0.336728	0.430321	0.202383	18870
YIPF1	1.12621	0.027991	0.0855692	1.55298	1.06768	1.86125	1.27269	1.18629	0.915988	0.400529	0.714913	38096
PAFAH1B3	1.12561	0.078903	0.179282	1.10291	0.746463	3.67241	2.89699	1.62531	1.8759	0.888027	0.999238	5612
[truncated: 5,506 more rows]

## Sheet: Readthroughscore.4sUSeq.C1
Gene	logFC	P.Value	adj.P.Val	log_PValue	log_qValue	Gene_length(bp)	RT_Ratio.4sU.R1.IAAminus	RT_Ratio.4sU.R1.IAAplus	RT_Ratio.4sU.R2.IAAminus	RT_Ratio.4sU.R2.IAAplus	RT_Ratio.4sU.R3.IAAminus	RT_Ratio.4sU.R3.IAAplus
RRP7A	-11.3555	8.02e-06	0.000543	5.09603	3.26503	8581	0.000384	0.843799	0.0502374	0.88892	0.000208	2.04948
MAT2A	-11.1058	2.86e-09	1.11e-05	8.5439	4.95635	6303	3.49e-06	0.00807503	3.91e-06	0.0090834	0.000706	0.00879076
TNFAIP2	-11.0711	4.38e-06	0.000394	5.35898	3.40491	11113	0.000526	1.45413	0.000908	3.12235	0.364214	2.27157
SLC25A4	-10.9999	0.00114792	0.00765642	2.94009	2.11597	7122	0.000476	1.41152	0.176713	5.99168	0.000149	0.6002
LZTS2	-10.9752	3.15e-07	7.38e-05	6.50172	4.13166	10730	3.68e-05	0.0742549	3.79e-05	0.030352	2.34e-05	0.0900455
DFNB59	-10.8763	2.17e-08	2.1e-05	7.66336	4.67788	9948	0.000345	0.960016	0.000625	0.785791	0.0005	1.02777
MKKS	-10.7886	3.66e-05	0.00104548	4.43629	2.98068	27146	0.0608906	1.33223	0.00037	0.9001	0.000625	2.79641
SYT12	-10.7037	0.00401836	0.0174418	2.39595	1.75841	28145	0.000588	2.18074	0.143469	2.4985	0.000999	35.6535
BHLHE41	-10.681	6.24e-06	0.000493	5.2048	3.30704	5045	0.000435	0.857245	0.000588	1.8879	0.160336	1.14993
PTHLH	-10.6012	1.61e-06	0.000236	5.79193	3.62764	11878	0.000213	0.256857	0.000133	0.36518	0.0821177	0.467828
IGDCC4	-10.4207	9.8e-05	0.00178805	4.00883	2.74762	14943	0.00249377	6.38922	0.00497512	2.49893	0.000769	1.53805
ATP1A3	-10.3674	1.11e-08	1.72e-05	7.95424	4.76463	27695	0.000833	1.39987	0.000999	1.17384	1.49972	1.3998
PTGR1	-10.1808	2.54e-06	0.000301	5.5948	3.52094	50134	0.000769	0.911791	0.000322	1.18744	0.545867	0.656357
LRRC2	-10.1411	1.33e-07	4.68e-05	6.87583	4.32968	64695	0.000526	0.840064	0.000454	0.454793	0.000666	0.600133
TRIM46	-9.94145	1.64e-05	0.000732	4.78578	3.13526	9205	0.0514037	0.281475	0.000123	0.130813	0.000179	0.316149
PCNXL4	-9.86537	2.48e-07	6.61e-05	6.60619	4.18002	77223	0.000526	0.586254	0.000345	0.460054	0.000526	0.287019
ATP8B1	-9.84182	0.000167	0.00244178	3.77857	2.61229	156669	0.000278	0.833611	0.433522	0.250468	0.000384	1
SP100	-9.82519	1.02e-06	0.000168	5.99068	3.77401	54380	0.000435	0.105734	0.000333	0.391569	0.000555	0.739244
SLC35E2B	-9.78564	7.29e-08	3.32e-05	7.13743	4.47931	33256	10.9751	8901	15.9502	8801	3.83097	11601
KIAA1324	-9.73773	3.36e-05	0.00100307	4.47351	2.99867	86938	0.0268292	0.0852037	5.59e-05	0.0383039	4.42e-05	0.103246
GPRC5B	-9.69066	4.25e-05	0.00113908	4.37112	2.94344	14349	0.223085	0.625094	0.000908	1.76154	0.000625	1.03124
PEX5	-9.60819	1.51e-06	0.000233	5.82212	3.63252	29411	0.0004	0.242654	0.000714	0.8002	0.000435	0.350325
TMEM98	-9.60396	7.68e-05	0.00159232	4.11483	2.79797	13740	0.0940331	0.559347	0.000345	0.176879	0.000189	0.441893
GPX3	-9.54801	0.000295	0.00331538	3.53045	2.47947	8556	0.00037	1.24979	0.000345	0.473961	0.270985	0.30035
MMS22L	-9.50698	3.07e-05	0.00097	4.51302	3.01333	141016	5.76556	9.63787	6.78158	6101	2.62399	4901
INPP1	-9.46746	1.02e-06	0.000168	5.99048	3.77401	28196	0.000222	0.156338	0.000233	0.253057	0.101847	0.216476
H2AFY2	-9.42752	2.24e-05	0.000843	4.64879	3.07408	59684	0.000233	0.151772	0.000156	0.368753	0.0558178	0.152358
ZFP37	-9.32924	4.67e-05	0.00120085	4.33084	2.92051	14823	0.0593768	0.953499	0.00110988	0.542988	0.000666	1.51207
CTC1	-9.31066	1.46e-08	1.84e-05	7.83608	4.73578	23275	0.00025	0.000769	0.000244	0.161561	0.00027	0.250312
KCNN1	-9.25713	0.00032	0.00346455	3.49428	2.46035	47820	5.80949	15101	25.1517	71.1493	9.79414	13801
IL11	-9.17384	3.9e-05	0.0010982	4.40856	2.95932	6082	0.000182	0.218324	0.000227	0.109253	0.0463006	0.286054
ATMIN	-9.17227	2.32e-06	0.000297	5.63406	3.5268	11494	0.00037	0.182066	0.000303	0.285969	0.0557304	0.315969
SATB1	-9.12273	0.000223	0.00283068	3.65181	2.54811	77697	0.00013	0.224648	0.0257243	0.366008	0.00025	0.0940331
AGR3	-9.12112	1.78e-06	0.000256	5.74842	3.59224	22584	0.000312	0.200533	0.000312	0.188007	0.0002	0.000833
HCN3	-9.09985	2.76e-06	0.000312	5.55854	3.50604	12422	0.000908	0.592743	0.000454	0.34811	0.20032	0.6002
GFPT2	-9.03891	2.67e-07	6.88e-05	6.57415	4.1627	52616	0.000833	0.37539	0.000555	0.521947	0.167129	0.428979
SLAMF7	-9.014	0.000921	0.00660581	3.03563	2.18007	15525	0.000714	1.71327	0.0004	0.625156	0.148464	0.286054
MYT1L	-9.00643	5.56e-07	0.000116	6.25492	3.93455	542161	0.000167	0.115555	0.000196	0.0574122	0.000125	0.0837151
SLC18B1	-8.96995	6.5e-06	0.000494	5.18693	3.30591	29241	0.066874	0.538639	0.000555	0.30787	0.000476	0.277911
NABP2	-8.92268	2.07e-05	0.000816	4.68439	3.08852	5514	6.99e-05	0.120841	0.000143	0.0527978	0.0110433	0.0616828
FLYWCH1	-8.90865	0.00062	0.00517765	3.20736	2.28587	28179	0.120352	0.174272	0.00037	0.714693	0.000476	0.750623
B9D1	-8.90004	7.1e-06	0.000507	5.14868	3.29507	40629	0.000154	0.0418663	8.85e-05	0.0812052	7.19e-05	0.0314013
TMEM164	-8.79397	6.32e-06	0.000493	5.19937	3.30704	175154	5.80949	4701	9.99001	3601	5.26382	7.98603
C16orf74	-8.76285	1.24e-06	0.0002	5.90618	3.69884	43566	47.1794	30301	49.8372	29601	70.1542	56.8882
CGNL1	-8.75493	5.91e-08	3.3e-05	7.22854	4.48087	174223	4.49418	2401	6.73566	2001	5.11985	2601
KRT17	-8.65542	4.45e-07	9.56e-05	6.35194	4.01967	5191	0.000196	0.176955	0.00025	0.0835879	0.000182	0.000263
HMGN5	-8.56365	2.5e-06	0.000301	5.60272	3.52094	88242	0.235744	0.964298	0.000588	0.611327	0.00199601	0.730873
AGO4	-8.52816	0.000642	0.00531746	3.19216	2.2743	49663	4.79242	2401	1.26649	6.58882	1	901
ANKUB1	-8.52009	8.07e-06	0.000543	5.09291	3.26503	31721	0.00199601	0.454711	0.00249377	0.479275	0.000435	0.903257
ATAD3A	-8.50597	0.000715	0.00563609	3.14593	2.24902	22545	0.000122	0.0407284	0.000101	0.087614	0.0182711	0.202337
RHOBTB2	-8.43622	4.93e-09	1.27e-05	8.30747	4.89601	32781	0.000213	0.0692865	0.000204	0.0720914	0.000208	0.111605
SLC25A22	-8.39112	3.39e-06	0.000351	5.4696	3.45431	5789	0.0626953	0.0431136	0.000154	0.0708009	6.49e-05	0.0451311
MTMR6	-8.3781	3.59e-08	2.78e-05	7.4446	4.55602	59398	0.00142653	0.875039	3.99003	0.775056	0.00249377	0.842188
RMND5A	-8.34179	0.000247	0.00301061	3.60646	2.52134	57751	16.9204	12.7764	5.24646	5401	6.89411	4901
IFIT1	-8.3339	6.96e-07	0.000135	6.15768	3.87117	13942	0.0557304	0.138228	0.000238	0.182561	0.000526	0.193808
HSBP1	-8.32491	3.64e-05	0.00104283	4.439	2.98179	5100	0.000908	0.275181	0.000357	0.357372	0.000714	0.0744169
FAR2	-8.31369	0.00939327	0.0319876	2.02718	1.49502	186614	0.20032	1.24969	1.49958	901	3.16306	1701
SIKE1	-8.21865	1.53e-05	0.000714	4.81508	3.14646	11204	12.7764	70.3069	9.72818	3401	6.23691	4501
CCNG2	-8.18388	2.27e-07	6.27e-05	6.6443	4.20288	12857	0.00249377	0.727397	1.49751	0.645276	0.000908	0.812617
MRPL32	-8.1511	4.3e-08	3.02e-05	7.36681	4.52006	5515	0.00249377	0.766135	0.501247	0.687325	0.00142653	0.676625
HSD17B13	-8.10676	0.000351	0.00366316	3.4541	2.43614	19116	0.143469	0.933378	0.00142653	0.250312	0.000769	0.736981
FIP1L1	-8.07245	0.00518651	0.0208674	2.28512	1.68053	50566	0.000286	0.8002	0.000233	0.104353	0.193808	0.128429
TMEM217	-8.05639	0.00012	0.00203231	3.92162	2.69201	45460	0.00332226	1.38882	0.429387	2.55837	0.00332226	0.938471
ABCA5	-8.01612	3.64e-06	0.000365	5.43938	3.4373	24440	2.44284	1401	9.30565	1401	4.49127	801
ARRDC4	-8.00349	9.05e-08	3.69e-05	7.04318	4.43336	54285	0.000908	0.545537	0.214847	0.463062	0.00199601	0.532014
WNT9A	-7.99125	0.00011	0.00192672	3.95698	2.71518	26512	0.00124844	0.826163	0.000999	0.296557	0.162389	0.433522
ZNF546	-7.96412	6.73e-05	0.00147957	4.1719	2.82987	20572	0.00249377	1.0476	0.00142653	0.382535	0.00497512	0.687695
SNX31	-7.96272	3.39e-06	0.000351	5.46979	3.45431	76782	1	1.62839	0.00332226	1.39575	0.00497512	0.980396
VPS9D1	-7.96233	0.097785	0.17959	1.00973	0.745717	12575	0.00142653	2.79641	0.692544	901	0.125273	0.762018
FOXO3	-7.94357	6.41e-08	3.3e-05	7.19335	4.48087	124946	71.0997	17001	26001	16601	32.1721	19001
OPHN1	-7.93239	9.38e-07	0.000165	6.02784	3.78272	391114	19.5629	7401	28.787	6901	24.9521	80.2079
RNF152	-7.9241	8.49e-05	0.00166235	4.07125	2.77928	78001	0.000769	0.14731	0.000588	0.384852	0.167129	0.322799
RNF144A	-7.84762	1.55e-06	0.000236	5.80886	3.62786	126787	45.3114	10701	24.5764	12801	105.478	8301
BCAM	-7.81431	0.0172415	0.0495533	1.76343	1.30493	12363	0.0004	0.077278	0.000357	1	0.166944	0.77786
YIPF7	-7.78106	7.53e-05	0.00159057	4.12312	2.79845	29305	1	2.38355	0.00497512	0.950025	0.00332226	1.24988
FBXO43	-7.75352	3.37e-05	0.00100307	4.47281	2.99867	12512	0.00332226	1.24979	0.00332226	1.33315	1.33223	0.709771
GAPDHS	-7.74446	6.36e-07	0.000126	6.19646	3.89895	11908	58.4751	14201	25.6256	13101	30701	10601
DSP	-7.72673	9.66e-06	0.000587	5.01485	3.23115	45077	3001	1801	5.98339	2101	10.9502	3301
HRK	-7.69938	0.00176695	0.0101567	2.75277	1.99325	21008	0.0005	0.10045	0.000263	0.571734	0.122628	0.10045
NEURL1B	-7.67983	0.000528	0.00464437	3.27716	2.33307	50258	4.42368	11.299	16.9681	2301	5.56491	3901
ANKRD2	-7.66235	8.02e-05	0.00162463	4.09575	2.78925	11386	0.00199601	0.821492	0.00332226	0.522459	0.223085	1.3142
C10orf90	-7.65139	1.09e-05	0.000614	4.96381	3.21195	80081	101	10001	51.1661	25601	78.0459	12801
AVIL	-7.64674	4.86e-05	0.00122532	4.31319	2.91175	18693	0.00249377	0.153976	0.000833	0.164071	0.000625	0.413171
TMEM216	-7.62781	1.98e-05	0.000804	4.70424	3.09477	6504	0.000999	1.31987	0.00497512	0.722274	301	1
TCEB2	-7.62121	0.000136	0.00217713	3.86584	2.66211	5883	3.08e-05	0.0179739	3.29e-05	0.00881299	0.012366	0.00703255
KIF13B	-7.59005	0.00187057	0.0104798	2.72803	1.97965	195816	1.49938	2301	8.46269	4.1211	4.79242	1401
ZNF470	-7.58299	4.35e-06	0.000394	5.36187	3.40491	15373	0.00124844	0.810378	0.00332226	0.620733	0.401198	0.513956
NOTO	-7.56591	2.85e-08	2.45e-05	7.54497	4.61064	8955	92.015	24801	147.512	28601	153.492	26401
HMG20B	-7.54228	0.00659089	0.024792	2.18106	1.60569	6139	9.61e-05	0.0699837	9.8e-05	0.0174108	0.108168	0.14655
C9	-7.47427	0.000725	0.00567169	3.13966	2.24629	80278	1	1.03998	0.00497512	3.44173	0.00332226	0.851907
ITGA9	-7.42394	0.000434	0.0040685	3.36268	2.39057	177198	0.000999	0.34811	0.250468	0.30465	0.000476	0.10045
EEA1	-7.42066	2.48e-05	0.000895	4.60619	3.04835	156823	26.3731	5401	13.1255	3401	15.9254	4.1211
ZNF720	-7.32594	0.000566	0.00489375	3.24711	2.31036	48337	0.000714	0.20032	0.000908	0.143102	0.200799	0.524036
MESDC2	-7.30866	0.000299	0.00334595	3.52491	2.47548	42538	22.8781	36.5482	67.8329	11401	45.7106	11701
TET1	-7.30737	3.88e-06	0.000374	5.41109	3.42734	134123	10.4527	1401	6.64784	19.9055	9.95522	2601
FAM179A	-7.30112	0.0008	0.00599766	3.09691	2.22202	70933	0.273388	0.111358	0.000435	0.136756	0.000833	0.44465
PLA2G4C	-7.2358	9.53e-06	0.000587	5.02081	3.23115	57609	0.00142653	0.351527	0.00110988	0.224648	0.401198	0.20032
IL1RAP	-7.14309	0.00182351	0.0103357	2.73909	1.98566	116234	0.00497512	2.33222	0.00249377	0.461745	1	1.29155
ANKRD45	-7.13599	4.38e-05	0.00115154	4.35897	2.93872	61527	0.00497512	0.89364	0.00332226	1.17642	0.334443	0.551801
ARHGAP20	-7.07448	1.77e-05	0.00076	4.75244	3.11914	135015	5.48878	3.49377	9.9701	1101	9.95522	2401
SEPSECS	-6.84899	0.00156389	0.00937242	2.80579	2.02815	40578	23.8856	6.82363	7.48379	2201	5.65116	2701
EPN3	-6.7532	0.00416333	0.0179452	2.38056	1.74605	11064	2.74854	1.99502	6.58882	2501	16.9681	1301
IL1R1	-6.73814	0.00244242	0.0123915	2.61218	1.90688	109499	0.000999	0.0803679	0.118166	0.286054	0.000769	0.412111
COL6A1	-6.60348	0.000827	0.00616574	3.08239	2.21001	23301	0.00142653	0.136756	0.000435	0.0956687	0.00039984	0.000416
PDZD8	-6.54779	6.19e-06	0.000493	5.20823	3.30704	92332	23101	16501	99.5075	13101	175.257	20401
ARHGEF12	-6.52916	0.000181	0.00254312	3.74205	2.59463	153028	41.8638	6501	60.7015	34.3333	24.3831	5101
MYADML2	-6.39892	2.9e-05	0.000965	4.53807	3.01565	7589	38.3134	3701	6501	5001	26.9136	2701
ADAM18	-6.29855	0.000158	0.00240082	3.80064	2.61964	27008	0.00497512	0.833426	0.00497512	0.387294	1	0.66679
CFLAR	-6.28877	0.00372562	0.0165471	2.4288	1.78128	23724	0.00497512	0.22251	0.00124844	0.333535	201	1.12492
PDE1C	-6.28562	0.00339779	0.0155555	2.4688	1.80812	317835	11.6312	1101	2.1976	21.7921	6.73566	901
C14orf178	-6.10136	5.3e-06	0.000441	5.27555	3.35532	8913	0.00142653	0.773606	1.33223	0.733363	0.00990099	0.553756
ABHD1	-6.07266	2.87e-05	0.000965	4.54229	3.01565	7024	5.65116	301	3.42511	2101	4.62047	6.47264
STK4	-6.00171	0.014772	0.0444367	1.83056	1.35226	113474	278.228	113.935	200.005	25501	42.1178	26101
SAA2	-5.99219	0.00801667	0.0285298	2.09601	1.5447	10442	1	1.21413	0.00497512	0.184425	0.00110988	0.250375
ZBTB40	-5.94996	3.07e-05	0.00097	4.51249	3.01333	79307	191.099	11401	93.0398	6001	83.0896	5101
ZBTB33	-5.8413	0.119087	0.208032	0.924137	0.68187	7645	1	49.5149	5.9505	4201	501	2701
NDUFA11	-5.82214	2.02e-07	5.78e-05	6.69533	4.23812	12738	0.0105982	0.482953	0.00669978	0.405106	0.00716059	0.403076
MYOT	-5.78312	1.49e-05	0.000714	4.8256	3.14655	201131	23.7723	1601	13.9353	1401	5501	1001
APLP1	-5.73607	0.00929242	0.0318121	2.03187	1.49741	11562	0.0005	0.222438	0.37578	0.0608906	0.000666	0.0346492
RAB36	-5.59388	0.0170902	0.0492097	1.76725	1.30795	19019	0.0640289	1.49917	0.0160292	0.571633	0.000112	0.176955
LAMA5	-5.55404	1.85e-07	5.74e-05	6.7321	4.24146	58248	5601	2001	19.9055	2101	43.2886	2001
BRD3	-5.50118	0.155275	0.25431	0.808899	0.594636	37696	0.000357	1	0.000238	0.00124844	0.0528808	0.334443
TYW5	-5.34009	0.0532329	0.112839	1.27382	0.94754	26826	0.0821177	0.182066	0.0507531	3.19561	0.000217	0.423299
TP53AIP1	-5.29635	0.0107517	0.0351738	1.96852	1.45378	8668	0.00332226	0.14731	0.00249377	0.789584	1	0.178865
MMP14	-5.29016	6.18e-05	0.00139985	4.2093	2.85392	11011	0.0388312	1.97537	0.143265	1.17644	0.000286	1.509
SLITRK4	-5.26455	0.000201	0.00266874	3.69613	2.57369	12425	601	2901	101	3601	1	5601
RBM3	-5.11284	1.39e-05	0.000686	4.85719	3.16386	6813	0.0058903	0.379027	0.0111696	0.312365	0.0103239	0.237703
ZNF230	-5.01539	2.62e-05	0.000917	4.58178	3.0378	10996	0.0360586	3.41296	0.115725	2.83272	0.167361	4.58718
PSMB5	-4.91615	0.0632316	0.127968	1.19907	0.892897	9295	301	0.0699837	0.00332226	1	0.00166389	0.272893
FAM64A	-4.88693	0.246467	0.358823	0.608242	0.44512	6651	3.31e-05	0.0265065	0.0102727	0.112849	2.31e-05	6.8e-05
DECR2	-4.81392	0.00218249	0.0114948	2.66105	1.9395	10630	0.0803679	0.871828	0.0626953	2.29336	0.000151	0.760096
MAN2A2	-4.71529	0.0345619	0.0818756	1.4614	1.08685	16530	9.01e-05	0.178718	0.0239257	1.55525	0.0834424	0.228792
OSBPL5	-4.5837	4.62e-05	0.00120069	4.33551	2.92057	7764	0.0490124	0.875078	0.0224395	1.37453	0.2002	1.34983
ZFAND5	-4.58006	7.6e-06	0.00052	5.1191	3.2836	13823	0.464381	9.45617	1.21616	11.5109	0.219285	12.5902
PPAPDC1B	-4.54082	3.09e-07	7.38e-05	6.51019	4.13166	6009	0.0207195	0.419825	0.0184387	0.45321	0.0205081	0.612966
CIAO1	-4.48573	0.000747	0.00575786	3.12658	2.23974	8017	0.00737727	0.257408	2.65e-05	0.113826	0.0155695	0.139446
HEBP2	-4.483	5.1e-06	0.000441	5.29219	3.35532	9247	3.7e-05	0.153866	0.020365	0.190498	0.00794435	0.191263
SMIM19	-4.47389	6.18e-07	0.000126	6.20887	3.90008	11843	0.0733967	1	0.000278	1.04998	0.0467333	1.06662
KCNH3	-4.43449	0.00264808	0.0131419	2.57707	1.88134	19138	0.333703	0.88893	0.0272899	0.677523	0.000294	0.341059
PQLC3	-4.42298	0.206709	0.314205	0.684641	0.502787	23459	0.00025	0.353322	0.0913221	0.200533	0.000286	0.000908
ZNF346	-4.41	0.00805864	0.0286534	2.09374	1.54282	44049	1.28531	2.42755	0.0591003	0.7001	0.000555	1.16653
TM2D2	-4.38179	0.00044	0.00411907	3.35627	2.3852	7715	0.0221307	0.675041	0.0255063	1.08694	0.126124	0.511419
PLAC9	-4.3491	0.00123255	0.0079977	2.90919	2.09703	12527	0.143469	1.74963	0.00332226	0.885747	0.0917348	2.1657
FSTL3	-4.32533	3.56e-05	0.00102879	4.44811	2.98767	7004	0.0741925	0.603799	0.0207234	0.663822	0.0358889	0.9293
SNN	-4.31015	2.25e-06	0.000297	5.64874	3.5268	10727	0.166898	3.34089	0.120352	2.97244	0.162985	2.57351
B4GALNT4	-4.28992	1.6e-06	0.000236	5.79534	3.62764	12323	0.0613203	0.88237	0.0345937	0.790356	0.0390234	0.720629
ASB6	-4.22927	0.000664	0.00542093	3.17815	2.26593	6923	0.0099995	0.203741	0.058885	0.181033	0.00777758	0.396873
TNFAIP3	-4.22805	0.000209	0.00272467	3.67947	2.56469	16127	0.0803679	1.70519	0.176955	2.21504	0.131807	3.26616
ZNF84	-4.18876	3.51e-05	0.0010181	4.45427	2.99221	26008	201	4201	701	6301	301	6401
ZC3HAV1	-4.16551	0.00188825	0.0105331	2.72394	1.97744	66200	0.0873533	4.99202	0.111605	2.41549	1.33278	1.92237
UBA7	-4.14891	0.00344971	0.015728	2.46222	1.80333	8754	2.99005	1	0.000588	2.49893	0.0859754	1.41922
CCDC74B	-4.10201	0.252878	0.36576	0.597088	0.436803	5852	0.000161	0.0873533	0.0396001	0.100225	7.52e-05	0.000278
FGF12	-4.07879	0.193809	0.29984	0.712626	0.52311	269657	0.077278	0.214847	0.00037	0.000908	0.000333	0.235744
GGT7	-4.07387	2.1e-05	0.000816	4.67819	3.08852	28139	0.0248118	0.553698	0.275987	0.494708	0.0334407	0.699322
RABL5	-4.0578	2.4e-06	0.000297	5.61918	3.5268	8446	0.0890913	1.61988	0.108889	1.6189	0.0756461	1.29261
DSEL	-4.0523	1.14e-05	0.000626	4.94252	3.20316	10149	1901	27701	1601	21401	1301	30501
EMC4	-4.04097	9.9e-06	0.000589	5.00446	3.22983	5108	0.0224245	0.223446	0.0101003	0.170782	0.0115321	0.231345
RIC8A	-4.0152	0.000267	0.00312213	3.57392	2.50555	6581	0.0220138	0.306338	0.0351939	0.272915	0.0132962	0.520896
GHDC	-3.9935	0.0681193	0.135312	1.16673	0.868665	5151	0.000357	2.99005	0.350325	2.66113	0.204726	0.334443
ARID5A	-3.98655	1.22e-05	0.000651	4.91348	3.18609	15908	0.151261	2.84769	0.333434	2.95334	0.196787	3.91482
DLK2	-3.98254	0.0222405	0.0592749	1.65285	1.22713	5197	0.000555	1.13885	0.223085	3.10877	0.150425	0.629767
CES2	-3.90622	0.00183431	0.0103393	2.73653	1.98551	10648	0.159664	0.566317	0.0511172	1.44671	0.0328662	1.10343
ORAI2	-3.90447	0.00114619	0.00765642	2.94074	2.11597	23292	1	10601	701	5001	701	6901
DIXDC1	-3.89391	0.000308	0.00338051	3.51135	2.47102	48852	3.5609	15.4279	2.78444	3201	4.6963	53.4752
PHF15	-3.88958	3.74e-06	0.000371	5.42768	3.4312	55099	1.13324	20.9005	1.33278	17.9435	1.08326	4.37079
PDGFC	-3.85737	0.000526542	0.00463992	3.27857	2.33349	209784	0.00795213	0.512078	0.0349398	0.258469	0.0374731	0.39199
IDI1	-3.83794	9.79e-06	0.000587	5.00913	3.23115	5113	0.087155	1.28566	0.040192	1.09754	0.275181	1.37201
TMEM38A	-3.83012	0.00348682	0.0158505	2.45757	1.79996	27879	0.000233	0.308874	0.0910743	0.210079	0.0228383	0.527821
ACAD8	-3.82812	0.000356	0.00366512	3.44899	2.43591	12313	0.139349	0.373417	0.0184387	0.690184	0.0334139	0.426032
PAF1	-3.82597	5.7e-05	0.00134653	4.24383	2.87078	5566	0.0752575	1.25272	0.118262	1.07526	0.0950914	1.7921
TMEM237	-3.80951	0.00072	0.00565253	3.14245	2.24776	12040	0.384773	2.66605	0.545661	5.22752	0.264922	17.4589
LZTS3	-3.80237	0.0203369	0.0557373	1.69172	1.25385	5935	13.1878	97.2076	27.1056	48201	6.18327	77.8463
VGLL3	-3.80127	5.05e-05	0.00125181	4.29688	2.90246	53135	701	10601	2301	11001	1	8001
KLF9	-3.7989	0.0102347	0.0340001	1.98992	1.46852	30061	0.333777	6.98504	0.666944	1.99917	0.00497512	3.12235
C1orf186	-3.79685	0.0805783	0.153896	1.09378	0.812772	49355	0.286054	3.82862	0.000999	1.12492	0.250468	0.384852
ZNF440	-3.72841	0.0795463	0.152301	1.09938	0.817296	20910	7.93069	15.9502	0.833611	6.98802	2.22087	2001
TP53INP1	-3.72731	0.0197501	0.0545548	1.70443	1.26317	23416	4.0969	31.3393	6.73566	158.426	1.42796	18.4387
SAPCD2	-3.7252	0.00113557	0.00762663	2.94479	2.11767	8450	0.0490124	0.526565	0.1003	1.19987	0.034062	0.613028
CDC42BPG	-3.72368	0.00140616	0.00868198	2.85197	2.06138	20380	0.0515253	0.408534	0.00025	0.880024	0.0807934	0.546727
BMX	-3.71643	0.274416	0.38843	0.561591	0.410688	92284	0.0023536	2.44e-05	1.93e-05	0.00779773	9.37e-06	0.00507563
MMAB	-3.708	0.00824922	0.0291568	2.08359	1.53526	19838	0.229327	0.643112	0.517408	4.9801	0.153976	7.96517
RABL2B	-3.68933	0.0186257	0.0523992	1.72989	1.28068	16168	0.00885424	0.0523495	0.108005	0.191892	4.93e-05	0.148253
AHCYL2	-3.66754	0.000149	0.00233166	3.82543	2.63234	205198	2.93205	72.2871	1.90433	27.8657	1.88856	6.99401
ZNF746	-3.66033	0.0162235	0.0474741	1.78985	1.32354	25015	0.695784	2.10988	0.762018	4.48259	0.200267	1701
ZNF461	-3.6488	0.000289	0.00328031	3.53887	2.48409	29457	0.0683935	0.705926	0.000416	0.809554	0.6004	1.10446
SMO	-3.63921	0.00144729	0.00885191	2.83945	2.05296	24673	0.171665	0.421205	0.000625	0.318492	0.035257	0.631676
RSL1D1	-3.61567	0.00110198	0.0075096	2.95782	2.12438	17388	0.0884974	0.960978	0.114993	0.535377	0.0299982	1.15853
VGLL2	-3.60886	8.23e-06	0.000547	5.08485	3.26207	8008	0.304449	1.75539	0.131807	1.39575	0.100129	1.69751
TTYH3	-3.60835	7e-05	0.00152168	4.1548	2.81768	32834	0.0379174	0.60008	0.262416	0.617759	0.0566928	0.891921
PAQR7	-3.60179	7.45e-05	0.00158262	4.12809	2.80062	9770	1.1782	15.2441	1.45199	15.0358	0.735663	9.82605
C1RL	-3.58603	0.00023	0.00287161	3.63876	2.54187	14724	0.0463006	0.485788	0.164498	0.738158	0.00012	0.479275
FAM101B	-3.58092	6.07e-05	0.001394	4.21668	2.85574	5961	0.154171	3.408	0.278179	2.73837	0.687598	3.9532
GPR157	-3.57605	0.000183	0.00255564	3.73835	2.5925	24754	0.0281282	0.377417	0.00013	0.390534	0.0715115	0.25606
BTN3A1	-3.57332	0.0552787	0.115937	1.25744	0.935778	12980	0.58368	601	0.545661	0.500624	0.0911845	3.65781
TMEM132A	-3.57329	1.14e-05	0.000626	4.94328	3.20316	12719	0.0684557	1.19275	0.105342	0.817095	0.0674681	0.827616
TSLP	-3.57165	5.52e-05	0.00133082	4.25795	2.87588	7945	0.218994	1.08195	0.107462	1.59443	0.0744169	1.24439
LENG8	-3.56347	2.45e-05	0.000889	4.61131	3.05112	13132	0.0121022	0.076027	0.00591556	0.104371	0.00774029	0.105864
FOXP4	-3.55607	0.000257	0.00308303	3.58933	2.51102	55959	0.0913221	2.3803	0.647266	2.73593	0.250375	3.92083
MEX3A	-3.54532	9.21e-05	0.00172624	4.03552	2.7629	9986	901	15101	701	9901	1101	7401
ARFIP2	-3.51986	2.28e-06	0.000297	5.64135	3.5268	6797	0.22013	2.66652	0.586362	2.53646	0.177703	2.38041
CACNB1	-3.50125	8.69e-06	0.000565	5.06089	3.24787	20428	0.146163	1.25607	0.0852037	1.4109	0.110173	1.09573
KCND1	-3.4886	0.354903	0.473674	0.44989	0.32452	6155	6.78842	8201	4101	8101	25.2525	14.9651
RPS23	-3.48783	0.000165	0.00244021	3.78252	2.61257	5097	0.174002	3.3134	0.348454	2.00622	0.239377	3.0829
FBXO45	-3.46774	3.87e-05	0.0010921	4.41256	2.96174	20206	4.48259	56.4455	4.9801	31.3483	5.9505	8401
RDH10	-3.4505	0.000216	0.00276116	3.66573	2.55891	30684	0.0827204	2.07216	0.435361	2.28734	0.172802	1.42264
LCORL	-3.42678	0.0466675	0.102638	1.33099	0.988692	178645	13.9568	32.6832	2.91507	14.289	2.54405	5501
GTF3C4	-3.4245	7.51e-06	0.00052	5.12423	3.2836	19743	301	5001	501	5101	701	6101
ACOXL	-3.42244	4.53e-06	0.000403	5.34419	3.39514	385650	10301	111701	8701	121901	17001	101301
S1PR2	-3.42058	0.400684	0.520499	0.397198	0.28358	9840	0.238458	0.000333	0.000769	0.667037	0.000384	0.389228
POFUT1	-3.41647	0.00191778	0.0106247	2.7172	1.97368	10031	0.7001	4.10766	0.406435	6.42083	0.214473	2.81653
ABCF2	-3.39206	0.355776	0.474348	0.448823	0.323903	19395	0.000333	0.00037	0.154497	0.333703	0.000416	0.200799
FAM111A	-3.39195	4.18e-06	0.00039	5.37856	3.40906	12194	0.106234	1.44826	0.149296	1.70906	0.194638	1.55508
ANAPC2	-3.39106	0.0567606	0.118421	1.24595	0.92657	13320	4.42e-05	0.0854731	0.0081704	0.0294689	0.038481	0.176183
COL8A1	-3.39015	0.000686	0.00552069	3.1634	2.25801	158138	0.167014	0.738502	0.108541	1.06382	0.0354836	1.39015
RUFY1	-3.38316	0.0158565	0.0467537	1.79979	1.33018	59466	0.0331378	0.162985	0.0800736	0.615483	0.0111044	0.333611
SFXN3	-3.37363	7.4e-06	0.00052	5.13074	3.2836	10003	0.250043	2.05348	0.151699	2.11989	0.231437	2.56027
ZBTB49	-3.35742	0.000879	0.00639053	3.05609	2.19446	31590	0.25606	1.0303	0.0752575	0.793139	0.0221307	0.561704
RGS19	-3.34979	0.00123146	0.0079977	2.90958	2.09703	6311	0.0887229	0.667037	0.0591003	1.37453	0.246025	1.29394
ENY2	-3.33976	0.000376	0.00377888	3.42447	2.42264	11638	0.0093484	0.200732	0.0322971	0.317487	0.0405838	0.344504
CBX3	-3.33232	5.24e-06	0.000441	5.28076	3.35532	12397	0.0350041	0.406127	0.0488489	0.514485	0.0473874	0.400969
RSPO4	-3.32079	0.00356108	0.0160788	2.44842	1.79375	43812	0.000238	1.06248	0.147824	0.461607	0.0990001	1.03508
HSPA12A	-3.31543	0.000536	0.00469683	3.27124	2.32819	71383	0.30035	3.3976	0.529688	6.24345	0.750156	5.5505
ALKBH2	-3.30641	0.0195319	0.0541838	1.70925	1.26613	5301	0.0179813	0.109865	0.00526014	0.000196	0.00510075	0.192463
BOK	-3.30123	0.000118	0.00201637	3.9279	2.69543	15408	0.660409	3.25327	0.345494	5.03771	0.329983	4.32697
TYSND1	-3.30062	1.85e-06	0.000261	5.73192	3.58371	8760	0.187669	1.56319	0.166806	2.34471	0.181911	1.75952
CYP2J2	-3.29457	7.57e-05	0.00159057	4.12067	2.79845	33444	0.235519	1.40891	0.156514	1.8991	0.000345	1.35273
FADS3	-3.29316	1.89e-05	0.000776	4.72432	3.1099	18009	0.0479778	0.611955	0.0615866	0.368442	0.0631825	0.67491
ZNF180	-3.29053	2.09e-05	0.000816	4.67959	3.08852	24716	0.178299	0.961546	0.0827204	0.892876	0.0708009	0.733363
MYADM	-3.29001	8.12e-07	0.000153	6.09033	3.81454	10079	0.315879	3.08616	0.311778	3.0101	0.321163	3.68976
FUCA1	-3.27433	0.00124442	0.00803219	2.90503	2.09517	23288	0.0515253	0.395959	0.000384	0.446926	0.294533	0.70006
SRCIN1	-3.27271	0.146518	0.242848	0.834108	0.614666	75925	0.750312	0.72752	0.000714	1.76864	0.800399	7.98254
PSMD12	-3.26934	8.85e-05	0.00169339	4.05326	2.77124	26103	0.0774789	0.841515	0.267563	1.09289	0.103185	1.2317
UBE2I	-3.25085	2.93e-05	0.000965	4.53315	3.01565	17866	0.014055	0.477332	0.0524056	0.400075	0.0468491	0.359286
SHROOM1	-3.24845	0.000553	0.00480735	3.25728	2.31809	8758	0.333407	2.14259	0.410819	2.26993	0.099248	3.79888
CCNB1	-3.24717	6.74e-06	0.000502	5.17121	3.29967	11234	0.0515525	0.575669	0.0709383	0.56709	0.0724371	0.703665
DUSP18	-3.24385	1.85e-05	0.000776	4.73354	3.11028	15835	0.0427569	0.227624	0.0004	0.277978	0.0275305	0.280288
BTN2A2	-3.24249	0.000353	0.00366316	3.45172	2.43614	11777	0.250234	3.39521	0.208663	1.46118	0.3811	3.32558
CCND3	-3.23943	3.08e-05	0.00097	4.51202	3.01333	6474	0.168509	1.28179	0.153928	1.5454	0.0223651	1.16665
CACYBP	-3.23905	0.0003	0.00335164	3.52258	2.47474	12593	0.0889564	1.49204	0.300054	1.06611	0.097616	0.904765
GTPBP2	-3.23837	0.000787	0.00592529	3.10387	2.22729	8719	0.000999	1.85653	0.161561	1.81744	0.308224	1.04998
CDCA5	-3.23132	1.39e-05	0.000686	4.85653	3.16386	6689	0.0913221	0.829357	0.00110988	0.808125	0.57204	0.941179
NINJ1	-3.22853	7.14e-06	0.000507	5.14622	3.29507	12800	0.157485	1.34894	0.20361	1.62433	0.106234	1.46779
C1orf52	-3.21399	8.38e-05	0.00165526	4.07694	2.78113	9719	0.0529602	0.897657	0.109688	0.864289	0.0945724	0.608936
ZNF14	-3.208	3.99e-05	0.00110535	4.39913	2.9565	22641	1.33223	4.05703	0.467022	4.0969	0.37578	5.49625
FAM217B	-3.17297	0.0337055	0.0804377	1.4723	1.09454	14884	4.0969	1501	14.289	40.604	12.2219	37.6337
CDCA3	-3.17128	4.27e-06	0.000393	5.3698	3.4055	6494	0.0250128	0.195213	0.0201128	0.202036	0.0258554	0.241099
PNMA2	-3.16871	0.000172	0.00247187	3.76396	2.60697	9288	0.9001	7.44868	1.12484	5.8951	0.238458	8.98403
LAMC3	-3.1679	0.00303083	0.0144362	2.51844	1.84055	83943	0.309217	6.61107	0.813997	2.81414	0.423188	4.15623
ELP5	-3.16436	0.000716	0.00563983	3.14479	2.24873	7888	0.00702773	0.0868373	0.01427	0.115595	0.0221265	0.160589
FMNL1	-3.16294	0.000893	0.0064603	3.04934	2.18975	25392	0.0744169	1.21564	0.500167	0.903241	0.0742455	0.662542
CTNS	-3.15666	0.000299	0.00334595	3.52395	2.47548	26636	0.0431136	0.375195	0.000161	0.33358	0.0447281	0.242654
ADAM11	-3.14537	0.00897856	0.0310554	2.04679	1.50786	22647	0.428979	2.48225	0.223085	0.933348	0.000357	2.04974
ERG	-3.14356	0.00349261	0.0158675	2.45685	1.79949	294522	0.857245	10.4527	1.1363	1701	1.6993	1
DSG2	-3.13967	1.3e-05	0.00067	4.887	3.17388	50788	0.000204	0.846193	0.0911157	0.853694	0.129313	0.71646
ZNF510	-3.12446	0.00408074	0.0176779	2.38926	1.75257	22182	4.81471	3301	4.74065	26.7426	2.14123	16.9468
TPM2	-3.1092	2.41e-06	0.000297	5.61793	3.5268	8064	0.07986	0.873522	0.113104	0.787368	0.0960998	0.829047
C15orf52	-3.10399	8.27e-06	0.000547	5.08245	3.26207	9516	0.501613	4.18829	0.558069	3.66269	0.37692	4.50412
IMPDH1	-3.10301	2.73e-05	0.000944	4.56354	3.02521	13694	0.117751	1.38459	0.339685	1.39213	0.175378	1.77531
SLC39A6	-3.0993	1.98e-05	0.000804	4.70231	3.09477	20864	0.611219	1.63437	0.17796	1.58021	0.035257	1.37354
SLC4A2	-3.07593	1.22e-05	0.000651	4.91329	3.18609	18316	0.000115	0.386748	0.0547173	0.323629	0.042454	0.366286
SAP18	-3.07306	0.000276	0.00316559	3.55903	2.49954	8572	0.0636789	0.439627	0.129348	0.505728	0.0348246	0.692318
ENTPD6	-3.06773	0.000217	0.00276859	3.66384	2.55774	31022	0.0637539	1	0.192106	0.737533	0.0873378	0.642908
ZNF844	-3.06115	2.15e-05	0.00082	4.66661	3.08598	13081	0.0258908	0.969514	0.187754	0.79799	0.106196	0.900007
UNC13D	-3.06035	0.00129648	0.00826264	2.88723	2.08288	17491	0.458559	3.5974	0.179698	1.83264	0.353068	2.56152
ADIG	-3.05626	0.00135992	0.00849232	2.86649	2.07097	7267	0.000666	0.500208	0.168053	0.904807	0.0776326	0.594704
NOLC1	-3.05399	2.06e-05	0.000816	4.68684	3.08852	11695	0.497562	3.07199	0.39426	3.06178	0.347101	4.14684
PDGFB	-3.04248	0.000842	0.0062374	3.07477	2.205	17230	0.000833	2.04498	0.8002	2.21342	0.222654	1.36347
ZBTB1	-3.03993	0.00130742	0.00830417	2.88359	2.0807	20967	0.294533	0.971672	0.0956687	0.893337	0.000286	0.560985
NACC2	-3.03328	0.033973	0.0808714	1.46887	1.0922	88749	0.00463282	0.0105197	4.61e-05	0.00943837	0.00301483	0.0371559
C17orf98	-3.0329	0.00933194	0.0318651	2.03003	1.49669	6302	1.998	1.15147	0.0956687	0.833389	0.000666	0.500167
TAB3	-3.02417	0.00582281	0.0226273	2.23487	1.64537	61953	0.129126	0.294325	0.0336946	0.17796	0.0002	0.393074
OAF	-3.02261	6.37e-06	0.000493	5.19561	3.30704	18904	0.140966	0.949373	0.130624	1.11319	0.0675205	1
LPCAT3	-3.01718	0.000154	0.0023626	3.81161	2.62661	40496	0.367411	2.39596	0.191375	1.8357	0.19237	1.59082
MSTN	-3.01284	0.0318543	0.0772107	1.49683	1.11232	7030	0.174272	0.353322	0.167014	0.823633	0.00110988	1.23516
AMDHD2	-3.00408	1.36e-05	0.000686	4.86637	3.16386	9370	0.32566	2.70218	0.391371	2.80256	0.255959	2.22436
MEF2D	-3.00335	0.00105669	0.00728013	2.97605	2.13786	26879	0.375156	4.11938	0.877576	7.74093	1.09997	5.96913
PGRMC2	-2.99744	2.61e-06	0.000301	5.58323	3.52074	19593	0.263631	1.27305	0.150157	1.22647	0.156058	1.34874
CENPT	-2.99232	1.38e-05	0.000686	4.86008	3.16386	19302	0.0563713	0.56941	0.0590753	0.432163	0.0480952	0.29827
ITM2C	-2.99026	6.88e-06	0.000502	5.16228	3.29902	14343	0.187669	1.6723	0.280828	1.41168	0.176713	1.65372
STK10	-2.98583	7.39e-05	0.00157549	4.13125	2.80258	146273	0.176632	1.71378	0.151772	1.22717	0.31724	1.72182
EDN1	-2.98372	4.62e-05	0.00120069	4.33493	2.92057	6245	0.0595223	0.6237	0.0782304	0.420758	0.0561782	0.493386
FGF1	-2.9796	0.00503453	0.0204688	2.29804	1.68891	29178	0.0222946	0.204387	0.133398	0.416736	0.0216531	0.219367
LRRC28	-2.97364	0.00466477	0.0194039	2.33117	1.71211	135629	5.77248	27.5781	7.81199	4901	3.53651	29.8557
NOL9	-2.96993	0.000185	0.00256362	3.73386	2.59115	33252	0.764844	9.54606	1.14993	3.47238	0.904807	8.29271
RPL13	-2.96977	1.8e-05	0.000768	4.7456	3.11471	6173	0.0873934	0.840214	0.10853	0.294139	0.102174	0.887761
C12orf29	-2.95848	0.000161	0.00241748	3.7934	2.61664	14670	0.102375	0.83335	0.0770245	0.600062	0.0675205	0.500045
AK1	-2.95727	4.16e-05	0.0011219	4.38104	2.95004	11264	0.227448	1.12696	0.0954535	1.29406	0.166782	1.4901
PGF	-2.95049	1.02e-05	0.000604	4.99033	3.21903	13935	0.121478	1.0119	0.204726	0.917984	0.0470239	0.891361
SCLY	-2.94872	0.000463	0.00424493	3.33482	2.37213	38490	0.0226299	0.223996	0.0657616	0.375071	0.0393433	0.333464
BLOC1S6	-2.94711	0.000345	0.00364138	3.46253	2.43873	22493	0.00166389	0.552141	0.077278	0.516549	0.470899	0.742093
ZNF773	-2.94699	0.000166	0.00244178	3.77993	2.61229	8202	0.000345	0.500042	0.118166	0.661591	0.0803679	0.719133
B4GALNT1	-2.94686	0.429342	0.547523	0.367197	0.261598	7345	0.00528768	0.0241356	7.63e-05	0.00554915	2.91e-05	4.02e-05
LIPA	-2.93659	1.28e-05	0.000668	4.89339	3.17508	38335	0.116485	1.33278	0.097781	0.58368	0.100225	0.800133
ZNF275	-2.9347	3.4e-05	0.00100307	4.46894	2.99867	18772	1501	14301	1801	12601	3001	16501
PIGA	-2.93135	7.64e-05	0.00159232	4.11711	2.79797	16104	0.0795112	0.537123	0.111276	1.13324	0.0970655	0.7001
BRF2	-2.92446	0.000401	0.00386813	3.39692	2.4125	6034	0.0332618	0.380325	0.0889395	0.61835	0.0741027	0.481242
LARP6	-2.92377	1.26e-05	0.000667	4.90014	3.17592	22610	0.235744	1.93396	0.357602	2.33317	0.250268	1.89464
CD274	-2.92008	1.87e-05	0.000776	4.7271	3.1099	20065	0.110089	0.976473	0.139585	1.22219	0.210665	0.988237
UFM1	-2.91339	2.12e-05	0.000816	4.67448	3.08852	13202	0.16113	1.71002	0.290368	2.1612	0.262208	1.7126
MSX2	-2.91289	0.000299	0.00334595	3.52492	2.47548	6328	0.266911	2.06631	0.2002	2.7988	0.312715	0.911791
KIAA2013	-2.91059	2.42e-06	0.000297	5.61603	3.5268	6841	0.101088	0.843606	0.111543	0.796753	0.130357	0.877809
PYGL	-2.90806	0.0253777	0.0656407	1.59555	1.18283	39314	0.23136	2.73218	9.91089	0.958351	0.00199601	1.99933
IRGQ	-2.90751	0.000281	0.0032101	3.55198	2.49348	11090	501	5801	801	4301	1001	6801
DPAGT1	-2.90389	0.000281	0.0032101	3.55146	2.49348	5573	1.32833	6.29605	0.818196	10.8608	1.52594	10.1683
ATP5G3	-2.9004	3.48e-06	0.000355	5.45812	3.45036	5406	0.302391	2.29667	0.492556	2.21065	0.287306	2.45372
RPTOR	-2.8923	0.00948081	0.0321853	2.02315	1.49234	278798	1.0652	44.3915	2.86604	13.2087	2.79659	6.49789
ACLY	-2.88545	2.12e-05	0.000816	4.67309	3.08852	52094	0.324777	2.3674	0.372671	2.56826	0.250031	2.00825
IL7R	-2.87649	3.02e-05	0.00097	4.51981	3.01333	22729	0.666692	3.87351	0.585744	3.574	0.416248	4.67374
PDCD2	-2.87088	0.000102	0.00183236	3.99108	2.73699	9083	0.0674507	0.57727	0.155202	0.428622	0.0326697	0.485545
NRAS	-2.86739	5.45e-05	0.00131844	4.26336	2.87994	12431	0.814452	5.356	0.714313	3.98363	0.406659	5.19094
TMEM129	-2.86686	0.000104	0.00183824	3.98369	2.7356	5406	0.295824	3.44019	1.02597	2.988	0.39304	2.46495
SMARCE1	-2.86599	0.000737	0.00571609	3.13278	2.2429	20128	0.0326613	0.29667	0.0754233	0.181942	0.00921976	0.250075
FAM210B	-2.86169	0.000942	0.00670675	3.02602	2.17349	9736	0.0849009	1.12497	0.276112	0.954556	0.182004	1.69977
AMOTL2	-2.85959	3.11e-06	0.000344	5.50698	3.46351	11494	0.19657	1.51501	0.271736	1.37699	0.188654	1.50989
COL6A2	-2.85852	0.443459	0.559974	0.353147	0.251832	31687	0.0130511	0.0247315	9.61e-05	5.52e-05	3.13e-05	0.010983
SERPINB7	-2.85789	0.00181277	0.0103084	2.74166	1.98681	52330	0.194668	1.998	0.455041	1.12484	0.000435	1.24979
RNF122	-2.85783	0.00352911	0.015977	2.45233	1.7965	19371	0.218324	1.81225	0.162389	2.64609	0.355047	1
FOXO1	-2.8563	0.366352	0.484939	0.436101	0.314313	137134	10.5808	13.9568	8.30897	3001	4101	2601
CTDSP2	-2.85281	0.0039024	0.0170871	2.40867	1.76733	27038	0.717035	5.6751	1.21996	8.99667	0.548836	3.54499
HMGN1	-2.85059	0.00105602	0.00728013	2.97633	2.13786	6807	0.128366	0.793009	0.131602	0.888417	0.0514557	0.480128
DLX4	-2.84485	0.000111	0.00193104	3.95442	2.71421	5762	0.166898	1.05713	0.250375	1.09754	0.0963276	1.48558
IFI6	-2.84306	0.0013546	0.00848626	2.86819	2.07128	6153	0.156514	1	0.0280478	0.556049	0.102224	0.550225
HAPLN1	-2.83864	0.00107456	0.00737045	2.96877	2.13251	35397	0.311778	1.34983	0.260375	1.22717	0.164071	2.94336
GAA	-2.83836	0.460293	0.575176	0.336965	0.240199	18325	0.188007	0.210942	0.000555	0.000357	0.000233	0.117906
BCL3	-2.8244	8.8e-05	0.00168927	4.05557	2.7723	11324	0.000111	1.33782	0.458559	1.19479	0.189976	1.52422
EIF5	-2.82089	7.88e-05	0.001609	4.10338	2.79344	11023	0.300054	1.45649	0.282498	2.39489	0.215332	1.84608
IFT20	-2.81522	0.000356	0.00366512	3.44884	2.43591	7165	0.0538652	0.362672	0.0426211	0.29959	0.0678756	0.500034
UBE2J1	-2.8149	5.3e-06	0.000441	5.2754	3.35532	26276	0.561083	4.89279	1.63312	4.54832	0.66679	4.64199
CSF1	-2.81421	5.69e-05	0.00134653	4.24522	2.87078	14592	0.0938444	0.638914	0.0314013	0.75002	0.262416	0.600031
NUP107	-2.81127	0.00021	0.00272859	3.67812	2.56406	55743	0.117011	1.85694	0.328603	1.37873	0.21015	1.2533
CSPG4	-2.80162	4.78e-05	0.00121654	4.32043	2.91487	38527	0.627993	3.07639	0.424417	4.49841	0.625059	4.08025
CCDC136	-2.79939	5.71e-05	0.00134653	4.24348	2.87078	30724	0.0527978	0.30014	0.061416	0.326233	0.035257	0.405566
TBC1D17	-2.78995	0.0143436	0.0435366	1.84334	1.36115	11326	0.141136	0.552306	0.107249	0.316781	0.0320774	0.918046
PPP1R3B	-2.78632	1.39e-05	0.000686	4.85842	3.16386	14457	801	6701	801	5101	1101	6701
HMGA1	-2.78595	2.02e-06	0.000278	5.6952	3.55529	9432	0.0751004	0.531632	0.0745219	0.517632	0.0895468	0.519462
SLC2A6	-2.77757	0.0138365	0.0422052	1.85897	1.37463	8061	0.0318997	0.852984	0.112611	0.194668	0.095599	0.666778
CNOT8	-2.7747	3.1e-05	0.00097	4.50798	3.01333	18544	0.224694	1.16589	0.184942	1.796	0.239213	1.52144
TNNI3	-2.77375	0.398009	0.517807	0.400107	0.285832	5822	5601	3701	8.97342	22.2625	18.4564	3601
BPHL	-2.77303	0.00100056	0.00702478	2.99976	2.15337	34507	0.0240419	0.353322	0.166865	0.320272	0.0418663	0.20717
HMOX1	-2.76939	0.00172871	0.0100326	2.76228	1.99859	13148	0.0839481	0.410813	0.0452921	0.517073	0.138092	0.783453
FUNDC1	-2.76753	0.0514256	0.109912	1.28882	0.958956	19337	0.161426	1.29023	0.952392	8.18563	0.333535	1.53298
ANKRA2	-2.76009	0.000335	0.00357818	3.47457	2.44634	13487	0.0715612	0.360064	0.0456714	0.307825	0.0692865	0.635184
ASF1B	-2.76003	7.55e-06	0.00052	5.12203	3.2836	17120	0.743261	5.03919	0.647088	4.69926	1.11537	5.41989
GOLPH3L	-2.75539	0.0367953	0.0861117	1.43421	1.06494	50972	0.645276	3301	0.403613	2.33259	1.3996	2.88679
SGK3	-2.74644	0.00341315	0.0156073	2.46684	1.80667	149605	0.175206	0.650175	0.0427569	1.33317	0.210942	0.846272
SSH3	-2.74291	0.00292464	0.0140896	2.53393	1.8511	9160	0.269324	1.57127	0.160597	0.906998	0.32935	2.99857
DBF4	-2.74074	8.99e-05	0.00170095	4.04616	2.76931	33313	0.0808902	0.567196	0.0886364	0.484888	0.0301995	0.418786
PKD1	-2.73903	0.0187732	0.0526836	1.72646	1.27832	47189	0.0669777	0.223085	0.0885034	1.33278	0.216428	1.1996
ENPP4	-2.72962	0.0495197	0.106901	1.30522	0.971018	16736	0.129313	2.608	0.875078	3.7248	0.250624	0.851907
ASTL	-2.71943	0.0385092	0.0890454	1.41444	1.05039	14587	0.00199601	1.85088	0.286733	3.4819	1.49751	1.04443
DUSP7	-2.71862	6.12e-06	0.000493	5.21324	3.30704	7525	0.168811	0.895274	0.154543	1.09019	0.145808	1.11155
HINFP	-2.71832	0.0267922	0.0683227	1.57199	1.16544	13533	0.000476	0.291962	0.170934	0.343955	0.0835879	0.90005
UBA3	-2.71825	0.000284	0.00323703	3.54709	2.48985	25644	0.658703	7.22917	0.713582	5.40603	0.990655	2.64021
PPP6C	-2.7166	0.000122	0.00204565	3.91351	2.68917	43367	0.450046	2.53308	0.447974	2.92417	0.230843	2.09196
AKAP5	-2.70425	1.77e-05	0.00076	4.75249	3.11914	9005	1601	12901	2601	12201	1701	10601
CBS	-2.70267	1.43e-05	0.000698	4.84605	3.15613	15214	0.108824	0.591221	0.107033	0.798184	0.0850317	0.586014
DNAJA4	-2.69327	0.00892006	0.0309482	2.04963	1.50936	18052	0.10542	0.196853	0.0279128	0.477392	0.0578735	0.490296
LRP10	-2.69292	0.000697	0.00556126	3.15708	2.25483	6332	0.0189584	0.139231	0.0250348	0.122247	0.0110566	0.083358
SLC24A1	-2.68402	0.147963	0.244769	0.829848	0.611243	41564	0.000476	0.30787	0.371608	0.657241	0.297487	2.33259
RFXANK	-2.68247	0.00555635	0.0218888	2.25521	1.65978	9671	0.113046	0.475131	0.122628	0.785791	0.0209353	0.360256
FGFRL1	-2.68245	0.0143791	0.0435937	1.84227	1.36058	15747	2.44284	4.80771	0.591095	9.56531	0.436042	3.4538
KAT5	-2.68196	0.0120469	0.0380654	1.91913	1.41947	7605	0.0651699	0.253133	0.145493	0.391348	0.0266104	0.673108
NARF	-2.67032	1.65e-05	0.000733	4.7832	3.13517	30084	0.0547173	0.422617	0.0801227	0.360085	0.054118	0.363719
RALGPS1	-2.66729	0.0751487	0.145648	1.12408	0.836696	308393	32.8408	78.1144	8.74032	10901	7.08538	17.9717
BMP1	-2.66656	0.000207	0.00270463	3.68341	2.56789	36789	0.125273	0.703813	0.000286	0.685804	0.107931	0.500114
RANBP10	-2.66289	0.000768	0.0058335	3.1149	2.23407	83551	3.94926	16.834	5.07536	22.1626	2.06999	28.2468
THBS1	-2.66139	0.000596	0.00503211	3.22493	2.29825	16389	0.00884192	0.054288	0.00778418	0.0395299	9.44e-06	0.0351119
TAF1C	-2.65044	9.25e-06	0.000587	5.03408	3.23115	9224	0.226488	1.30599	0.198638	1.02551	0.200035	1.63561
MED29	-2.64692	1.46e-05	0.000703	4.83611	3.15299	9241	1.44436	7.06465	0.738126	6.17495	1.02702	6.10169
CDC25B	-2.64431	0.000168	0.00244793	3.77545	2.6112	19184	0.538512	1.86947	0.318233	2.6899	0.298111	2.44689
LRRC8A	-2.62801	5.4e-05	0.00131844	4.2673	2.87994	35927	0.186879	1.32305	0.235771	0.961293	0.179001	1.46487
INPP5E	-2.62515	1.11e-05	0.000615	4.95641	3.21086	11190	0.061416	0.461642	0.0728958	0.428735	0.0657616	0.34931
VEZF1	-2.61742	1.85e-05	0.000776	4.73168	3.11028	16706	0.0324397	0.189751	0.0222038	0.216418	0.0890458	0.192105
AAED1	-2.6119	6.43e-05	0.0014303	4.19157	2.84457	14067	0.0179448	0.115883	0.0976343	0.147681	0.0216531	0.149197
SERINC2	-2.6107	4.38e-05	0.00115154	4.35894	2.93872	25116	0.0859754	0.571633	0.106573	0.720112	0.258304	0.685804
ZFPM2	-2.60949	0.000121	0.00204069	3.91888	2.69022	485621	2.95366	18.9104	2.27707	1.58285	2.1992	15.9254
RAB7L1	-2.60288	0.000471	0.00428002	3.32669	2.36855	7497	0.338563	1.66644	0.200123	1.30761	0.333472	2.32467
CGREF1	-2.60085	0.0266646	0.0680646	1.57407	1.16708	11750	0.500832	2.77679	1	24.3831	1.57061	3.61337
ARRB2	-2.59984	9.76e-06	0.000587	5.0106	3.23115	11007	0.250624	1.37495	0.0640289	1.56052	0.257688	1.4102
HMGB3	-2.59729	0.00074	0.00572919	3.13048	2.24191	7486	0.104012	0.857211	0.217561	1.15373	0.13808	0.70015
TNFRSF11B	-2.59723	0.00666669	0.0250025	2.17609	1.60202	28588	0.059008	0.226561	0.00027	0.44465	0.200267	0.45179
BABAM1	-2.5956	0.0036696	0.0164019	2.43538	1.78511	11931	0.0160954	0.247276	0.0493627	0.157983	0.0598337	0.318285
MEGF8	-2.59554	0.0536579	0.113398	1.27037	0.945394	53161	0.346405	2.59681	0.235744	0.500499	0.05608	0.778024
YAE1D1	-2.59488	0.0085862	0.0301662	2.0662	1.52048	6478	0.210942	1.33278	0.114539	2.28388	0.273388	0.478488
DUSP5	-2.59191	3.88e-06	0.000374	5.41097	3.42734	13678	0.221544	1.39814	0.256166	1.55377	0.251484	1.43974
RBM17	-2.58896	1.76e-05	0.00076	4.75403	3.11914	28474	0.1854	1.49996	0.297409	1.27645	0.237765	1.52895
ZBTB47	-2.58835	0.000714	0.00563454	3.14658	2.24914	13897	0.329199	1.28565	0.229009	1.15147	0.184264	2.04123
CBX6	-2.5881	1.85e-05	0.000776	4.73205	3.11028	8011	2001	20801	3301	17901	4201	21001
NFKBIB	-2.57725	0.517579	0.629046	0.286024	0.201318	9195	9.71e-05	0.000182	0.0299955	0.143102	0.0187833	0.446926
GEMIN7	-2.5771	3.36e-06	0.000351	5.47319	3.45431	12265	0.748184	5.1642	0.881537	4.78295	0.842471	4.90948
FAM135A	-2.57426	0.0154423	0.0458645	1.81129	1.33852	147771	0.269745	2.46618	0.338816	0.89798	0.085301	0.743655
PRDX1	-2.57266	0.000373	0.00376618	3.42844	2.4241	10904	0.0487049	0.515032	0.0949015	0.513138	0.0930084	0.351419
ISOC2	-2.56436	0.00109393	0.0074702	2.96101	2.12667	8704	0.000149	0.255987	0.0362607	0.161561	0.0667704	0.238458
ABHD10	-2.56307	4.95e-05	0.00124056	4.305	2.90638	14493	0.11062	0.87163	0.147576	0.780157	0.310404	0.975612
SLC25A27	-2.56255	0.000228	0.00286671	3.64231	2.54262	25276	0.207697	0.772831	0.147681	1.09519	0.077278	0.764844
HNRNPH3	-2.56189	9.65e-06	0.000587	5.0153	3.23115	11186	0.107288	0.739183	0.122399	0.598102	0.104348	0.638128
PLOD3	-2.55267	2.61e-05	0.000917	4.58266	3.0378	11754	0.100056	0.563527	0.0942883	0.734211	0.126307	0.581675
ZNF2	-2.55174	0.000134	0.00215079	3.87293	2.6674	18882	0.0752312	0.4002	0.360256	0.428775	0.000384	0.500167
C11orf70	-2.55117	0.010095	0.033651	1.99589	1.473	28674	0.2004	2.39721	0.793175	1.69178	0.154497	1
MGAT1	-2.54911	5.12e-05	0.00125463	4.29037	2.90148	12508	0.600057	4.82315	0.722261	3.8232	1.86087	4.39094
PM20D2	-2.54839	0.000371	0.00375649	3.43013	2.42522	19520	0.188331	1.60334	0.270674	1.32303	0.577004	1.97
PEX1	-2.54734	0.00127081	0.00813927	2.89592	2.08941	41509	0.175206	1.05879	0.145051	1.04998	0.106573	0.228206
NCOA7	-2.54714	0.0263046	0.0673011	1.57997	1.17198	150870	0.47644	2.85449	0.138228	2.7758	0.310583	0.500499
METTL21A	-2.54265	0.0116269	0.0371572	1.93453	1.42996	43897	0.480208	1	0.379524	2.42031	0.0648178	1.69535
ZFPM1	-2.54045	0.553759	0.661203	0.256679	0.179665	81561	0.000204	0.833611	0.0478458	0.000435	0.0105197	0.0558178
COX7B	-2.53845	8.3e-05	0.00164711	4.08118	2.78328	5921	0.126368	0.610631	0.151082	0.670669	0.0895374	0.818488
RNPEP	-2.53464	0.00190514	0.010574	2.72007	1.97576	23510	0.084636	0.812523	0.186903	0.571497	0.157094	1.04109
PMEPA1	-2.53145	0.00113406	0.00762312	2.94536	2.11787	61584	0.631676	4.07033	1.03225	2.87822	0.456236	4.90731
ERBB3	-2.53038	0.431047	0.549193	0.365475	0.260275	5593	79.4431	25501	133.89	141.299	50501	23901
RBM48	-2.52982	3.28e-05	0.00100054	4.48351	2.99977	8737	0.0526731	0.239382	0.0505023	0.284397	0.0109233	0.289713
PPT2-EGFL8	-2.52791	0.000388	0.00381592	3.41069	2.4184	17980	1	1	0.222654	2.3151	0.353322	1.55535
MAPK1IP1L	-2.52691	6.28e-06	0.000493	5.20234	3.30704	18551	2601	15901	5201	15301	2701	16701
FURIN	-2.52533	3.11e-05	0.00097	4.50745	3.01333	14803	0.0365388	1.01408	0.160168	0.880448	0.267232	0.878064
EEF1A1	-2.52365	0.000704	0.00557617	3.15259	2.25366	5269	0.252816	1.60196	0.346394	1.04151	0.168343	1.6801
DNAJB11	-2.51746	3.22e-05	0.000992	4.49194	3.00328	15638	0.242733	1.23384	0.216535	1.1097	0.193405	1.39364
STK40	-2.5173	0.173593	0.276413	0.760467	0.558441	46261	0.0187833	0.428843	0.220703	0.143061	0.131401	1.66611
GPR153	-2.51612	0.556558	0.663701	0.254489	0.178027	13630	0.0365388	0.105734	0.000333	0.000833	0.0771597	1.99751
PPP1R12C	-2.5158	0.0215044	0.0581138	1.66747	1.23572	26688	1.42837	1.7996	0.708455	24.8806	0.512945	4.22829
POGK	-2.51568	0.00517763	0.0208542	2.28587	1.68081	14986	0.137069	0.660409	0.105105	0.285782	0.0487322	0.695685
FOXRED1	-2.5139	0.00475609	0.0196465	2.32275	1.70672	9093	0.260148	1.02222	0.125122	0.59192	0.229834	2.30378
WRAP73	-2.51355	0.000781	0.00589538	3.10734	2.22949	19341	0.0935904	0.207414	0.0446468	0.323181	0.0339529	0.333399
RAD23A	-2.51155	0.00118392	0.00778683	2.92668	2.10864	7830	0.0640929	0.339547	0.0473295	0.248769	0.080734	0.537599
N4BP3	-2.50875	0.451518	0.567755	0.345325	0.245839	12552	201	6801	1	17.2791	201	63.3762
CREBL2	-2.50744	0.0099255	0.0332872	2.00325	1.47772	33211	1.0204	7.49189	1.87069	3.45232	0.650087	8.8203
TMEM259	-2.50346	0.00180634	0.0102953	2.7432	1.98736	11492	0.620301	3.54468	0.425593	2.65321	0.345652	1.76903
SNAP29	-2.50239	0.000123	0.00204778	3.91171	2.68872	32210	0.673536	1.89427	0.647163	3.61337	0.500139	4.33056
CGGBP1	-2.50087	0.00534422	0.0212369	2.27212	1.67291	7047	0.00906599	0.0755966	0.0187583	0.0612628	0.0228674	0.152278
FAM83H	-2.50027	0.457147	0.572854	0.339944	0.241956	9812	3.71041	6101	2601	26.8706	3.62172	29.8557
DDA1	-2.50017	0.00682037	0.0253748	2.16619	1.5956	13770	0.343955	0.524036	0.158116	1.90827	0.272948	2.1988
FAHD2A	-2.49945	0.000457	0.00421881	3.33962	2.37481	10432	0.0944373	0.500017	0.120517	0.647788	0.066362	0.421623
TAF13	-2.49895	1.16e-05	0.00063	4.93699	3.20071	11627	0.113044	0.514531	0.0899047	0.602239	0.0950226	0.562926
DCLRE1B	-2.49651	2.75e-05	0.000945	4.56111	3.02472	8794	0.448339	2.58153	0.602458	2.45428	0.407462	3.0196
FDXACB1	-2.49426	0.0664228	0.132854	1.17768	0.876626	5402	0.583449	2401	1.07689	1.99857	0.277878	1.28551
CYFIP2	-2.49075	0.562265	0.668753	0.250059	0.174734	129516	0.000169	0.192618	0.0528808	0.000555	0.0873533	1.2997
STOML1	-2.49068	0.000429	0.0040592	3.36739	2.39156	9131	0.148253	2.14231	0.386503	1.43459	0.367169	1.69535
MFGE8	-2.48845	3.93e-06	0.000374	5.40579	3.42734	13842	0.167886	0.913534	0.157909	0.962709	0.186106	0.950878
GREB1	-2.48672	8.65e-05	0.00168249	4.06274	2.77405	108671	0.240304	1.33325	1.26649	1.49975	0.11144	1.2221
IFIT2	-2.48622	0.0687449	0.136275	1.16276	0.865585	7328	0.0567817	0.6004	0.107462	1.9901	0.501247	0.450275
MIIP	-2.48048	3.22e-05	0.000992	4.49177	3.00328	12808	0.0803037	0.500068	0.263213	0.475674	0.0878494	0.575053
POP4	-2.4785	0.000305	0.00337356	3.51539	2.47191	10993	0.0449388	0.274865	0.055782	0.185261	0.0324183	0.276259
STX5	-2.47228	0.000346	0.00364421	3.46085	2.4384	25232	2.56349	14.0573	1.7928	17.4012	6.30804	11.9996
COQ4	-2.47076	1.03e-05	0.000605	4.98659	3.21859	11561	0.104931	0.548866	0.0909327	0.582869	0.145856	0.615193
CEP170B	-2.46511	0.0109268	0.0355812	1.96151	1.44878	31458	0.273388	1.06246	0.000999	0.538816	0.117906	0.481673
PXDN	-2.46441	0.00126614	0.00813773	2.89752	2.0895	112633	0.846178	7.54828	0.71646	1.38224	0.522782	3.76308
SLC25A29	-2.46362	9.11e-06	0.000587	5.0404	3.23115	15408	0.414467	1.87307	0.3612	2.36525	0.362365	2.05504
WNK4	-2.46319	0.00135869	0.00849232	2.86688	2.07097	16436	0.1003	0.34811	0.116485	0.437617	0.0679546	0.875052
PPP1R32	-2.45747	1.59e-05	0.000724	4.79862	3.1405	9816	0.000666	0.315909	0.105734	0.302018	0.0558178	0.302018
EPB41	-2.45692	0.0370122	0.0864083	1.43166	1.06344	232956	1.06246	4.74065	0.482937	10.9502	1.99929	3.27066
THUMPD1	-2.45683	0.000108	0.0018945	3.9669	2.7225	8214	0.310034	1.43621	0.271217	1.56447	0.133375	1.18451
CANX	-2.45371	0.000754	0.00577751	3.12266	2.23826	33212	0.723227	5.54024	0.674122	3.42634	1.39997	5.91142
CCDC51	-2.45295	5.91e-06	0.000486	5.22838	3.31293	7950	0.766686	7.8276	1.4257	7.31531	1.45733	7.75869
CLDN1	-2.45154	0.0132366	0.0408134	1.87822	1.3892	16746	0.264922	3.05761	0.647266	3.54061	0.333651	0.659168
ZNF155	-2.45119	0.000757	0.00577751	3.12079	2.23826	14156	0.00939208	0.0887464	0.011166	0.0677569	0.0313105	0.0568539
IKZF5	-2.4505	0.00114101	0.0076433	2.94271	2.11672	18045	0.302723	1.21803	0.180822	0.848111	0.253843	2.19984
TMEM54	-2.44994	0.00501753	0.0204319	2.29951	1.68969	6758	0.166718	0.660068	0.0480104	0.428646	0.069534	0.320883
SPIRE2	-2.44673	8.74e-05	0.00168341	4.05855	2.77381	42821	11.6041	44.7356	14.2578	48401	13.8748	71.9114
PRKCSH	-2.44429	0.439618	0.55616	0.356925	0.2548	15514	3.37e-05	0.002837	4.55e-05	0.00974079	0.0038358	3.42e-05
SHISA2	-2.44186	0.0215686	0.0582261	1.66618	1.23488	6464	1	0.685243	0.00199601	1.65772	0.214847	1.39991
CLK3	-2.4406	5.95e-05	0.00137373	4.22563	2.8621	21830	0.13704	0.752004	0.115315	0.457152	0.107297	0.711204
SUN1	-2.43958	1.05e-05	0.000612	4.97787	3.21315	28316	1.19467	5.1915	0.814299	5.23314	0.968155	5.33257
NKAP	-2.43838	0.0173051	0.0496992	1.76183	1.30365	13028	0.272859	1.49875	0.298022	1.8879	0.0956687	0.437851
ZNF48	-2.42888	0.000167	0.00244178	3.77823	2.61229	21797	0.344941	0.776153	0.045563	0.605315	0.126124	0.666709
MLF2	-2.42709	8.44e-06	0.000553	5.07359	3.25689	5479	0.636373	3.59893	0.644918	2.92982	0.567749	3.43743
MARK2	-2.42619	0.0403575	0.0924078	1.39408	1.03429	72093	0.115498	0.571551	0.109865	0.77786	0.0271585	0.120352
RBM8A	-2.42309	0.00653917	0.0246437	2.18448	1.60829	5979	2.08079	11.4942	1.65293	9.27318	0.877215	4.36666
SAP30	-2.41989	6.66e-05	0.00146842	4.17642	2.83315	6591	0.082158	0.782848	0.145893	0.862624	0.254975	0.704608
NPR2	-2.41987	0.112916	0.199824	0.947244	0.699351	17323	0.143163	0.652325	0.185487	3.99401	2.39907	3.37203
BTNL9	-2.41978	0.00200214	0.0108782	2.6985	1.96344	21299	0.0730132	0.318244	0.121345	0.428673	0.0661258	0.65794
PPAN	-2.41719	0.0164746	0.0480634	1.78318	1.31819	5077	0.00877525	0.0856606	0.033464	0.0360059	0.00676389	0.0931203
C3orf18	-2.4168	0.505313	0.617729	0.29644	0.209202	9768	0.000156	0.37539	0.129313	0.286733	0.0436862	0.00124844
IFIT3	-2.41662	0.000169	0.0024506	3.77231	2.61073	13124	0.302018	1.0476	0.237043	1.85592	0.327052	1.73284
SLC25A28	-2.41315	8.3e-05	0.00164711	4.08078	2.78328	9947	0.0487983	0.370275	0.164345	0.461692	0.0750467	0.373636
ZNHIT3	-2.41289	0.00376045	0.0166308	2.42476	1.77909	9190	0.189976	0.731212	0.111252	0.422071	0.082653	0.854862
EXOC8	-2.41183	2e-05	0.000804	4.69829	3.09466	5097	6001	47601	10601	41701	8601	48301
PODNL1	-2.41006	0.00497394	0.0203079	2.3033	1.69234	7290	0.000526	0.889012	0.550225	1.62422	0.223085	1.15373
AKT2	-2.4076	0.00198629	0.0108073	2.70196	1.96628	12986	1.71403	3.999	1.24235	9.0766	0.964918	8.4558
TAOK3	-2.40676	0.0440037	0.0985403	1.35651	1.00639	40745	0.193808	4.39321	0.482937	2.08288	0.764844	1.16657
TRPV4	-2.40452	0.0244946	0.0637883	1.61093	1.19526	31710	0.080184	1.22717	0.340132	0.44465	0.171547	1.2726
ARHGEF40	-2.40099	0.000612	0.00513562	3.21337	2.28941	5186	0.242911	1.52373	0.320366	1.65846	0.202666	0.919549
SMIM7	-2.40092	4.81e-06	0.000423	5.3177	3.37361	14010	1.29346	6.87728	1.26864	6.73116	1.42178	7.42446
ADAM8	-2.39894	0.0169406	0.048998	1.77107	1.30982	14488	0.548533	3.49584	0.129313	3.0816	1	1.38432
ZNF473	-2.39832	0.0039548	0.0172385	2.40287	1.7635	22820	0.298612	1.3776	0.242654	0.737516	0.0379174	1.10489
GRB10	-2.39519	0.00237616	0.0121349	2.62412	1.91596	115261	0.130813	0.625156	0.156514	0.875078	0.0835243	0.455041
DTX3L	-2.39108	0.00535964	0.0212763	2.27086	1.6721	10865	0.191295	1.73645	0.145051	1	0.348584	0.80396
ATP6V0A2	-2.388	0.103268	0.186988	0.986034	0.728185	25185	0.300699	11.9726	1	2.29336	2.8981	4.55161
PLS1	-2.38745	0.112824	0.199707	0.947599	0.699607	117277	0.2004	0.334443	0.55572	3.19561	0.10045	1.49938
RPS10	-2.3867	9.64e-06	0.000587	5.01591	3.23115	8588	0.231469	1.27888	0.281496	1.21161	0.231768	1.39292
SLC5A6	-2.38649	0.00534771	0.0212398	2.27183	1.67285	12721	0.0854216	0.503344	0.196211	0.705907	0.17342	1.16948
KIAA0226	-2.38575	0.000683	0.00551212	3.16544	2.25868	65515	1.09614	7.9371	2.96224	5.21556	0.868146	5.99792
PODXL	-2.38555	0.0439833	0.0985232	1.35671	1.00646	56356	1.49985	30.703	3.56959	3.4975	1.03845	7.38723
KIF5A	-2.38378	0.00215179	0.0114007	2.6672	1.94307	34708	0.0279128	0.259351	0.0546314	0.12232	0.0378898	0.258911
SMPDL3A	-2.38192	0.000174	0.0024944	3.75832	2.60303	20894	0.167014	0.481673	0.0803679	0.40024	0.000416	0.381247
ZNF823	-2.37977	0.000916	0.00658329	3.03791	2.18156	17681	0.681963	2.83232	0.424417	3.8551	0.435028	1.61515
FSTL1	-2.37846	1.62e-05	0.000732	4.79109	3.13552	56858	0.180395	0.888896	0.146551	1.00781	0.238602	0.921353
C4orf36	-2.37522	0.0253053	0.0655244	1.59679	1.1836	16218	0.551879	1	0.20032	1.74906	0.0669777	0.615532
SLC25A39	-2.37084	0.000739	0.00572529	3.13164	2.2422	5225	0.0864817	0.544793	0.158708	0.436302	0.0892013	0.712781
STEAP1B	-2.36824	0.00190333	0.010574	2.72049	1.97576	80839	0.0556867	0.724233	0.160864	1.15373	0.270985	0.680128
LRRC4B	-2.36664	1.55e-05	0.000714	4.80933	3.14607	51153	0.692544	3.59481	0.706055	0.357602	0.692544	4.2419
COBL	-2.36661	0.05027	0.108099	1.29869	0.966179	19744	0.267155	0.188007	0.000435	0.6004	0.0744169	0.500357
CNTROB	-2.36626	5.94e-05	0.00137373	4.22635	2.8621	17796	0.158957	1.18178	0.192136	0.711594	0.151952	0.822609
VWA9	-2.36454	0.00864418	0.0303036	2.06328	1.51851	32391	0.0597483	0.678629	0.072965	0.580084	0.181871	0.275091
ZNF223	-2.36429	1.88e-05	0.000776	4.72484	3.1099	15979	0.178396	0.961041	0.217805	0.841782	0.125084	0.957987
B2M	-2.36299	8.87e-05	0.00169339	4.05214	2.77124	6673	0.0692779	0.387589	0.1917	0.304964	0.0541481	0.383012
CD276	-2.36197	1.46e-05	0.000703	4.83473	3.15299	27874	0.299041	1.25942	0.240602	1.22164	0.140086	1.22987
GPR108	-2.36027	0.00196532	0.0107566	2.70657	1.96832	7709	0.294533	1.14276	0.428979	1.42796	0.190669	1.99857
FAM117B	-2.35929	0.28772	0.403424	0.541029	0.394239	90055	2.24688	2.66482	20.9005	2501	1.55494	12.9403
RPS14	-2.35846	1.08e-05	0.000613	4.96738	3.21227	5528	0.0737708	0.350141	0.0687511	0.357445	0.0536726	0.350172
OSR2	-2.35602	0.0191144	0.0532921	1.71864	1.27334	7696	0.335548	1.35706	0.300699	1.34035	0.00249377	0.630515
ALG10B	-2.35497	1.76e-05	0.00076	4.75433	3.11914	12972	0.000179	0.00110988	0.000204	0.000999	0.000196	0.000454
FOXM1	-2.35335	9.32e-06	0.000587	5.03077	3.23115	19475	0.101033	0.541694	0.0918339	0.505345	0.165254	0.502759
EAPP	-2.3463	0.000648	0.00532423	3.18873	2.27374	23809	0.0680516	0.395489	0.0910271	0.591002	0.282235	0.500179
STARD5	-2.34534	0.0575797	0.119628	1.23973	0.922167	11518	0.733511	22.4206	2.74782	6.04129	1.7992	3.51357
TPMT	-2.34233	0.00581011	0.0226179	2.23582	1.64555	26830	0.350325	0.863698	0.133911	1.6424	0.417152	1.7992
GAB2	-2.34174	0.092383	0.171284	1.03441	0.766284	126591	4.1614	10.4763	2.1236	2.28388	1	2501
C6orf62	-2.34162	0.00289151	0.0140085	2.53887	1.85361	14314	0.0634724	0.253677	0.0404283	0.239811	0.0252149	0.138506
HDAC7	-2.34138	1.08e-05	0.000613	4.9673	3.21227	10865	0.0482874	0.243108	0.0531858	0.256458	0.039133	0.22824
ATF7IP2	-2.34037	0.0508637	0.109012	1.29359	0.962527	97584	0.454711	1.16639	0.200533	4.32779	0.133911	0.2004
BMS1	-2.33764	0.001042	0.0072099	2.98213	2.14207	52432	0.0861198	0.733422	0.257499	0.906279	0.202476	1.16212
PHYH	-2.33662	0.0289971	0.0724092	1.53765	1.14021	21951	0.133622	0.71449	0.240304	4.49127	0.381247	0.666825
RAD51B	-2.33452	0.0114338	0.0366763	1.94181	1.43561	658315	1	1.92791	0.750623	3.37203	0.00249377	4.1211
ZSCAN22	-2.33445	0.126709	0.21742	0.897193	0.662701	15328	0.357602	12.6279	801	2.4975	0.6002	4.56633
S100A13	-2.33437	0.0124302	0.0389677	1.90552	1.40929	8264	0.125078	0.482848	0.0400768	0.394816	0.0609512	0.205588
PSMA5	-2.33396	7.61e-05	0.00159057	4.11882	2.79845	27418	0.228434	1.31644	0.286764	1.69113	0.387922	1.40382
TRIM21	-2.32571	8.29e-05	0.00164711	4.08141	2.78328	8800	0.198638	0.916684	0.156677	1.53552	0.196476	0.709144
CASP2	-2.32407	1.1e-05	0.000615	4.95932	3.21086	19482	0.866684	3.64675	0.608738	3.99957	0.753458	3.68204
DGCR8	-2.32217	0.0272148	0.0691271	1.56519	1.16035	31646	0.0304246	0.047136	0.00926076	0.0818832	0.014674	0.133967
DNAJB12	-2.32185	6.18e-05	0.00139985	4.20874	2.85392	22320	0.240458	1.34397	0.350612	1.63305	0.345395	1.68239
SMC1A	-2.32119	0.00025	0.0030281	3.6019	2.51883	48549	901	7201	3101	5301	1301	7201
LZTR1	-2.32057	1.46e-05	0.000703	4.83522	3.15299	19576	0.0823366	0.373417	0.0690114	0.333419	0.0575074	0.329036
TATDN3	-2.31333	4.83e-05	0.00122226	4.31569	2.91283	24998	0.21236	0.894792	0.170934	1.21413	0.188007	0.800067
CALM1	-2.308	0.000287	0.00326371	3.54201	2.48629	11293	0.0594991	0.344121	0.114113	0.488665	0.084475	0.414171
SMARCAL1	-2.30723	0.042309	0.0956113	1.37357	1.01949	70638	0.0334139	0.239296	0.13839	0.139128	0.0268726	0.452511
TSPAN33	-2.30715	0.0123246	0.0387152	1.90923	1.41212	24823	0.000769	1.69178	0.400599	2.27157	0.556049	1.05879
EDC4	-2.30702	7.13e-05	0.00154495	4.14699	2.81109	11492	1.20582	3.49975	0.718021	3.93149	0.697408	4.40982
GZMM	-2.30678	0.0758538	0.146794	1.12002	0.833293	5887	1.9901	0.937539	0.000454	0.395489	0.0956687	0.285918
C16orf70	-2.30604	0.000212	0.00274261	3.67298	2.56184	38577	0.100548	0.355969	0.0725869	0.415955	0.0844851	0.503633
SH2B3	-2.30382	0.00747411	0.0272322	2.12644	1.56492	45676	1.99751	4.5964	1.66556	6.98504	0.8002	9.98204
ZNF416	-2.30282	8.73e-05	0.00168341	4.059	2.77381	7310	0.16529	0.857161	0.177064	0.919368	0.40958	1.08332
ERP29	-2.30084	0.00220554	0.0115533	2.65649	1.93729	9873	0.132743	0.409136	0.140531	0.466147	0.0562328	0.698437
THY1	-2.29978	2.93e-05	0.000965	4.53357	3.01565	5592	0.198685	1.0841	0.168509	0.899	0.220756	0.905273
HCFC1	-2.29931	0.000557	0.00483219	3.25406	2.31586	23812	0.182004	0.939412	0.281325	1.11902	0.286877	1.66639
PARP14	-2.29918	0.000191	0.00261292	3.71963	2.58287	50016	0.169717	0.850025	0.222309	1.22444	0.238723	1.03174
CSMD1	-2.29675	3.02e-05	0.00097	4.51974	3.01333	252613	0.0451846	0.132239	0.0289395	0.14731	0.0254398	0.156514
HAPLN3	-2.29587	3.36e-05	0.00100307	4.47303	2.99867	18252	0.0583439	0.362484	0.0703385	0.28755	0.0752575	0.350847
FOSL1	-2.29326	0.000125	0.00206957	3.90337	2.68412	8306	0.0669214	0.334523	0.0685199	0.367225	0.102975	0.452657
DCP1A	-2.28867	0.0547315	0.115177	1.26176	0.938633	64210	4.53098	5.42225	1.87464	6.58882	1.17851	32.6832
DNAJA2	-2.28695	2.57e-05	0.000916	4.59006	3.03795	18352	0.176152	1.23376	0.341978	1.29706	0.268505	1.40592
SLC38A2	-2.28655	1.57e-05	0.000718	4.80466	3.14397	14675	0.134573	0.572573	0.0932087	0.632803	0.133351	0.637689
PTPN3	-2.28339	1.37e-05	0.000686	4.8624	3.16386	75691	0.714388	1.79947	0.766744	3.99728	0.703813	3.54314
STEAP1	-2.28076	0.0124706	0.0390628	1.90411	1.40824	10453	0.0858449	0.274311	0.0463006	0.631676	0.140759	0.370487
KLF6	-2.27788	0.00132701	0.00838812	2.87713	2.07634	9286	0.0806344	0.600015	0.153079	0.379105	0.1033	0.639359
ANP32E	-2.27703	2.66e-05	0.000923	4.57514	3.03487	17788	0.217211	1.51795	0.50003	1.41556	0.310131	1.58061
UBR7	-2.27629	0.0131711	0.0406804	1.88038	1.39061	22161	0.285816	0.91669	0.642942	7.78643	0.357296	1.85653
SRD5A3	-2.27071	0.00159145	0.00944978	2.79821	2.02458	26879	0.470899	3.24719	0.72752	1.37477	0.468916	3.48756
CKAP2	-2.27011	0.000123	0.00205311	3.90943	2.68759	10471	0.328719	1.39998	0.375664	2.0448	0.283301	1.37154
ACTL6A	-2.2699	0.000391	0.00382576	3.40823	2.41728	25486	0.089856	0.174515	0.0635218	0.450092	0.0783009	0.426899
GCLM	-2.26974	0.000726	0.00567708	3.13881	2.24587	22423	0.986488	8.08802	1.38368	6.4172	1.51151	4.45785
MRPS36	-2.26787	0.00588634	0.0227941	2.23015	1.64218	12413	0.211973	1.31755	0.519655	2.87975	0.545514	1.76916
ZNF143	-2.26761	0.00286832	0.0139398	2.54237	1.85574	67560	0.141501	1	0.261328	1.13459	0.562555	1.75655
GMFB	-2.26675	1.3e-05	0.00067	4.88636	3.17388	14536	1.34025	5.2525	1.19326	6.29934	1.34859	6.93343
ZNF583	-2.2655	0.0334159	0.0798205	1.47605	1.09789	21018	0.000151	0.537558	0.244612	0.563716	0.23892	1.19115
PKN1	-2.26519	0.540586	0.650358	0.267135	0.186848	38514	0.166944	0.00142653	0.0403838	0.500832	0.000294	0.308224
EEF2K	-2.26516	0.0103276	0.0341326	1.986	1.46683	80362	0.868456	3.41465	0.470692	2.68332	0.312715	1.54973
HMGN3	-2.26361	0.00101825	0.00711714	2.99214	2.14769	33494	0.419719	1.43044	0.269073	1.53148	0.134554	0.984457
CCDC102A	-2.26341	0.000833	0.00619827	3.07927	2.20773	24388	0.350734	1.76456	0.312607	1.21619	0.192001	1.0857
C20orf96	-2.26304	0.0506129	0.108564	1.29574	0.964312	19916	0.13129	0.666805	0.000185	0.565406	0.190605	0.217731
CLPTM1L	-2.263	6.54e-06	0.000494	5.18452	3.30591	23976	0.0344449	0.171593	0.0365923	0.181344	0.0407674	0.174127
NBL1	-2.26133	0.00292072	0.0140896	2.53451	1.8511	15227	0.0562858	0.291726	0.129983	0.634191	0.128317	0.559187
DBNL	-2.26108	9.63e-06	0.000587	5.0163	3.23115	17077	0.0309898	0.147946	0.0486177	0.152477	0.0305889	0.159569
IL18	-2.25956	1.53e-05	0.000714	4.81419	3.14646	7823	0.0876243	0.480844	0.0867639	0.327144	0.078775	0.403632
SHARPIN	-2.25744	0.000178	0.0025172	3.74868	2.59908	5605	0.230085	0.758537	0.160026	0.945019	0.184633	1.03667
SNRPA	-2.25716	1.53e-05	0.000714	4.8154	3.14646	14539	0.227214	1.12131	0.236757	1.25605	0.375483	1.14682
GPRIN1	-2.25645	0.00385041	0.0169361	2.41449	1.77119	14329	0.90005	5.82529	0.650175	6.23691	2.07066	3.37203
BRD8	-2.25543	0.0477304	0.10405	1.3212	0.982757	38900	0.643112	0.419542	0.178865	1.21421	0.0005	1.2221
FBXO16	-2.25522	0.166987	0.268072	0.777318	0.571749	61910	0.174272	0.823633	0.00039984	0.343045	0.171665	0.13656
MIER3	-2.25505	0.000316	0.0034396	3.50019	2.46349	21532	1.20386	6.85948	1.16881	4.21873	0.766706	4.05499
B9D2	-2.24767	6.61e-05	0.00146094	4.17987	2.83537	9757	2.56736	16.27	4.24014	14.4865	2.92688	13.0376
BAG2	-2.247	1.54e-05	0.000714	4.81231	3.14646	12909	0.292857	1.36174	0.271481	1.5118	0.312572	1.29121
SH3GLB2	-2.2442	0.000349	0.00366316	3.45663	2.43614	20267	0.126211	0.356026	0.0815929	0.459874	0.0824234	0.551301
SNRNP200	-2.24385	4e-05	0.00110535	4.39792	2.9565	10388	0.102199	0.25011	0.054997	0.253843	0.0156635	0.278425
IKZF4	-2.24066	0.485443	0.598069	0.313862	0.223249	20298	109.978	21901	81.5486	82.5461	49101	20901
RTN4RL2	-2.23813	0.00460918	0.0192867	2.33638	1.71474	16046	0.0213807	0.263991	0.169131	0.425654	0.0634097	0.238216
MAP3K12	-2.23586	0.000615	0.00514659	3.21091	2.28848	19169	0.1001	0.492463	0.594649	0.536406	0.0209013	0.396873
APOL2	-2.23317	0.000572	0.0049277	3.24265	2.30736	13435	0.107738	1.49103	0.278193	1.032	0.319807	1.02837
RASGEF1C	-2.23223	0.00113134	0.00761808	2.94641	2.11815	35982	0.286054	3.0316	1.04346	4.68227	1	4.07033
TMEM173	-2.23164	0.0019203	0.0106256	2.71663	1.97365	7231	0.226056	0.118166	0.166898	1.33278	0.140172	0.818347
GPT2	-2.22939	0.197118	0.303388	0.705273	0.518001	46894	0.138228	0.171665	0.0418663	1.66611	0.354301	0.739244
SRPR	-2.2271	0.000355	0.00366512	3.44937	2.43591	6064	0.282962	1.47053	0.408682	1.48908	0.175704	1.06172
JAM3	-2.22199	0.000108	0.00189626	3.96525	2.7221	82833	0.357372	1.80738	0.37526	2.99875	0.433522	0.577086
ARFRP1	-2.22178	0.00640467	0.0242787	2.1935	1.61477	9016	0.234772	0.87737	0.418997	1.10974	0.184033	1.8872
EIF2B1	-2.22091	0.0203837	0.0557667	1.69072	1.25362	12754	0.0287283	0.133386	0.0860142	0.434285	0.0263524	0.113893
ICMT	-2.2209	0.000263	0.00309713	3.58005	2.50904	14792	0.431947	2.23457	0.216428	1.6424	0.500147	1.74906
ACAP2	-2.21888	0.565743	0.671961	0.247381	0.172656	168353	16901	23.9426	15.8564	10101	88.5622	9901
ABCD4	-2.21823	1.17e-05	0.000634	4.93122	3.19798	17788	0.470633	1.3962	0.308999	1.46096	0.286877	1.45733
MLLT1	-2.21325	0.0816395	0.155577	1.0881	0.808053	69568	9.26e-05	0.0418663	0.019141	0.150212	0.0359177	0.041012
RAD9A	-2.21322	0.00017	0.0024506	3.77047	2.61073	6461	0.589359	1.06665	0.0861198	0.862093	0.212459	1.03999
LDLRAP1	-2.21105	0.00136934	0.00853242	2.86349	2.06893	25302	0.262701	3.27066	0.282687	1.42827	0.39521	0.428775
RFK	-2.21093	5.83e-05	0.00135496	4.23425	2.86807	9012	0.561946	2.89195	0.701537	2.5495	0.347437	2.38815
TGFBI	-2.20986	0.00252304	0.0127006	2.59808	1.89618	34924	0.172449	0.699216	0.271228	0.604544	0.0957069	1.04858
C1orf226	-2.20353	0.0252388	0.065396	1.59793	1.18445	7913	2.14943	13.2195	1.35126	19.9055	3.54873	3.66371
AARD	-2.19985	0.00180125	0.0102927	2.74443	1.98747	5776	0.227624	0.894792	0.0813294	0.923136	0.608866	1.38432
TAL1	-2.1994	0.0821707	0.156128	1.08528	0.806518	13481	0.00199601	6.21643	0.778024	3.91424	6.47264	1.87445
CCNB1IP1	-2.19197	6.27e-05	0.00141028	4.20271	2.8507	18006	0.123478	0.553205	0.165567	0.735127	0.152998	0.733754
SEMA3F	-2.19124	0.0566851	0.118309	1.24653	0.926981	33661	0.0574122	0.52955	0.309688	1.21421	0.135252	0.356253
SLC9A6	-2.19021	0.0219004	0.0589126	1.65955	1.22979	61846	0.485005	0.750312	0.143061	0.851907	0.208663	2.15296
SUV420H1	-2.18687	7.59e-05	0.00159057	4.12002	2.79845	57278	0.500167	2.31223	0.722274	2.77232	0.547727	2.91374
FTSJ3	-2.18589	0.000112	0.00194527	3.95026	2.71102	7548	0.109554	0.421653	0.0927753	0.451253	0.0497985	0.35629
DEPDC7	-2.18373	0.000421	0.00402273	3.37557	2.39548	17719	0.119469	0.572985	0.187556	0.597416	0.141398	0.867991
RFX1	-2.18347	0.0180609	0.051169	1.74326	1.29099	44793	0.222654	2.99501	0.130813	0.833611	0.307958	0.455041
RRM2B	-2.18286	0.000361	0.00369649	3.44284	2.43221	34618	0.54481	3.32247	0.728703	3.72207	0.807051	2.42532
GTPBP4	-2.18236	0.00755682	0.0274622	2.12166	1.56126	29360	1.15214	1.8203	0.511963	2.84114	0.344941	3.67893
SDPR	-2.18031	0.00104276	0.0072099	2.98181	2.14207	12975	0.117734	1	0.101771	0.351972	0.155954	0.558242
TOMM40	-2.18021	3.02e-05	0.00097	4.51967	3.01333	12470	0.193731	0.930321	0.24173	1.12896	0.243569	1.01104
ITGA5	-2.18008	9.96e-05	0.00180939	4.00163	2.74247	24006	0.427143	2.05851	0.465178	2.61789	0.692367	2.19143
TMEM254	-2.17798	0.0129419	0.0401973	1.888	1.3958	13906	0.000185	0.631773	0.202101	0.515298	0.245746	1.0645
CHML	-2.17768	4.11e-05	0.00111571	4.38618	2.95245	7066	2001	8801	2601	9801	801	8601
ZSCAN31	-2.17757	0.000273	0.00315853	3.56442	2.50052	11397	0.794549	4.77127	0.800021	2.4596	1.05881	4.48275
KIAA1279	-2.1761	0.000704	0.00557617	3.15234	2.25366	28263	0.0850457	0.55342	0.105064	0.412722	0.230854	0.605523
GLRB	-2.17544	0.0660379	0.132298	1.18021	0.878446	95966	0.0591003	0.350325	0.294325	1.24979	0.0591003	0.216428
QPCTL	-2.17526	0.00451337	0.019017	2.3455	1.72086	11508	0.779444	5.84758	0.662691	2.72457	0.425072	1.46656
TMEM126B	-2.17443	0.000163	0.00243296	3.78727	2.61387	6512	0.316499	1.5285	0.281851	1.34441	0.245445	0.488041
EBPL	-2.17359	0.000263	0.00309713	3.58053	2.50904	30814	0.213572	1.07406	0.187585	0.678929	0.256506	1.22365
NCKAP5	-2.17256	0.459167	0.574571	0.338029	0.240656	896660	19001	13401	74.4219	54.2338	76.0831	13501
KIAA0247	-2.17252	3.98e-05	0.00110535	4.39993	2.9565	103552	1.05881	3.41296	0.777819	4.08561	0.750052	3.83176
COQ3	-2.17177	0.000395	0.00385362	3.40288	2.41413	24735	0.126884	0.722299	0.125219	0.80008	0.216428	0.534563
ORC6	-2.17012	1.63e-05	0.000732	4.78656	3.13526	5019	0.167624	0.869213	0.172623	0.754666	0.19811	0.796663
AEBP1	-2.1694	0.0018399	0.010353	2.73521	1.98494	10205	0.00110988	0.37539	0.4004	0.550225	0.1003	0.444599
ZNF260	-2.16816	0.000253	0.00305702	3.59642	2.5147	17660	3601	15101	5201	18101	3601	22401
ABRACL	-2.16605	0.00782612	0.0280327	2.10645	1.55233	14621	0.0717601	0.503136	0.407627	0.407185	0.105734	0.798625
BAX	-2.16511	0.00206401	0.0110821	2.68529	1.95538	6403	0.215673	1.01553	0.248487	1.82672	0.435387	1.13475
PSTK	-2.16427	0.000132	0.0021328	3.87838	2.67105	10368	0.0186094	0.0920062	0.0132228	0.0861532	0.0330733	0.0732272
SV2A	-2.16398	0.00115853	0.00769405	2.93609	2.11384	14563	0.588356	1.17698	0.309217	1.2772	0.150106	1.76992
PEBP1	-2.16393	0.000255	0.003069	3.59269	2.513	9521	0.767251	2.46896	0.441341	3.11025	0.751256	3.24083
C16orf46	-2.16267	0.0130958	0.0405127	1.88287	1.39241	23771	0.0004	0.402512	0.103757	0.349476	0.231065	0.712368
RGS4	-2.16104	0.611523	0.712265	0.213587	0.147358	8197	0.000106	0.571633	0.0736656	0.000189	0.0334944	0.217731
PTK7	-2.1573	0.00320967	0.0149328	2.49354	1.82586	57454	0.666825	4.21865	0.357372	1.76426	0.591095	1.73881
ZBTB7B	-2.15592	1.68e-05	0.000741	4.7757	3.13017	15896	0.524668	1.75285	0.561704	2.37957	0.516537	2.69979
FAM3A	-2.15426	0.146696	0.243032	0.833582	0.614336	11240	0.125273	0.529688	0.0821177	0.000555	0.0254398	0.750156
LAMC2	-2.15359	0.0662369	0.132594	1.1789	0.877477	55233	0.000179	0.250187	0.222438	0.346405	0.122165	0.800133
RGL1	-2.15146	0.0132941	0.0409623	1.87634	1.38762	292459	1.79947	2801	0.950025	5.15973	0.916736	1.70547
HNRNPA3	-2.1509	9.38e-05	0.00174365	4.02774	2.75854	6633	10.5586	37.4318	11.402	45.3269	9.17407	82.465
CCDC97	-2.14974	0.000361	0.00369649	3.44306	2.43221	14695	0.404561	1.76613	0.302156	1.98738	0.460036	1.39995
TNC	-2.14807	0.0559	0.116923	1.25259	0.9321	98683	0.196572	0.7003	0.0953458	0.666852	0.0477702	0.166944
PHACTR4	-2.14776	0.0195754	0.0542517	1.70829	1.26559	97633	1.19145	17.3062	1.49992	5.73435	3.03918	4.76249
SEC63	-2.1461	0.00571207	0.0223542	2.24321	1.65064	54154	1.13154	22.9269	2.08648	3.99842	1.2173	5.38125
CCNYL1	-2.1455	0.000273	0.00315853	3.56454	2.50052	44633	0.069126	1.42544	0.434905	1.6427	0.322799	1.24384
CYP26B1	-2.14398	0.119612	0.208715	0.922224	0.680447	18625	0.22251	0.150425	0.000256	0.577086	0.143061	0.643112
NOP2	-2.14227	0.000456	0.00421881	3.34061	2.37481	11463	0.224335	0.83056	0.448913	1.0473	0.164783	1.16286
NOM1	-2.13952	0.00268769	0.0132873	2.57062	1.87656	23460	0.143102	1.23908	0.387294	2.06417	0.655291	1.94259
MAP3K8	-2.13889	0.0254011	0.0656407	1.59515	1.18283	27813	0.182561	0.525451	0.167129	0.318226	0.000769	0.752158
FSD1	-2.13887	0.0243492	0.0635209	1.61352	1.19708	19253	0.000333	0.428979	0.111358	0.353322	0.428843	0.778024
PGM5	-2.13846	0.130846	0.223134	0.883239	0.651435	174163	0.214566	6.47264	0.947396	1.27248	2.998	6.31561
ARPC1B	-2.13665	0.000465	0.00424493	3.33272	2.37213	20107	0.294802	2.13498	0.449227	1.38132	0.38408	1.46662
MS4A5	-2.13405	0.0113644	0.0365598	1.94445	1.437	18204	0.320272	1.24235	0.363925	1.34602	0.0813294	0.666768
C16orf80	-2.1329	3.48e-05	0.00101515	4.4588	2.99347	15800	0.190735	0.543934	0.124003	0.537281	0.116035	0.625497
HR	-2.13049	0.0175619	0.0502315	1.75543	1.29902	16634	0.105734	0.605367	0.381247	0.852984	0.21584	1.41453
PRPF38B	-2.12928	7.59e-05	0.00159057	4.11974	2.79845	9491	0.25416	0.927725	0.264715	1.1832	0.202046	1.03704
PCBD1	-2.12711	0.00118498	0.00778683	2.92629	2.10864	5275	0.179392	1.3068	0.369467	0.892313	0.293365	1.39004
VWF	-2.12636	0.535269	0.645477	0.271428	0.190119	175797	1.99751	13.9568	1801	16.6146	2.22087	2201
TRAK1	-2.1252	7.76e-05	0.0016016	4.10999	2.79545	134637	0.686336	1.56232	0.323629	1.33321	0.209805	1.35126
CNP	-2.12504	0.016669	0.048466	1.77809	1.31456	10996	0.125219	0.360128	0.464477	0.750069	0.0679546	0.808551
HDGF	-2.12212	0.000732	0.00570679	3.13523	2.24361	9645	0.295463	1.53509	0.386512	1.33812	0.456338	2.0931
NISCH	-2.12167	4.16e-05	0.0011219	4.38074	2.95004	26403	0.0922247	0.384184	0.10138	0.423283	0.108487	0.647912
DHTKD1	-2.12167	2.39e-05	0.000871	4.62219	3.05995	54312	3.56959	17.4179	3.7972	5.99002	3.99252	17.4179
DHRS1	-2.11784	0.0207801	0.0565574	1.68235	1.24751	8863	0.309688	2.0686	0.357296	0.641845	0.100225	0.683004
TBC1D9	-2.11741	0.000751	0.00577229	3.12419	2.23865	135536	0.11607	1.2173	0.734748	1.68707	0.325738	1.37484
PDRG1	-2.11729	0.00117148	0.0077468	2.93126	2.11088	7126	0.0466304	0.251418	0.100437	0.351052	0.0863007	0.388908
ARNTL	-2.11519	3.28e-05	0.00100054	4.48478	2.99977	109488	0.268896	0.709144	0.0589026	0.718021	0.164304	0.708394
SLC1A5	-2.11445	4.02e-05	0.00110745	4.39554	2.95567	10023	0.176085	0.744944	0.184721	0.656395	0.147826	0.798435
RBM18	-2.11335	0.00561827	0.0220765	2.2504	1.65607	25310	0.171665	0.558953	0.318492	2.20989	0.206116	0.909118
ZBTB10	-2.1101	2.49e-05	0.000895	4.60448	3.04835	40647	20001	75301	18101	73501	12201	83201
RIOK2	-2.10856	0.000162	0.00242523	3.78949	2.61525	22435	0.219913	0.765974	0.280627	1.23402	0.273761	1.28686
PHF17	-2.10716	0.000123	0.00205311	3.90871	2.68759	55009	0.545486	2.69311	0.607171	1.93468	0.472482	2.40202
ZNF860	-2.10678	0.0106783	0.0350008	1.9715	1.45592	9963	0.666778	2.27215	0.472369	1.89955	0.18219	1.08821
SHMT2	-2.10329	0.00424546	0.0181476	2.37207	1.74118	5363	0.252164	1.63409	0.750039	1.52169	0.454579	2.74301
DLC1	-2.10276	0.00986777	0.0331844	2.00578	1.47907	49938	0.133406	0.318644	0.056163	0.217055	0.0596358	0.511963
GOT2	-2.10145	0.000261	0.00309713	3.58267	2.50904	27212	0.278771	1.1	0.329773	1.47943	0.377909	1.68719
IRF2BP2	-2.10136	0.00168812	0.00984988	2.7726	2.00657	5257	0.792691	3.73089	1.22129	2.54905	0.509369	4.09718
ING3	-2.09924	0.000139	0.00221817	3.85604	2.65401	6216	0.13343	0.589517	0.368993	0.721181	0.128008	0.582565
RPL35A	-2.09882	2.01e-05	0.000804	4.69706	3.09466	5670	0.0980608	0.431468	0.111034	0.489468	0.121527	0.49246
PIF1	-2.09859	0.00989504	0.0332138	2.00458	1.47868	5648	0.0425758	0.076453	0.0249683	0.168067	0.0512056	0.320819
PRMT1	-2.09789	0.000232	0.00288194	3.63436	2.54032	11299	0.115676	0.340819	0.0565098	0.287332	0.0779715	0.379786
UBE2H	-2.09636	0.0058788	0.0227763	2.23071	1.64252	122228	2.56201	13.6246	3.60621	11.2244	4.9505	23.3881
OVGP1	-2.09335	0.000732	0.00570679	3.13534	2.24361	12754	0.30035	0.783559	0.125547	0.540895	0.136756	0.718042
COPG1	-2.09331	5.06e-05	0.00125185	4.29548	2.90245	28164	0.839513	4.60423	0.841887	3.41909	0.727763	2.3713
BLOC1S2	-2.09	2.09e-05	0.000816	4.67914	3.08852	13082	0.347883	1.42337	0.328735	1.59819	0.454591	1.56016
ICK	-2.08631	4.06e-05	0.00111512	4.391	2.95268	60503	0.300175	1.2221	0.255478	1.16124	0.241641	1
U2AF1	-2.08558	2.13e-05	0.000816	4.67175	3.08852	12297	0.160236	0.764049	0.141643	0.619055	0.148745	0.579126
NUDT10	-2.08452	7.24e-05	0.00155501	4.14054	2.80827	5295	0.00037	1.03448	1.36331	1.14284	0.257355	1.09999
PFDN2	-2.08434	0.00158257	0.00942598	2.80064	2.02567	17521	0.170625	0.527856	0.119515	0.857698	0.201751	0.693079
CYP27C1	-2.08426	0.009749	0.0328949	2.01104	1.48287	21932	0.0446567	0.200123	0.0963276	0.410332	0.0703385	0.28098
CLTC	-2.08282	4.67e-05	0.00120085	4.33061	2.92051	71137	0.183927	0.710999	0.185588	0.787895	0.126385	0.664258
XYLT2	-2.08265	6.94e-05	0.00151268	4.1586	2.82025	15120	0.157592	0.508858	0.141277	0.606622	0.0895216	0.615444
DUSP12	-2.0817	0.000938	0.00668696	3.02791	2.17477	7372	0.23863	0.6708	0.227696	1.07094	0.134279	0.770356
FAM83G	-2.08102	8.89e-05	0.00169339	4.05129	2.77124	33680	0.0595034	0.255788	0.0556652	0.250958	0.0803437	0.314014
THEM4	-2.07841	0.0063446	0.0240931	2.1976	1.61811	39019	0.222438	0.785867	0.0812052	0.371608	0.0837151	0.375195
GEN1	-2.07776	7.19e-05	0.00155058	4.14298	2.80951	31456	2.1976	5.13058	1.86609	8.39261	1.9159	11.4895
CYP26C1	-2.07648	0.00317726	0.0148453	2.49795	1.82841	7434	0.294325	1.5996	0.593877	0.94446	0.169632	1.26658
C19orf38	-2.07482	0.0157405	0.0465002	1.80298	1.33255	21255	7.99223	31.2248	26.8706	52.497	7.56205	70.7674
TPM4	-2.07326	9.12e-05	0.00171327	4.03985	2.76617	35497	0.206434	0.63594	0.141898	0.796066	0.161192	0.695141
TIMM17A	-2.07298	0.00019	0.00261124	3.72122	2.58315	15171	0.18655	0.630996	0.148255	0.537474	0.141668	0.860549
PIGB	-2.0719	0.0746648	0.145038	1.12688	0.838519	36714	0.104353	1.1996	0.310583	1.28531	0.125273	0.111605
NCDN	-2.071	0.000224	0.00283068	3.6507	2.54811	8988	0.314685	0.927934	0.298466	1.73408	0.238481	1.14665
SNX6	-2.07054	0.0306902	0.0752616	1.513	1.12343	68698	3.44621	7.47545	0.857156	19.2672	5.17669	9.40929
CSNK2A2	-2.06991	4.47e-05	0.00117265	4.34958	2.93083	39971	0.0454623	0.189524	0.0709109	0.206446	0.045018	0.222231
SF3A3	-2.06924	3.07e-05	0.00097	4.51316	3.01333	33110	0.24423	1.2656	0.422254	1.39391	0.315834	1.31998
SCG5	-2.06792	6.43e-05	0.0014303	4.19181	2.84457	55429	0.118762	0.675194	0.188788	0.715014	0.157929	0.590695
ZDHHC23	-2.067	0.039551	0.0908299	1.40284	1.04177	15080	3.05761	6.99714	4.77358	21.1141	1.69965	12.3533
TCTN3	-2.06655	2.58e-05	0.000917	4.58778	3.0378	30748	0.308874	1.28728	0.294484	1.29377	0.414467	1.30046
ZNF606	-2.0655	0.131909	0.224107	0.879725	0.649545	26274	1	3.39521	2.87266	1301	0.667037	1.85653
TYW3	-2.06482	0.000149	0.00233166	3.82598	2.63234	33525	0.174305	0.878079	0.163712	0.805999	0.573592	0.700037
GRSF1	-2.06225	9.68e-05	0.00177942	4.01401	2.74972	23722	8601	32301	11601	36601	5701	39201
RAB21	-2.06002	0.000103	0.00183824	3.98536	2.7356	32493	2101	8201	2401	7701	1201	9501
MBOAT7	-2.05669	0.000145	0.0022683	3.84003	2.6443	16375	0.0208625	0.0625255	0.00919704	0.0710771	0.0173082	0.0787441
LAMTOR4	-2.05607	2.89e-05	0.000965	4.53944	3.01565	5304	0.155209	0.618732	0.115044	0.648465	0.19838	0.670137
GLA	-2.05508	0.00232499	0.0119366	2.63358	1.92312	10223	0.121872	0.283532	0.0568718	0.344754	0.0917427	0.466858
IDH3B	-2.05442	0.0169818	0.0490457	1.77002	1.3094	5825	0.0860706	0.229428	0.0439435	0.110245	6.37e-05	0.220255
KPNA2	-2.05173	1.74e-05	0.00076	4.75967	3.11914	11123	0.290054	1.3384	0.352557	1.20398	0.289309	1.25971
ESYT1	-2.05116	0.000155	0.0023626	3.81103	2.62661	16475	0.515225	2.12168	0.388945	1.53832	0.363719	1.58967
UQCRC1	-2.05078	0.000168	0.00244793	3.77468	2.6112	10667	0.367614	2.19621	0.548656	1.748	0.566245	2.17642
KLF3	-2.04922	0.0205384	0.0561107	1.68743	1.25095	26583	0.129313	1.02564	0.40012	2.02152	0.437851	0.77468
HSPA13	-2.0489	0.000975	0.00688311	3.01098	2.16222	12073	0.0646167	1.25916	0.360539	1.07315	0.260977	0.868874
CTDSP1	-2.04709	4.36e-05	0.00115154	4.36013	2.93872	7604	0.164065	0.920011	0.163322	0.36095	0.181368	0.70003
METTL6	-2.04511	0.0594369	0.122239	1.22594	0.91279	17666	0.167361	0.516285	0.000357	0.375195	0.107462	0.17796
SCD	-2.04509	0.0127994	0.0398666	1.89281	1.39939	17817	0.145922	0.578158	0.238277	1.25971	0.381931	1.28165
SORD	-2.04331	3.96e-05	0.00110506	4.40271	2.95662	51986	0.106196	0.44465	0.247147	0.432586	0.0481684	0.436042
SSFA2	-2.04081	3.83e-05	0.00108606	4.41656	2.96415	38993	0.390894	1.28069	0.28165	1.10646	0.25271	1.16181
B3GNT2	-2.0407	0.000735	0.00570877	3.13377	2.24346	28605	1	6.44656	1.06779	4.24625	1.72953	4.6991
TMEM80	-2.03549	0.000106	0.00186783	3.97576	2.72866	8541	0.933338	4.85451	1.03773	4.32204	1.21524	3.86524
BRD2	-2.03369	3.22e-05	0.000992	4.49237	3.00328	12846	0.143378	0.552737	0.166448	0.593555	0.0877534	0.616668
CERK	-2.03281	0.026109	0.0669335	1.58321	1.17436	53846	0.127431	0.545558	0.657241	1	0.0742455	0.421205
FOXK1	-2.03222	2.17e-05	0.00082	4.66321	3.08598	127687	3.19e-05	0.000137	3.02e-05	0.000125	2.82e-05	0.000109
CACNA2D4	-2.03053	0.590736	0.693783	0.228606	0.158776	126748	0.000555	0.000263	0.00142653	0.280288	0.152358	0.111605
ZNF770	-2.02979	5.01e-05	0.00124927	4.30055	2.90334	9956	6101	25101	7601	22901	4901	26901
MRPS11	-2.02902	0.0011405	0.0076433	2.94291	2.11672	11178	0.033735	0.278223	0.112767	0.30548	0.0639149	0.20882
DIEXF	-2.0275	3.23e-05	0.000992	4.49045	3.00328	29599	1301	10501	2601	9601	2501	9301
DDX54	-2.02546	0.000745	0.00574835	3.12773	2.24046	28307	0.125622	0.49604	0.122387	0.701952	0.29472	0.628253
RER1	-2.02236	0.0129635	0.0402304	1.88728	1.39545	13672	0.0170325	0.388151	0.0924406	0.271533	0.098318	0.191295
MCMBP	-2.01584	0.000604	0.00509184	3.21886	2.29313	43480	0.0740969	0.241117	0.0583357	0.300019	0.0872789	0.344947
PRDX2	-2.01554	0.00288478	0.0139847	2.53989	1.85435	5091	0.477112	1.0163	0.139877	0.645521	0.209435	1.05844
ATAD3B	-2.01231	0.00307535	0.0145797	2.51211	1.83625	24419	0.0953099	0.535514	0.0820425	0.556369	0.194983	0.331126
ANP32A	-2.01227	1.33e-05	0.00068	4.87704	3.16744	42387	0.168267	0.767968	0.193409	0.774764	0.195339	0.721236
WDR36	-2.01214	0.00684756	0.025458	2.16446	1.59418	38331	0.418481	4.09578	0.523311	1.30484	0.785765	2.11338
USP5	-2.01129	0.000967	0.00684007	3.01449	2.16494	14511	2.93132	15.1779	2.68054	16.0566	4.49525	9.49618
NMI	-2.01125	0.196297	0.302479	0.707087	0.519304	19449	0.114412	0.0813294	0.135252	0.40024	0.000139	0.296557
RAP2C	-2.00954	0.000151	0.00234282	3.81986	2.63026	15138	0.683386	3.14075	0.86541	2.45186	0.562591	2.82062
SBDS	-2.00771	0.000702	0.00557617	3.15336	2.25366	7899	0.0676421	0.299505	0.0988085	0.462345	0.0877809	0.27554
RNF170	-2.00746	0.0274903	0.0696439	1.56082	1.15712	47087	1.35689	4.65449	0.800133	0.750208	0.571633	5.98339
HAUS5	-2.00692	0.00105586	0.00728013	2.97639	2.13786	12606	0.605689	2.81736	1.89165	4.12305	0.869584	3.77624
SLC35C1	-2.00627	0.00474907	0.0196465	2.32339	1.70672	8945	0.101633	0.62284	0.176066	0.507851	0.24603	0.902451
CLSTN3	-2.0041	0.0276072	0.0699172	1.55898	1.15542	28564	0.0578735	0.26208	0.174515	0.645276	0.0898603	0.346405
NICN1	-2.00406	0.0068909	0.0255462	2.16172	1.59267	6992	0.645276	1301	0.782703	3.32558	1.12899	1.83264
CKS2	-2.00264	1.06e-05	0.000613	4.97332	3.21227	5506	0.277182	1.07652	0.256523	0.991422	0.25204	1.08056
PPP2R5D	-2.00247	0.000198	0.00265094	3.70249	2.5766	27847	2.55906	9.68563	3.29738	17.6389	3.15957	11.4895
PEX10	-2.00005	0.0302134	0.0743987	1.5198	1.12843	7770	0.0376203	0.0873533	0.130624	0.192618	0.0159511	0.214847
NFKB2	-1.99828	0.00147912	0.0090252	2.83	2.04454	8420	0.351439	1.64995	0.89657	1.26528	0.297361	1.90895
KCNN4	-1.99817	3.81e-05	0.00108435	4.41884	2.96483	14725	0.412884	1.50984	0.363382	1.30746	0.359838	1.99635
TOM1	-1.99707	0.000465	0.00424493	3.333	2.37213	48720	0.801542	2.1229	0.38162	1.94988	0.41635	1.55313
ALDH4A1	-1.99617	0.0112617	0.0363567	1.9484	1.43942	31370	0.231065	0.583507	0.296557	1.53298	0.134458	0.653979
MCM2	-1.99602	0.00328138	0.0151661	2.48394	1.81913	24079	0.198346	0.656286	0.292857	1.19716	0.157513	0.739159
NDUFB6	-1.99451	2.9e-05	0.000965	4.53795	3.01565	19659	2.03769	8.63025	1.73031	7.61456	2.36309	8.14604
TRO	-1.99237	0.00581452	0.0226179	2.23549	1.64555	10871	0.163436	0.565406	0.0834861	0.316149	0.0645916	0.310583
TXNDC12	-1.99091	9.78e-05	0.00178805	4.00981	2.74762	36040	0.0963632	0.359908	0.112071	0.345408	0.0635664	0.421283
SNX32	-1.99069	0.578164	0.683737	0.237949	0.165111	19763	15.9813	5501	18.7057	12.5549	20401	4201
FOXJ2	-1.98751	0.0128282	0.0399243	1.89183	1.39876	17460	0.111252	0.408284	0.283453	1.02083	0.102794	0.485005
C19orf26	-1.98708	0.00339523	0.0155555	2.46913	1.80812	8044	0.0182711	0.128821	0.0371559	0.076189	0.025465	0.109742
EIF1AX	-1.98675	0.000977	0.00688825	3.00998	2.16189	17331	0.536037	2.15616	0.339912	1.43668	0.431428	1.57996
SNIP1	-1.98625	0.00218893	0.0114975	2.65977	1.9394	19896	0.244975	1.99994	0.405486	1.53365	0.615444	1.24656
LDOC1L	-1.98596	0.00085	0.00626347	3.07056	2.20318	5556	1801	10701	2601	7601	3101	11101
ABHD4	-1.98494	9.48e-05	0.0017506	4.02317	2.75681	14119	0.365931	1.45701	0.367169	1.25707	0.225461	1.24485
CDH24	-1.98489	0.0536293	0.113369	1.2706	0.945506	10478	0.030924	0.0226853	5.62e-05	0.0362829	0.00926125	0.0598082
SYAP1	-1.98303	0.00516364	0.0208265	2.28704	1.68138	43101	0.184425	0.926847	0.160168	1.18364	0.285842	0.475496
INPP5F	-1.98089	0.00695402	0.0257432	2.15776	1.58934	66162	0.111201	0.446239	0.445356	0.780541	0.136933	0.811356
GUCD1	-1.98048	4.32e-05	0.00115154	4.36444	2.93872	14870	0.250036	1.38935	0.383757	1.2222	0.322204	1.2105
LYAR	-1.98004	0.00273646	0.0134764	2.56281	1.87043	22468	0.0579983	0.122204	0.0466292	0.193159	0.00820375	0.184455
CAP1	-1.97923	6.02e-05	0.0013861	4.22044	2.85821	32067	0.130913	0.344565	0.125625	0.575938	0.146371	0.569085
EXTL2	-1.97891	0.0004	0.00386813	3.39803	2.4125	22808	0.413412	1.38757	0.2525	1.09022	0.256506	1.06329
GATS	-1.97793	0.00699161	0.0258576	2.15542	1.58741	71578	0.200799	1	901	0.954566	0.250936	1.66611
MSMO1	-1.97757	0.00249106	0.0125805	2.60362	1.9003	15497	0.217476	1.57135	0.360064	0.958338	0.264814	0.841136
PSMD3	-1.97586	0.000243	0.00296513	3.61444	2.52796	17193	0.078036	0.346859	0.0935614	0.270972	0.0298404	0.279268
RPS6KA1	-1.97504	0.000261	0.00309713	3.58323	2.50904	45272	0.287987	1.51213	0.338563	0.935786	0.2559	1.07142
DVL1	-1.97493	2.63e-05	0.000917	4.58002	3.0378	13835	0.13051	0.582152	0.122961	0.403961	0.12828	0.500078
SIRT2	-1.96905	0.0180055	0.0510849	1.74459	1.29171	15856	0.455041	0.647128	0.133911	1.49983	0.366878	1.38224
SSBP4	-1.9673	0.000186	0.00257804	3.72987	2.58871	15227	0.102224	0.346238	0.0834424	0.444568	0.0813755	0.189408
PRDX6	-1.96711	1.9e-05	0.000778	4.72098	3.10887	11461	0.237387	0.909093	0.237108	0.689848	0.220354	0.970431
NASP	-1.96594	3.51e-05	0.0010181	4.45516	2.99221	34919	0.137232	0.517153	0.268497	0.568312	0.119584	0.524346
ADCY3	-1.96373	0.000873	0.00636986	3.05903	2.19587	22498	0.743278	2.73593	0.875031	2.07957	0.607213	4.66422
IGSF8	-1.96296	0.0643541	0.129799	1.19142	0.88673	7311	0.192463	0.239296	0.0418663	0.322799	0.122961	0.760048
HNRNPL	-1.96242	0.000102	0.00182993	3.99269	2.73757	22926	0.0767574	0.306133	0.0869667	0.378604	0.104769	0.357154
PTPLAD1	-1.9608	7.8e-05	0.00160367	4.10784	2.79489	47867	0.152113	0.532429	0.173261	0.57458	0.127326	0.647073
TSPO	-1.9599	0.114582	0.20194	0.940885	0.694777	11729	0.0982948	0.444599	0.152895	0.113375	0.00795213	0.278807
SKA3	-1.95931	0.00159013	0.00944978	2.79857	2.02458	23008	0.337583	1.57824	0.59787	2.05338	0.346754	1.26997
HABP4	-1.95705	0.00960079	0.0324656	2.01769	1.48858	41205	0.218872	1.06662	0.356253	0.307958	0.188523	1.5997
MDH2	-1.95623	0.00027	0.00314178	3.56858	2.50282	18538	0.0402774	0.272793	0.136602	0.227331	0.0670491	0.284039
SLC2A3	-1.95615	0.000512	0.00455504	3.29106	2.34151	17069	0.280096	0.979593	0.265456	0.737339	0.164071	1.00658
TMED5	-1.95601	2.93e-05	0.000965	4.53367	3.01565	30948	9601	37401	9801	33901	4601	36301
MCM4	-1.95521	0.000937	0.00668696	3.02833	2.17477	17957	0.171196	0.982631	0.310632	0.901964	0.19208	0.672009
ITGA6	-1.95488	0.00474656	0.0196465	2.32362	1.70672	47769	0.400171	1.73284	0.436042	3.0816	0.750125	1.42827
CHD9	-1.95118	0.00520849	0.0209341	2.28329	1.67915	272470	0.5001	1.68385	0.906998	2.08288	0.450275	3.36718
PYGB	-1.94955	0.00298877	0.0143095	2.52451	1.84438	49943	0.250134	1	0.526399	1.64687	0.301039	1.38697
PLEKHH3	-1.94844	3.95e-05	0.00110506	4.40307	2.95662	8177	0.145299	0.6465	0.227361	0.708374	0.171246	0.630475
SCPEP1	-1.94782	0.000986	0.00694481	3.00591	2.15834	28662	0.0863644	0.697061	0.125182	0.315969	0.114539	0.375156
PGC	-1.94772	0.0378475	0.0879886	1.42196	1.05557	10691	2401	161.697	5401	22501	4501	23901
SLC19A2	-1.94679	0.00115972	0.00769536	2.93564	2.11377	22060	0.162238	0.572071	0.145714	0.891095	0.244274	0.649055
NONO	-1.94579	3.08e-05	0.00097	4.51083	3.01333	17977	0.181997	0.647548	0.182234	0.653588	0.0828362	0.702955
RARG	-1.9449	0.0374785	0.0872618	1.42622	1.05918	9848	0.286733	2.42653	1.55494	4.32779	0.687695	1.6663
AARS	-1.94059	2.56e-05	0.000916	4.59144	3.03795	37116	1.04663	4.39629	1.07635	1.92056	1.08768	4.10769
PRDM1	-1.94034	0.0170482	0.0491651	1.76832	1.30834	23620	0.470899	1.30746	0.692544	2.37328	0.0776326	1.15373
MDFI	-1.93987	0.0433917	0.097614	1.36259	1.01049	15788	0.055643	0.104426	0.0367856	0.287103	0.0994973	0.383646
IDH1	-1.93954	0.0115442	0.0369691	1.93764	1.43216	17958	0.145051	0.303886	0.172509	0.969706	0.0865325	0.414706
RCOR3	-1.93565	0.000193	0.00261679	3.71525	2.58223	53948	0.432864	1.93409	0.670752	2.26907	0.637962	2.47277
CCNDBP1	-1.93484	0.015617	0.0462381	1.8064	1.335	11910	0.250268	2.12792	0.412111	0.55745	0.195827	0.951621
SRSF6	-1.93388	3.32e-05	0.00100307	4.47879	2.99867	5741	1.85676	6.40084	1.8795	6.43666	1.51535	7.21848
XPOT	-1.93346	0.00229134	0.0118521	2.63991	1.9262	44311	1.50436	5.09364	1.86952	7.48225	1.09174	4.48985
SP2	-1.93279	0.0119508	0.037897	1.9226	1.42139	32808	0.481078	1.92824	0.910268	2.1996	1.00877	5.90463
CD44	-1.9327	0.00278912	0.013632	2.55453	1.86544	93533	0.378566	0.925931	0.245135	1.28418	0.398541	1.73068
MGLL	-1.93032	0.000465	0.00424493	3.33265	2.37213	47296	0.243448	1.49938	0.333555	1.09083	0.318337	0.875078
BMI1	-1.92968	4.75e-05	0.00121354	4.32308	2.91595	10276	0.509233	1.66975	0.327525	1.65618	0.418853	1.46919
DPP9	-1.92935	0.000187	0.00257923	3.72812	2.58851	48612	0.183379	0.666717	0.164003	0.853694	0.21671	0.632728
OGDHL	-1.92909	0.00108592	0.00744119	2.9642	2.12836	27739	0.264949	1	0.211736	0.794148	0.173953	0.678629
PACSIN3	-1.92899	0.000646	0.00531837	3.18967	2.27422	8360	2.94321	13.2268	4.16626	15.7693	3.09914	10.0599
USMG5	-1.92897	0.000618	0.00516774	3.20866	2.2867	7462	0.0284774	0.225974	0.0579834	0.179241	0.0591052	0.169122
KIAA0907	-1.92693	0.000122	0.00204565	3.91466	2.68917	21353	0.351497	1.24608	0.253874	1.08388	0.27587	1.00209
MAPK8IP1	-1.92648	0.00363254	0.0162927	2.43979	1.78801	20970	0.167014	1.03225	0.21236	0.298022	0.272893	1.03447
LRRC58	-1.92604	0.0488571	0.105885	1.31107	0.975168	24611	14.1099	74.6091	23.7772	67.3338	6.46302	23.6858
ZMIZ1	-1.92431	0.00136969	0.00853242	2.86338	2.06893	247494	0.397343	1.63607	0.34628	0.806514	0.265149	1.44978
NUTF2	-1.92416	6.11e-05	0.00139789	4.21418	2.85453	24401	0.807933	4.78433	0.705176	2.73833	0.696976	2.45245
ADCY6	-1.92306	0.0116615	0.0372217	1.93324	1.4292	17903	0.412111	0.421357	0.21236	1.44395	0.321671	1.78515
SPDL1	-1.92296	0.000757	0.00577751	3.12097	2.23826	21144	0.153322	0.587552	0.138911	0.470651	0.097207	0.408224
C14orf2	-1.92284	4.19e-05	0.00112486	4.37808	2.9489	9279	0.161611	0.878055	0.227298	0.848175	0.285739	0.859558
GJA1	-1.92177	0.000254	0.00306643	3.59441	2.51337	14129	0.508277	1.69905	0.620755	1.79339	0.294533	2.17964
THRA	-1.92118	0.0532868	0.112922	1.27338	0.94722	27424	0.00737172	0.108487	0.0245092	0.0355294	0.0324847	0.0827204
PARP8	-1.9184	0.00674202	0.0252239	2.17121	1.59819	180624	2.46098	5.08719	2.95752	8.36579	1.66611	21.9302
SNF8	-1.9183	0.00110624	0.00752106	2.95615	2.12372	14696	0.0285226	0.137408	0.0396634	0.14027	0.0252135	0.0799152
FBXO41	-1.91793	0.0137262	0.0420052	1.86245	1.3767	15039	0.678686	1.99968	1.18174	5.99584	1.38432	4.99667
SEL1L3	-1.91678	0.00923618	0.0316476	2.03451	1.49966	115562	0.875039	1.33306	0.200267	1.4995	0.260148	0.807766
ASB8	-1.91447	0.0496694	0.107092	1.30391	0.970243	9806	0.152895	0.161888	0.0668222	0.810862	0.054924	0.229009
PKDCC	-1.91416	0.00906383	0.031279	2.04269	1.50475	10508	0.33345	1.63067	0.758704	2.63967	0.434865	1.36836
FAM161A	-1.91377	0.0029492	0.0141638	2.5303	1.84882	29296	0.413995	0.602794	0.196236	0.89364	0.000222	0.750042
VCPIP1	-1.91293	0.000337	0.0035838	3.4721	2.44566	36965	0.350991	1.46651	0.526399	1.81225	0.538639	1.99967
AP5Z1	-1.91242	0.00624104	0.0238125	2.20474	1.62319	18765	0.565312	1.27378	0.827616	2.9053	0.436846	2.94608
AZI2	-1.91181	0.0106486	0.0349399	1.97271	1.45668	26775	0.0532922	0.420058	0.152006	0.373695	0.0785217	0.215884
ZNF90	-1.90883	0.017515	0.0501531	1.75659	1.2997	43175	0.00202008	0.00543229	2.84e-05	0.00272149	0.00121965	0.00492635
ALOX5	-1.9087	0.00311962	0.0147563	2.5059	1.83102	71944	0.611327	0.685804	0.216428	0.787943	0.145051	1.09088
SLC36A1	-1.90679	8.23e-05	0.00164533	4.08461	2.78375	42498	0.10981	0.408534	0.113786	0.736911	0.1035	0.131693
MAST3	-1.90511	2.31e-05	0.000857	4.6356	3.06718	53897	3.49792	12.9403	3.3984	5.88346	3.46914	13.4688
SLC35A2	-1.90421	5.8e-05	0.00135496	4.23683	2.86807	8777	0.0787552	0.375112	0.101579	0.371875	0.104522	0.32269
APOBEC3B	-1.90311	0.0344621	0.0816892	1.46266	1.08784	10381	0.0866263	0.414777	0.173444	0.298022	0.214379	1.43459
CHAC2	-1.90085	0.000774	0.00586307	3.111	2.23187	7359	0.330983	1.186	0.389751	1.83313	0.275924	0.901655
CSNK1E	-1.90051	3.39e-05	0.00100307	4.47042	2.99867	26717	0.254031	0.859377	0.250687	0.9498	0.192714	0.861389
B3GALTL	-1.90029	0.000113	0.0019617	3.94563	2.70737	132300	0.261191	1	0.291962	1.11105	0.237043	0.846272
ITPRIP	-1.89864	0.000134	0.00214745	3.8745	2.66808	19297	0.516207	2.52682	0.581444	2.11524	0.697408	2.03015
WNT2B	-1.89812	0.00372171	0.0165468	2.42926	1.78129	53871	1.3992	0.548836	0.166944	0.833361	0.1003	0.526933
SEPHS1	-1.89356	0.00154975	0.00932855	2.80974	2.03019	19356	0.0733469	0.46597	0.144431	0.681206	0.240051	0.486771
ARMC7	-1.892	0.0151947	0.045373	1.81831	1.3432	20279	3.31737	16.5585	3.9631	10.497	6.82558	26.3955
GNAL	-1.89047	0.14249	0.237545	0.846215	0.624254	196670	2.39721	6.42083	10.6346	79.2178	4.9801	12.7207
PLEKHM2	-1.89021	0.0034998	0.0158815	2.45596	1.79911	50438	0.491002	1.29155	0.402861	1.99944	0.282808	1.10341
GNL3L	-1.88639	0.000191	0.00261292	3.71863	2.58287	37077	3.48e-05	0.000147	2.67e-05	0.000104	3.58e-05	0.00011
COPE	-1.88532	0.000673	0.00547065	3.1719	2.26196	19877	0.147681	0.59192	0.178669	0.692426	0.254975	0.827646
WEE1	-1.88449	2.17e-05	0.00082	4.66279	3.08598	16086	0.155542	0.625837	0.189818	0.587175	0.156652	0.585498
RABGGTB	-1.88426	3.38e-05	0.00100307	4.47107	2.99867	8897	0.265578	1.18293	0.300756	1.0961	0.356841	1.05563
TMEM43	-1.88368	0.00154775	0.00932626	2.8103	2.03029	18741	0.248794	0.509747	0.0890004	0.603471	0.135692	0.408193
SCYL2	-1.88245	0.0216381	0.0583325	1.66478	1.23409	70330	0.490662	5.99376	1.07141	1.93271	1.15379	2.62432
CCNL1	-1.88235	2.02e-05	0.000804	4.69543	3.09466	14186	0.334463	1.36758	0.405028	1.42427	0.372671	1.33154
COA6	-1.88214	0.000201	0.00266874	3.69679	2.57369	10582	0.140885	0.590041	0.167914	0.462567	0.113687	0.493572
CRABP2	-1.88189	0.000699	0.00557316	3.15528	2.2539	6060	0.112611	0.434824	0.292417	0.464894	0.0588927	0.353698
C1orf189	-1.88062	0.0211483	0.0572916	1.67472	1.24191	7280	0.151772	0.428688	0.58368	0.906998	0.0717601	0.449092
NELFCD	-1.87958	7.5e-05	0.00159036	4.12478	2.7985	13889	0.122184	0.359244	0.141734	0.522287	0.143612	0.559072
CDV3	-1.87858	2.85e-05	0.000965	4.54591	3.01565	16685	0.348164	1.32894	0.31457	1.33691	0.398398	1.19687
KIAA1217	-1.87816	0.0422883	0.0956113	1.37378	1.01949	853098	1.60843	4.1211	0.461745	5.13695	1.0833	1.8879
DOK4	-1.87798	0.0229787	0.0607815	1.63868	1.21623	14516	0.312929	0.7001	0.393074	0.656357	0.0890913	1.43982
HTATSF1	-1.87787	0.00524446	0.021024	2.2803	1.67728	15266	0.203249	0.661185	0.301289	0.540046	0.106573	0.931826
PSTPIP2	-1.87542	0.00378201	0.0166827	2.42228	1.77773	88749	0.750312	1.29394	0.467022	2.53728	0.417152	2.1992
FIZ1	-1.87497	0.00454703	0.0190886	2.34227	1.71923	8157	0.0585071	0.253626	0.0351939	0.0698756	0.0388347	0.163436
SYP	-1.87395	0.00227348	0.0118012	2.64331	1.92807	12397	1.46651	2.76787	0.960016	9.38323	1	3.99625
LIMK1	-1.87387	0.077582	0.149258	1.11024	0.826063	38749	0.820559	0.633456	0.256601	3.7671	0.298369	1.29619
DIP2C	-1.87385	0.0384713	0.0889842	1.41486	1.05069	415479	1.07689	1101	0.794178	2.62297	1.8455	2.99501
ZFP41	-1.8736	0.000189	0.00260118	3.72367	2.58483	30111	0.118348	0.240233	0.126051	0.797008	0.140771	0.469272
TFPI	-1.87235	0.0763877	0.147568	1.11698	0.831006	90262	0.454793	0.290551	0.20032	2.4985	0.143265	0.882422
C2orf27B	-1.87194	0.000534	0.00469385	3.27207	2.32847	6701	0.074765	0.320883	0.18103	0.254087	0.0684557	0.339095
DPYSL4	-1.8714	0.00012	0.00203231	3.92231	2.69201	18867	0.0748528	0.781634	0.32269	0.897074	0.225171	0.797494
SF3B1	-1.87078	9.03e-05	0.00170217	4.04417	2.769	43074	0.100707	0.321042	0.10539	0.397119	0.0783988	0.319279
B4GALT3	-1.8703	0.000432	0.0040592	3.3642	2.39156	6659	0.0462028	0.291433	0.0775298	0.315996	0.150251	0.247339
KIF20A	-1.86908	0.00134214	0.00844061	2.8722	2.07363	8988	0.103621	0.347921	0.161571	0.515225	0.0949973	0.432509
MAGED2	-1.86753	0.000205	0.00269765	3.68821	2.56901	8275	0.122884	0.509836	0.15652	0.42861	0.153507	0.656515
DCPS	-1.86679	0.00485747	0.0199587	2.31359	1.69987	41998	1.90308	15.975	2.23614	8.66028	3.14539	3.82187
KIAA1429	-1.86537	0.00719579	0.0264057	2.14292	1.5783	65742	0.342556	1.52368	0.520614	0.855093	0.156514	1.17854
ZNF148	-1.86535	0.528371	0.639051	0.277061	0.194465	149686	371.297	14901	113.292	179.218	23101	17601
CNRIP1	-1.86284	0.000548	0.00478064	3.26133	2.32051	35881	0.210942	1.06172	0.294325	1.23402	0.777901	0.936513
ZNF710	-1.86279	0.0215936	0.0582531	1.66567	1.23468	80681	0.210734	0.842188	0.0910468	0.892895	0.333464	0.409359
TTC34	-1.86133	0.00202667	0.010973	2.69322	1.95968	133424	0.00025	0.000833	0.000333	0.273388	0.000227	0.000769
TXLNA	-1.85973	0.00138986	0.00862341	2.85703	2.06432	18542	0.359477	1.36984	0.305583	1.09803	0.470855	1.64401
DDX11	-1.85964	0.000556	0.00482743	3.25498	2.31628	30947	0.788337	2.06078	0.6771	3.07474	0.575912	2.31901
DTX2	-1.85745	0.0094846	0.0321853	2.02298	1.49234	44341	1.30663	8.46975	1.41811	2.38268	0.764729	3.75601
TRAM1	-1.85561	0.000205	0.00269831	3.68737	2.56891	35242	0.165883	0.616412	0.174106	0.687509	0.254662	0.778768
RPUSD2	-1.85524	0.000892	0.0064603	3.04942	2.18975	5131	0.148393	0.582645	0.210742	0.520038	0.190274	0.944452
SIK2	-1.85295	3.02e-05	0.00097	4.52049	3.01333	124463	0.18555	0.69055	0.192065	0.700075	0.176841	0.45722
HSPA2	-1.85199	0.0413384	0.0941578	1.38365	1.02614	7332	0.154497	1.0198	1	2.55146	0.600798	2.13623
BTLA	-1.85194	0.00392215	0.0171348	2.40648	1.76612	35596	0.00332226	2.7257	1	2.42755	1	3.63019
FOXP3	-1.85154	0.168437	0.269814	0.773562	0.568936	14392	1	0.821492	1	3.55272	0.00332226	1.7992
MCFD2	-1.84959	7.85e-05	0.00160715	4.10502	2.79394	13999	0.246671	0.852327	0.129072	0.958335	0.313919	0.860111
SALL1	-1.8491	0.000806	0.00602413	3.09374	2.22011	14623	1	1.34276	0.166944	1.70945	0.40015	1.30547
SLC1A4	-1.84786	0.00465219	0.0193781	2.33234	1.71269	35422	0.250144	0.733511	0.148306	1	0.195827	0.461952
CYTH3	-1.84778	0.000117	0.00201519	3.93105	2.69569	110831	0.813023	2.39437	0.570283	1.97939	0.540401	2.2378
CAMLG	-1.84717	0.00067	0.00545683	3.17391	2.26306	13681	0.247928	1.03125	0.363733	0.919196	0.179698	0.74889
CACNA2D1	-1.84685	0.00943411	0.0320984	2.0253	1.49352	493614	3.18083	20.9336	5.07993	4.58035	2.7982	14.217
GPR87	-1.8465	0.00183443	0.0103393	2.7365	1.98551	22761	0.138442	0.445878	0.175875	0.65324	0.107167	0.416681
C2orf70	-1.84642	0.000196	0.00264009	3.70804	2.57838	16915	0.291962	1	0.363925	1.08326	0.31724	1.71327
NAB2	-1.84366	0.0942736	0.174121	1.02561	0.759148	6583	0.111235	0.153976	0.121301	0.170389	0.0170325	0.444599
SGSM2	-1.84244	0.0180877	0.0511718	1.74262	1.29097	43543	0.885747	1.99834	0.615532	1.43723	0.342278	2.99667
CWF19L1	-1.84197	2.33e-05	0.000859	4.63259	3.06624	35383	0.863836	5.09963	0.885251	2.97373	0.845312	3.08576
MAZ	-1.84151	0.00016	0.00240835	3.79674	2.61828	5088	0.0921351	0.349497	0.129503	0.435514	0.116339	0.419789
NOL8	-1.84148	4.37e-05	0.00115154	4.35906	2.93872	28237	1.28048	4.55929	1.436	5.24448	1.23528	4.37231
TMEM238	-1.84117	0.0463223	0.102136	1.33421	0.990821	5016	0.126931	0.574153	0.419417	1.99952	0.283278	0.604249
ADC	-1.84088	0.00702425	0.0259411	2.1534	1.58601	39282	0.00027	0.762018	0.350325	0.882422	0.333611	1.26302
METTL2B	-1.83985	0.00547284	0.0216701	2.26179	1.66414	26196	0.181105	0.682723	0.378125	1.27845	0.173668	0.625039
PPP1R3E	-1.83729	0.0235339	0.061954	1.62831	1.20793	6928	0.165035	0.317569	0.206608	0.400133	0.0569872	0.697745
C1QTNF6	-1.8372	0.0281487	0.0708249	1.55054	1.14981	5789	0.00110988	0.400599	0.0956687	0.188007	0.115725	0.227624
TMEM62	-1.83686	0.0257538	0.0663118	1.58916	1.17841	51620	3.33204	5.22752	3.3206	8.43618	1.1351	12.9829
RPS3A	-1.83682	0.000159	0.00240835	3.79727	2.61828	5080	0.553587	2.13488	0.705108	1.7316	0.430436	2.09174
MAK16	-1.83661	0.00987181	0.0331844	2.0056	1.47907	16094	0.396099	0.756822	0.375078	1.03636	0.184741	1.59443
RIOK3	-1.83634	0.00590933	0.0228717	2.22846	1.6407	30313	0.295874	0.547511	0.123023	0.680018	0.213244	0.94937
FAM120A	-1.83633	0.000493	0.00441782	3.30735	2.35479	79516	0.446662	1.4456	0.386997	1.79536	0.98077	1.90465
TTLL13	-1.83432	0.0152569	0.045541	1.81654	1.3416	9549	59.6305	46601	44.5072	35.7866	34.1284	160.136
FAM98C	-1.83337	0.000488	0.00438825	3.31178	2.35771	5954	0.230077	0.704448	0.225622	0.949241	0.170782	0.60002
BCAS3	-1.83277	0.0776247	0.149287	1.11	0.825978	715028	0.10045	0.769408	0.591095	1	0.579169	2.16473
EYA1	-1.83154	0.0212247	0.0574456	1.67316	1.24074	159312	0.242058	0.571734	0.355699	1.7984	0.517408	1.8879
SMG8	-1.83091	0.000193	0.00261679	3.71341	2.58223	5241	0.176524	0.58069	0.217448	0.897449	0.173458	0.617331
TOMM34	-1.82941	0.000179	0.00251998	3.74681	2.5986	18344	0.175663	0.666683	0.246704	0.835237	0.220299	0.769596
ANKZF1	-1.82916	0.0117586	0.0374696	1.92964	1.42632	6913	0.480104	0.241055	0.0770651	0.274652	0.0532922	0.442714
TM4SF1	-1.82764	0.0173796	0.0498207	1.75996	1.30259	8764	0.0213318	0.0659512	0.0647706	0.138518	0.0210504	0.136283
CLCF1	-1.82669	0.000235	0.00290889	3.62827	2.53627	9568	0.244606	0.739848	0.28276	0.851492	0.134823	0.924111
ARHGEF19	-1.82664	0.000385	0.00381592	3.4146	2.4184	14506	0.178036	0.574837	0.144708	0.440056	0.0941532	0.489245
ACO2	-1.82649	0.00017	0.0024506	3.77023	2.61073	59865	0.969236	4.0881	1.17996	4.36058	1.09909	1.99941
CSRNP2	-1.82534	0.00118637	0.00778683	2.92578	2.10864	22467	0.571734	0.455041	0.10045	0.417152	0.130813	0.58368
CYBRD1	-1.82423	0.000306	0.00337547	3.51388	2.47167	35887	0.000908	1.16657	0.320272	1	0.4004	1.24969
MEX3D	-1.82303	0.0264357	0.0675249	1.57781	1.17054	13390	0.100129	0.219145	0.0436169	0.156303	0.000122	0.107207
SCUBE2	-1.82141	0.0197586	0.0545583	1.70424	1.26314	72104	0.57204	3.06995	0.300699	1.51706	2.59681	1.94062
CDC42SE1	-1.82129	0.000632	0.0052563	3.19941	2.27932	8679	0.0855929	0.397386	0.149856	0.378715	0.133065	0.517574
NENF	-1.82113	0.00190229	0.010574	2.72072	1.97576	13493	0.132157	0.309688	0.134527	0.852984	0.196157	0.53588
TMEM41A	-1.82072	7.67e-05	0.00159232	4.11508	2.79797	9457	0.353946	1.07586	0.363781	1.15693	0.277978	1.27272
GABARAPL1	-1.82017	0.00226243	0.0117637	2.64543	1.92946	10236	0.369599	1	0.306915	1.58567	0.529832	1.66897
SELPLG	-1.81995	0.0238851	0.0626438	1.62187	1.20312	11991	2.49254	3.54468	0.667221	1.86871	0.500357	3.99897
ZNF671	-1.81947	0.063893	0.129172	1.19455	0.888833	7877	0.341855	0.860028	0.112611	1.21413	0.215289	0.348989
GTF2IRD1	-1.81859	0.000449	0.00417365	3.34793	2.37948	148801	0.202757	0.774532	0.185058	0.93334	0.246945	0.562539
SUCO	-1.81834	0.018018	0.0511017	1.74429	1.29156	78714	0.2445	1.12242	0.298747	0.7879	0.135507	0.490955
PNP	-1.81753	5.11e-05	0.00125463	4.29135	2.90148	8628	0.200662	0.840002	0.182087	0.629735	0.207855	0.668032
MYL9	-1.81742	4.1e-05	0.00111571	4.3872	2.95245	8340	0.331747	1.13067	0.270897	1.13333	0.327793	1.01429
TAGLN2	-1.81734	4.69e-05	0.00120085	4.3291	2.92051	7436	0.337482	1.13387	0.370922	1.15853	0.312323	1.30284
MCTP2	-1.81698	0.642428	0.738334	0.192176	0.131747	112488	0.000143	0.640144	0.0910009	0.150425	0.0890913	0.000526
PPP1CC	-1.81651	0.000153	0.00235858	3.81511	2.62735	23171	0.211348	0.737895	0.276032	0.815387	0.12654	0.685588
SRSF11	-1.81494	5.74e-05	0.00134965	4.24115	2.86978	46337	0.107522	0.412075	0.162417	0.469895	0.122479	0.41372
PDLIM4	-1.81294	0.000389	0.00381592	3.41045	2.4184	15797	0.38842	1.34705	0.417417	1.51978	0.312523	1.07359
SRSF10	-1.81156	0.000111	0.00192672	3.95637	2.71518	14017	6801	21201	7501	23901	6201	27001
FERMT2	-1.81053	0.00780464	0.0279817	2.10765	1.55313	93827	0.281021	0.548642	0.233605	1.0707	0.157242	0.758405
KIAA2018	-1.81052	0.0188782	0.052869	1.72404	1.2768	21848	701	2001	1601	5101	801	3801
CDKL4	-1.80784	0.140655	0.235398	0.851845	0.628197	50986	0.286733	1.17851	0.250936	3.93567	6.94059	1.35126
FAM102B	-1.8072	0.0073381	0.0267933	2.13442	1.57197	78979	0.113838	0.285884	0.0821177	0.325738	0.145299	0.625156
SKA2	-1.80611	9.4e-05	0.00174365	4.02698	2.75854	45493	0.954359	3.68694	0.844967	3.25414	1.07262	3.08304
NAT1	-1.80607	0.120832	0.209944	0.917817	0.677897	53228	0.290551	0.294533	0.00124844	1	0.333555	0.70015
ETV3	-1.80534	0.000342	0.00362939	3.46571	2.44017	13925	0.0332958	0.0886695	0.0300311	0.103512	0.0255282	0.118742
NDUFC2	-1.80474	0.0101579	0.0338174	1.9932	1.47086	11873	0.280259	0.960115	0.187551	0.517321	0.129683	0.585224
FLVCR1	-1.80429	0.0014619	0.00893419	2.83508	2.04894	41109	1.19996	6.15518	2.07368	3.64191	1.24991	5.91091
RQCD1	-1.80429	0.000723	0.00566151	3.14088	2.24707	25276	0.370822	1.71835	0.512101	1.98153	0.500027	1.18806
ZFP28	-1.80361	0.000591	0.00501097	3.22874	2.30008	14188	4.43535	18.7057	5.8951	25.6883	5.88346	10.9889
C12orf4	-1.80225	0.0162334	0.0474849	1.78959	1.32344	50737	1.25284	5.70637	0.620277	2.21837	0.750031	1.95327
SPATA2L	-1.80156	0.000168	0.00244793	3.77504	2.6112	5357	0.296427	1.2702	0.892895	1.49985	0.391393	1.33326
RSAD1	-1.80106	0.000321	0.00346576	3.49325	2.4602	7147	0.50711	2.04716	0.682744	2.29233	0.549503	1.71562
KPNA5	-1.80064	0.00566115	0.0221999	2.2471	1.65365	60664	0.0324141	0.536698	0.187627	0.826163	0.708455	0.629767
DNAJB5	-1.80011	0.000165	0.00244021	3.78181	2.61257	8793	0.234543	0.781585	0.285404	0.766673	0.225574	1.07817
PEX26	-1.79876	0.0100313	0.0335257	1.99864	1.47462	13112	0.823633	5.97512	0.480208	0.600798	0.608866	2.16473
RNF146	-1.79842	0.0191608	0.053384	1.71759	1.27259	21879	0.554396	0.973691	0.494439	1.93721	0.0673974	1.15214
DIRAS1	-1.79824	0.092014	0.170927	1.03615	0.767188	6826	0.143032	0.200533	0.0436862	0.111605	0.0567817	0.666944
NACC1	-1.79798	0.0439131	0.0984228	1.35741	1.0069	22860	0.0390858	0.115555	0.0271585	0.0728958	0.0673053	0.44199
ZNF419	-1.79791	0.0145436	0.0439374	1.83733	1.35717	6970	0.395896	0.610236	0.221229	0.70006	0.186903	1.61094
TAZ	-1.79776	0.0330767	0.079157	1.48048	1.10151	10187	0.10138	0.304499	0.0613203	0.151772	0.000118	0.141136
MPST	-1.7958	0.000745	0.00574835	3.12787	2.24046	10181	0.150749	0.568376	0.169601	0.383022	0.111408	0.547655
TMEM97	-1.79548	0.000103	0.00183824	3.98552	2.7356	9591	0.155772	0.679622	0.247461	0.604365	0.191236	0.712278
VEGFA	-1.79447	0.000334	0.00356643	3.4766	2.44777	7617	0.0618505	0.213222	0.0811308	0.243865	0.044095	0.189923
ATG2A	-1.79314	0.171744	0.274203	0.765117	0.561928	8833	0.117906	0.916736	0.0515253	0.714422	0.227448	0.0348156
GSPT1	-1.79184	0.000673	0.00547065	3.17191	2.26196	47841	3501	14201	4401	14701	3101	9501
NR4A1	-1.79094	0.00276499	0.0135483	2.55831	1.86812	36676	0.125273	0.26574	0.0679546	0.246486	0.0771006	0.415205
DEXI	-1.7893	0.00224639	0.0116997	2.64852	1.93183	13510	0.459721	1.89757	0.440418	0.986843	0.301289	1.34522
BCL9	-1.78922	0.0001	0.0018204	3.99798	2.73983	84834	0.136442	0.59862	0.188756	0.500034	0.168067	0.597045
TJAP1	-1.78838	0.0497709	0.107204	1.30302	0.969789	29034	0.0625732	0.0589619	0.0166102	0.19491	0.0481792	0.179592
ANKRD49	-1.78811	0.0162064	0.0474419	1.79031	1.32384	5592	0.231298	0.591002	0.0588927	0.296427	0.111901	0.353068
HMMR	-1.78643	0.00425435	0.0181755	2.37117	1.74051	31437	0.16841	0.584984	0.0733469	0.41104	0.16138	0.369702
ZBTB14	-1.78511	0.0180693	0.0511718	1.74306	1.29097	6684	0.825425	2.42031	1.6294	2.47549	0.619772	5.6953
MYBL1	-1.78096	8.94e-05	0.00169661	4.04875	2.77042	51071	0.653199	1.89736	0.70255	2.3485	0.563663	2.35596
UBLCP1	-1.78012	0.000248	0.00301171	3.60494	2.52119	22960	0.0987435	0.669842	0.279465	0.815237	0.211082	0.697698
CERS2	-1.77981	0.000368	0.00373554	3.43421	2.42765	9831	0.585823	1.70692	0.585823	1.5689	0.38842	2.04811
TMEM63B	-1.77966	0.000215	0.00275861	3.66744	2.55931	21623	0.166727	0.791688	0.175635	0.482189	0.141702	0.509663
STAMBP	-1.77798	0.000407	0.00391656	3.39041	2.4071	38253	0.0187833	0.293134	0.184318	0.342578	0.0960142	0.355481
UBXN6	-1.77732	0.00277041	0.0135576	2.55746	1.86782	10293	0.110447	0.320819	0.0541393	0.33343	0.164422	0.489636
GPX7	-1.77656	0.0337371	0.0804806	1.47189	1.09431	6681	0.078269	0.290551	0.129173	0.105734	0.0603542	2.56919
SLC27A4	-1.77462	0.000162	0.00242375	3.7906	2.61551	20911	0.334672	1.71228	0.446359	1.46707	0.570194	1.41788
NAPEPLD	-1.77094	0.00948296	0.0321853	2.02306	1.49234	49547	1.73309	13.2195	1.34991	5.99376	2.3151	1.89427
PIP5K1A	-1.77047	0.000224	0.00283068	3.65064	2.54811	50987	0.197171	0.850969	0.240672	0.880663	0.245092	0.607776
DUSP3	-1.76994	0.000465	0.00424493	3.33289	2.37213	12880	0.538512	2.31947	1.43096	1.7996	0.526933	2.09945
AOC3	-1.76937	0.00068	0.00550177	3.16761	2.2595	6947	0.256601	1.34364	0.26683	0.650849	0.345574	0.978728
MBD6	-1.76924	0.00172747	0.0100326	2.76259	1.99859	7273	0.724233	2.43416	0.571633	1.59237	0.482937	2.04302
ZMYM3	-1.76845	0.18284	0.287002	0.737929	0.542116	14565	0.0556605	0.120352	0.0572775	0.500832	0.0134649	0.000384
ZNF566	-1.76781	0.04116	0.0938842	1.38552	1.02741	44317	11.8911	74.2673	8.9602	66.3465	22.7822	19.4539
KCNQ5	-1.76761	0.0450579	0.100263	1.34623	0.998861	502802	4.1968	14.289	6.49085	15.9254	0.823633	6.58882
CLEC2B	-1.76711	5.61e-05	0.00134026	4.25103	2.87281	17491	0.149003	0.479602	0.137487	0.536599	0.180801	0.54718
OSBPL6	-1.76489	0.00977629	0.0329582	2.00983	1.48204	188297	1	1.86919	0.83338	3.9975	0.500227	2.18991
RPL26	-1.76474	2.9e-05	0.000965	4.53701	3.01565	5732	0.0934964	0.330882	0.0992132	0.354968	0.0995233	0.286848
APITD1	-1.76457	0.00933259	0.0318651	2.03	1.49669	12714	0.491887	1.24992	0.250099	0.692387	0.172942	0.964298
VGLL4	-1.76422	0.000124	0.00206211	3.90587	2.68569	164677	0.549653	1.71917	0.988638	1.99979	0.449701	1.89343
VASN	-1.76368	0.00782169	0.0280298	2.1067	1.55238	11681	1.90827	3.05658	1.33278	5.19916	0.355047	4.51508
TMEM246	-1.76146	0.0983427	0.180323	1.00726	0.743949	11868	6.70613	12.9601	2.24922	5.24469	4.88457	4001
ATXN2L	-1.76126	0.000128	0.00210998	3.89122	2.67572	14190	0.324213	1.26069	0.631859	1.2092	0.381768	1.42989
SPATA9	-1.75982	0.00872246	0.0304538	2.05936	1.51636	30830	0.143469	0.500312	0.111605	0.789584	0.467022	0.454711
FAM114A1	-1.75967	0.0113077	0.0364379	1.94663	1.43845	78012	0.509527	2.4366	0.88466	1.14276	0.406435	2.55469
JPH3	-1.75951	0.00162443	0.00957214	2.7893	2.01899	96321	0.919549	4.66463	1.18985	4.43535	1.31109	1.16124
TAF9	-1.75846	0.000214	0.00275861	3.66893	2.55931	17857	0.226701	0.724648	0.314314	0.899127	0.198194	0.781698
PER3	-1.75713	0.0128148	0.0398987	1.89229	1.39904	19639	0.159289	0.591002	0.16529	1.22573	0.301466	0.423188
CPNE2	-1.75663	0.0168909	0.048928	1.77235	1.31044	55424	0.198189	0.78692	0.117751	0.250187	0.207895	0.814883
THAP10	-1.75599	0.00863605	0.0302903	2.06368	1.5187	11092	0.216428	0.75561	0.466844	1.48259	0.250234	0.869622
MASTL	-1.75514	0.00287938	0.013976	2.5407	1.85462	32096	0.101226	0.346827	0.0708905	0.208138	0.0588581	0.225048
NUP50	-1.75486	0.00392977	0.0171584	2.40563	1.76552	24165	0.486029	2.48943	1.11827	1.57138	0.451376	2.00943
SUFU	-1.75229	0.0100992	0.033651	1.99571	1.473	114698	0.200267	1	0.449092	0.857194	0.462767	1.85653
MICAL3	-1.75148	0.000685	0.00551584	3.16437	2.25839	236910	0.443108	0.517408	0.381931	5.19162	0.476253	1.45441
MYL12A	-1.75098	7.99e-05	0.00162463	4.09764	2.78925	8707	0.417086	1.64949	0.393612	1.35377	0.476198	1.33498
IRAK4	-1.7488	0.00135144	0.0084802	2.8692	2.07159	30600	0.625468	0.72752	0.450275	1.74906	0.500416	2.56919
PTDSS2	-1.74872	0.00024	0.00293569	3.61946	2.53229	41108	1.54144	2.17612	0.491317	1.90433	0.630826	2.29935
GGA2	-1.74852	0.00047	0.00426972	3.32824	2.3696	46953	0.983874	3.94031	0.825602	3.09705	1.08887	2.74964
SET	-1.74649	0.000315	0.00343013	3.502	2.46469	12742	0.215622	0.93261	0.245524	0.728161	0.286564	0.843959
SNX16	-1.74546	0.00516558	0.0208265	2.28688	1.68138	42704	0.709724	1.77121	0.543577	1.42837	0.425144	2.44391
LYSMD3	-1.74536	2.63e-05	0.000917	4.5805	3.0378	13957	0.363733	1.14282	0.357235	1.16212	0.342278	1.32492
APOL1	-1.74501	0.0013026	0.00828119	2.88519	2.08191	14461	0.118374	0.446926	0.127537	0.298612	0.0770414	0.32823
LDLR	-1.74291	0.0280243	0.0706037	1.55247	1.15117	44468	0.0807193	0.163436	0.024214	0.350991	0.119152	0.196572
CROT	-1.7425	0.00453051	0.0190296	2.34385	1.72057	14475	0.307141	0.978728	0.554659	1.37488	0.19763	0.851907
RBFOX3	-1.74219	0.601225	0.703096	0.220963	0.152986	426804	0.11144	0.37539	0.00025	0.118166	0.0849009	0.00199601
CPEB4	-1.74206	0.243662	0.355902	0.613212	0.44867	71983	0.857211	1.07686	4.99429	5.65116	0.00199601	3.87141
AAMP	-1.74202	0.00160613	0.00950773	2.79422	2.02192	6042	0.0614073	0.401622	0.14414	0.428646	0.187832	0.57149
SNRNP70	-1.74111	6.26e-05	0.00141028	4.2033	2.8507	23399	0.0847778	0.330694	0.119702	0.375229	0.106109	0.356759
LIMS1	-1.74086	0.0017697	0.0101589	2.7521	1.99315	152892	0.313484	0.67247	0.172449	0.480052	0.0807193	0.593071
ZBTB34	-1.74084	0.000183	0.00255564	3.73864	2.5925	25213	3701	15601	3701	13001	4601	11601
GLTSCR1	-1.74078	0.021785	0.0586875	1.66184	1.23145	95082	0.375078	0.740837	0.229974	1.44978	0.181105	0.542988
PCF11	-1.74057	0.0103494	0.0341609	1.98509	1.46647	28699	0.225848	0.857168	0.202292	0.415205	0.0901721	0.431947
CKAP2L	-1.74017	0.000331	0.00355114	3.47991	2.44963	26811	0.181633	0.860703	0.184573	0.583353	0.232036	0.586455
PPP2R3A	-1.73906	0.0918506	0.170665	1.03692	0.767856	182238	0.302488	0.600266	0.145299	0.259534	0.0873533	0.916736
EXOC3L4	-1.7387	0.0415335	0.094541	1.3816	1.02438	10414	1.53298	3.24719	3.27066	14.217	1.36101	5.49438
ITIH4	-1.73857	0.00595067	0.0229628	2.22543	1.63898	13964	0.417152	1.29155	0.250624	1.3996	0.291962	0.55572
SETD1B	-1.73792	0.00183481	0.0103393	2.73641	1.98551	27925	0.233461	1.40733	0.428653	0.820018	0.423826	1.39648
SAMD10	-1.73775	0.00121801	0.00793242	2.91435	2.10059	5530	501	1.59983	0.250936	1.63312	0.526565	2.07368
TUBA8	-1.73774	0.0298816	0.0739887	1.5246	1.13083	21046	0.937539	5.97512	0.448466	0.600798	0.650175	2.16473
CCDC86	-1.73724	5.44e-05	0.00131844	4.26444	2.87994	9133	0.0646955	0.320556	0.0631053	0.196933	0.0696497	0.219232
CAPN5	-1.73625	0.00661576	0.0248718	2.17942	1.60429	59207	0.429387	2.85449	0.445061	1.24969	0.276112	0.500278
NTHL1	-1.73429	0.000139	0.00221817	3.85594	2.65401	8052	0.000322	0.000769	0.000322	0.00110988	0.000357	0.500832
NSUN5	-1.73387	0.000661	0.00540998	3.17952	2.2668	6351	0.134127	0.407435	0.0884482	0.408915	0.212533	0.533019
RDH14	-1.73293	0.000259	0.00308303	3.58702	2.51102	5971	0.163749	0.628351	0.201657	0.329744	0.178401	0.705911
LAMTOR1	-1.73292	0.00288298	0.0139847	2.54016	1.85435	6096	0.188331	0.588276	0.158006	0.445746	0.0531811	0.392444
REPIN1	-1.7313	0.00227464	0.0118012	2.64309	1.92807	5773	0.272769	0.65794	0.297947	0.800027	0.188	1.06249
JAK1	-1.72814	0.0406656	0.0929494	1.39077	1.03175	133282	0.113893	1.74973	0.293286	0.443245	0.285807	0.471798
LOXL4	-1.72702	0.000263	0.00309713	3.5808	2.50904	20565	0.200123	0.795721	0.224272	0.650519	0.178036	0.560035
UBE2L6	-1.72665	0.00419972	0.0180452	2.37678	1.74364	16053	1.35126	3.58747	1.19992	4.44828	0.742931	2.73639
SH3GLB1	-1.7258	2.76e-05	0.000946	4.55863	3.02417	43615	5501	16901	5701	18301	5401	19601
YBX2	-1.72354	0.105122	0.189235	0.978305	0.722998	6306	0.000278	0.000666	0.000526	0.200799	0.000175	0.000476
ARL9	-1.72229	0.000258	0.00308303	3.58819	2.51102	18684	0.16684	0.55656	0.0910743	0.492993	0.204244	0.605541
SLC43A3	-1.72202	0.000318	0.00345455	3.49709	2.46161	20134	0.406796	1.07678	0.32107	1.36591	0.308962	0.985075
SNX21	-1.72171	0.00428423	0.0182931	2.36813	1.73771	9445	0.457505	1.46659	0.876729	2.71751	0.752405	2.71702
MED12	-1.72051	0.00366378	0.0163948	2.43607	1.78529	23899	0.358387	1.68409	0.601658	1.10587	0.449315	1.86192
C19orf12	-1.71982	5.71e-05	0.00134653	4.24353	2.87078	16171	0.0505758	0.193919	0.0742549	0.202666	0.0592193	0.188868
GGA1	-1.71732	4.69e-05	0.00120085	4.32908	2.92051	9647	0.988765	3.42042	1.06795	3.48654	0.943666	2.97087
TMCO1	-1.71696	0.000118	0.00201637	3.92934	2.69543	44632	0.163215	0.611142	0.208598	0.600047	0.156041	0.511666
LEPRE1	-1.71663	0.000608	0.00511517	3.2164	2.29114	20750	0.077829	0.288352	0.152068	0.252164	0.0756351	0.330493
CCDC57	-1.71613	0.00134295	0.00844061	2.87194	2.07363	111344	3.384	8.84804	1.90897	8.64809	3.68494	12.1629
FAM32A	-1.7148	0.000284	0.00323703	3.54656	2.48985	6623	0.20741	0.981483	0.295272	1.06328	0.36254	0.8515
S100A10	-1.71095	9.96e-05	0.00180939	4.00186	2.74247	11329	0.194509	0.740788	0.239346	0.597128	0.192018	0.709072
NRXN3	-1.7097	0.000669	0.00545683	3.17432	2.26306	1697918	0.000104	0.00027	0.000135	0.000454	0.000133	0.000476
SH3GL3	-1.70958	0.195625	0.301805	0.708575	0.520273	171403	0.143265	0.0627929	0.4002	1	0.0873533	1.42827
PFDN4	-1.70914	0.000993	0.00697941	3.00297	2.15618	11991	0.300699	0.837049	0.545661	1.06795	0.000666	1.06299
TUFT1	-1.70818	0.000141	0.00223903	3.85009	2.64994	43279	0.302977	0.746008	0.299593	1.04372	0.252867	0.989362
SLC35D2	-1.70742	0.000348	0.00365788	3.45788	2.43677	70267	0.396656	1.62145	0.640681	1.44993	0.39072	1.28297
RNF187	-1.70725	0.000151	0.00234282	3.8201	2.63026	8822	0.505	1.15785	0.388151	1.53316	0.390114	1.49982
STK19	-1.70683	0.00290646	0.0140458	2.53664	1.85245	10272	0.000132	0.000714	0.000189	0.00037	0.000118	0.000384
COMMD8	-1.70584	0.0167377	0.0485745	1.7763	1.31359	12866	0.165358	0.460108	0.153294	1.1562	0.339188	0.561083
FAM20B	-1.70544	0.185853	0.290611	0.73083	0.536687	50629	7.43729	9.58283	4.28337	73.2772	19.6047	30.8507
SPAG5	-1.70516	0.0130559	0.0404541	1.88419	1.39304	21474	0.124168	0.476005	0.201283	0.885505	0.338315	0.69542
NDUFA4	-1.70501	0.00118161	0.00778683	2.92753	2.10864	8234	0.0827503	0.4057	0.114246	0.288424	0.128734	0.360451
ZSCAN32	-1.70449	0.00681078	0.0253748	2.1668	1.5956	18929	0.767899	2.1657	0.586278	2.85449	0.46348	0.850075
PPT1	-1.70419	6.13e-05	0.00139815	4.21282	2.85445	24761	0.207302	0.690234	0.214589	0.647419	0.130482	0.622659
HRH2	-1.70401	0.0415774	0.0945853	1.38114	1.02418	28206	0.667037	2.90736	4.48259	2.41549	0.000769	1.46118
HMBS	-1.7001	0.0988526	0.180937	1.00501	0.742472	8673	0.139635	0.0627929	0.045563	0.730873	0.132157	0.393074
ZNF232	-1.69868	0.00797896	0.0284485	2.09805	1.54594	6808	0.206965	0.463846	0.168302	0.38969	0.110546	0.72861
GOLT1B	-1.69852	0.000513	0.00456415	3.28969	2.34064	16639	0.465442	1.07978	0.386941	1.40814	0.26624	1.15543
RPS7	-1.69815	3.34e-05	0.00100307	4.47642	2.99867	5657	0.213894	0.660285	0.228457	0.734997	0.207436	0.713605
MIS18BP1	-1.69689	0.000417	0.00400024	3.38015	2.39791	50213	0.207204	0.69419	0.260976	0.765497	0.170761	0.592119
STPG1	-1.69664	0.0197339	0.0545548	1.70479	1.26317	56774	0.500208	2.66389	0.270467	1.33278	0.513645	0.269512
TMEM99	-1.69577	0.000865	0.00633618	3.06308	2.19817	17183	0.500051	1.39331	0.625039	1.90351	0.350991	1.40621
ITPKC	-1.6957	0.0117842	0.0375	1.9287	1.42597	23758	0.101935	0.204915	0.103073	0.200107	0.0404	0.364951
IRF9	-1.69553	0.00104988	0.0072526	2.97886	2.13951	6046	0.700963	2.19465	0.85108	1.81124	0.492993	2.51407
GPN1	-1.69428	0.00044	0.00411907	3.35675	2.3852	22199	0.132267	0.519277	0.165916	0.593792	0.189785	0.457785
SIRT6	-1.69365	0.219634	0.328622	0.658301	0.483303	8491	0.0331378	0.0283059	0.000122	0.13129	0.0696791	0.101847
CNN2	-1.69351	0.000389	0.00381898	3.40955	2.41805	10390	0.258793	0.518815	0.149228	0.632051	0.153876	0.511557
PLD2	-1.69301	0.0665404	0.133001	1.17691	0.876144	16332	0.687695	1.06662	0.500227	0.823633	0.174272	2.30669
FAM131A	-1.69296	0.000236	0.00291077	3.6273	2.53599	10347	0.381507	1.30945	0.440075	0.58447	0.395671	2.2303
VPS72	-1.69261	0.00509803	0.0206294	2.2926	1.68551	13914	0.150212	0.000908	0.108349	0.500499	0.166898	0.625234
PAK2	-1.6923	0.000643	0.00531746	3.19206	2.2743	92791	7.7333	20.4009	4.90149	17.1198	4.53445	15.408
FNBP4	-1.69168	0.000306	0.00337413	3.51469	2.47184	50596	0.139346	0.335333	0.111142	0.53492	0.119447	0.374272
RNF123	-1.69098	0.00646556	0.0244377	2.18939	1.61194	32013	0.0885034	0.286054	0.10018	0.667037	0.14731	0.263546
KCNAB2	-1.69058	0.00286786	0.0139398	2.54244	1.85574	108896	0.000256	0.000999	0.00037	0.000588	0.000312	0.00332226
AGA	-1.68753	0.178191	0.281724	0.749113	0.550177	11729	0.0547173	1.49958	0.38788	0.300699	0.181967	0.286224
PTPRN	-1.68713	0.00046	0.00423221	3.33721	2.37343	19951	0.187788	0.655196	0.206434	0.846169	0.306016	0.673937
GSE1	-1.68519	0.00452534	0.0190195	2.34435	1.7208	64784	0.750048	3.49377	0.79596	3.85307	1.32343	1.95193
SIRT1	-1.68306	0.000694	0.00555399	3.15854	2.25539	33721	0.241105	0.585979	0.24901	0.711394	0.130473	0.773389
KIF18B	-1.67998	0.0052267	0.0209855	2.28177	1.67808	11661	0.116716	0.400052	0.202981	0.489636	0.163103	0.648974
C12orf65	-1.67872	0.00108924	0.00745134	2.96288	2.12777	24663	0.148509	0.403074	0.197785	0.487564	0.113961	0.558888
YAF2	-1.67742	0.00480769	0.0198384	2.31806	1.70249	81248	3.71891	3.392	4.05703	12.4123	2.61022	14.8103
LAMP2	-1.67735	0.0197997	0.0546134	1.70334	1.2627	43202	0.0870359	0.209513	0.133416	0.270732	0.0620299	0.415487
ZNF189	-1.677	0.00180664	0.0102953	2.74313	1.98736	11807	0.236876	0.913913	0.369085	1.3243	0.458687	1.08333
ZNF225	-1.67674	0.00475445	0.0196465	2.3229	1.70672	19708	0.186354	0.983609	0.236217	0.753458	0.298612	0.579593
ZNF37A	-1.67544	0.00337681	0.0155237	2.47149	1.809	29015	0.243345	1.37924	0.318337	0.935494	0.457298	0.894755
KDSR	-1.67496	0.00749052	0.0272725	2.12549	1.56427	39536	1.62048	1.9694	1	9.58283	1.26302	4.05386
ZFP82	-1.67493	0.0774656	0.149108	1.11089	0.826498	26690	0.102679	0.156728	0.060094	0.375112	0.034062	0.116382
EPB41L1	-1.67449	0.00089	0.00645206	3.05071	2.1903	141296	0.134527	0.642985	0.180822	0.303136	0.142959	0.488491
RPP14	-1.67382	0.00235506	0.0120508	2.628	1.91898	13949	0.0524261	0.251438	0.144183	0.220383	0.0817294	0.320039
RNF220	-1.67375	0.000268	0.0031272	3.57256	2.50484	246437	0.0629023	0.253904	0.0696497	0.246325	0.102109	0.205941
NIPSNAP3A	-1.67364	0.00214353	0.011377	2.66887	1.94397	12435	0.272793	1.15994	0.209741	0.611219	0.308584	0.808551
MCUR1	-1.67306	8.71e-05	0.00168341	4.0598	2.77381	28012	2.20989	8.74677	2.4189	5.48121	2.18128	7.23126
PYCRL	-1.67288	0.00326864	0.0151162	2.48563	1.82056	5702	0.250032	1.85439	0.377824	0.753884	0.31101	0.850769
TMEM183A	-1.67269	0.00185952	0.0104304	2.7306	1.9817	16664	0.316705	1.48918	0.459922	0.997222	0.391023	1.24277
CCNA2	-1.67256	0.000204	0.0026868	3.6907	2.57076	7490	0.324759	0.845307	0.302761	0.863527	0.262364	1.14486
SERTAD4	-1.6719	0.000164	0.00243472	3.78528	2.61355	10246	0.355106	1.36602	0.440165	1.33525	0.380482	1.05479
ZNF624	-1.67153	0.00808078	0.0286925	2.09255	1.54223	33120	248.794	1140.3	200.001	1025.88	561.628	673.757
ATP10D	-1.67087	0.00822147	0.029072	2.08505	1.53653	62172	0.727335	3.7248	1	2.62297	0.588356	1.27248
CALM3	-1.6705	0.000823	0.00614319	3.0844	2.21161	9528	0.0389922	0.229967	0.0787987	0.214791	0.096351	0.284198
C2orf68	-1.67024	0.0533444	0.112965	1.27291	0.947057	6804	0.0225931	0.0599094	0.0625366	0.161016	0.0383183	0.180938
AGL	-1.66974	0.0433252	0.0975573	1.36326	1.01074	73940	0.122165	0.412111	0.191892	1.16639	0.30465	0.478488
ZC3H18	-1.66914	0.000115	0.00198489	3.93956	2.70226	61584	0.285011	0.850019	0.24521	0.726065	0.273233	1.09374
IKBKE	-1.66905	0.00183467	0.0103393	2.73644	1.98551	26638	1.07842	1.38077	0.82669	4.06924	0.764071	2.7982
ITGA3	-1.66871	0.00215764	0.0114106	2.66602	1.94269	34510	0.51771	2.18079	0.466559	1.46746	0.808828	1.96186
THAP5	-1.66797	0.0039144	0.0171141	2.40733	1.76665	7227	0.37539	1.46636	1.99751	2.1988	0.600266	2.15296
RP9	-1.66779	0.00229596	0.0118663	2.63904	1.92568	14593	0.112951	0.491117	0.113826	0.311162	0.19665	0.53066
BRF1	-1.66737	0.0217807	0.0586875	1.66193	1.23145	13107	1.68729	2.52308	0.630515	2.3803	0.866681	4.92006
IQGAP3	-1.66585	6.31e-05	0.00141515	4.19995	2.8492	47200	0.326799	1.01299	0.342904	0.9703	0.172818	1.06328
CCNJ	-1.66443	0.00633042	0.0240719	2.19857	1.61849	17467	0.523885	2.84787	1.11108	1.72333	0.717453	2.7103
PIGG	-1.6643	0.000652	0.00535457	3.1858	2.27128	40332	0.0483074	0.419448	0.235369	0.339095	0.121681	0.403322
C7orf60	-1.66309	0.118654	0.20745	0.925718	0.683087	120731	1.19994	7.98254	0.619138	1.42837	2.0761	4.2967
C1orf61	-1.66306	0.00421135	0.0180516	2.37558	1.74348	25286	0.000204	0.37539	0.125219	0.273388	0.103757	0.250936
ARMC10	-1.66197	0.0138393	0.0422052	1.85889	1.37463	24883	0.0263798	0.377151	0.278915	0.22088	0.0949056	0.325084
RASA4	-1.66161	0.00951196	0.0322639	2.02173	1.49128	37113	1601	2601	601	4001	1401	4501
RPL4	-1.66131	4.6e-05	0.00120069	4.33712	2.92057	5541	0.625107	1.97878	0.588861	1.94209	0.713932	2.01145
C1orf159	-1.65951	0.040489	0.092654	1.39266	1.03314	10357	0.0304499	0.238458	0.064667	0.300233	0.16267	0.131807
ARAF	-1.65945	0.653376	0.74615	0.184837	0.127174	10822	0.000286	0.000416	0.0752312	0.111605	0.000137	0.00199601
CALB2	-1.65843	0.0126532	0.0395069	1.8978	1.40333	31727	0.189299	1.42641	0.446527	0.891906	0.371069	0.775533
CEACAM19	-1.65834	0.0127342	0.0396796	1.89503	1.40143	12904	1.05881	1.50839	0.423188	1.4642	0.476315	3.03918
TSKU	-1.65809	0.000352	0.00366316	3.45377	2.43614	15842	0.604	2.23422	0.750033	1.70465	0.558856	2.08958
CISH	-1.6573	6.84e-05	0.00149862	4.16511	2.82431	5378	0.353737	1.18914	0.558242	1.26463	0.368504	1.14281
RPL3	-1.65588	8.15e-05	0.00163749	4.08893	2.78582	6784	0.22752	0.791894	0.316711	0.753302	0.249109	0.854306
AGPAT5	-1.65377	0.00178772	0.010238	2.7477	1.98978	53144	0.148599	0.41566	0.178645	0.571505	0.112233	0.39072
GNPNAT1	-1.65371	0.0891393	0.166829	1.04993	0.777729	16476	0.0389283	0.168775	0.121345	0.0646167	0.000114	0.168399
ZNF263	-1.65261	0.00017	0.0024506	3.77051	2.61073	27660	0.686206	2.04995	0.689809	2.21136	0.53964	1.75123
ZNF639	-1.65166	0.000103	0.00183824	3.98553	2.7356	12502	0.337482	1.33773	0.330933	1.04348	0.38327	1
SLC5A11	-1.65086	0.0108034	0.0353279	1.96644	1.45188	65766	0.750312	2.10988	1.33223	1.93691	0.00332226	3.1978
C1orf198	-1.65035	0.000121	0.00204315	3.9171	2.6897	31438	0.563578	1.65826	0.494272	1.55438	0.420841	1.40684
PSEN1	-1.64989	0.250593	0.363078	0.601031	0.44	37770	8.43618	13.9856	21.9651	11001	4.3983	12.3608
MYO10	-1.64949	0.0630119	0.127624	1.20058	0.894068	274370	0.150518	0.18384	0.0534595	0.162389	0.0751156	0.625156
ITGBL1	-1.649	0.0921641	0.171124	1.03544	0.766689	263853	0.100129	0.158116	0.0698756	0.941211	0.207033	0.300233
CCDC85C	-1.64625	0.00526223	0.0210625	2.27883	1.67649	93125	0.939403	3.95882	1.86647	2.66574	0.876117	4.39773
RAB40C	-1.646	5.12e-05	0.00125463	4.29104	2.90148	39917	0.263352	0.454793	0.266911	0.9001	0.281362	0.850075
GBAS	-1.64544	0.00532917	0.0212102	2.27334	1.67345	35606	0.174709	0.243345	0.0905389	0.386433	0.0608254	0.26574
FLCN	-1.64516	0.000348	0.00365788	3.45814	2.43677	24976	0.255398	0.729803	0.309796	0.727355	0.190531	0.913081
FGF8	-1.64464	0.0222232	0.0592695	1.65319	1.22717	5873	0.231065	1.55801	0.525119	0.920016	0.708455	1.83316
CPA4	-1.64388	0.000151	0.00234282	3.82073	2.63026	31047	0.0920624	0.380191	0.164804	0.435926	0.128002	0.386169
FIGF	-1.64322	0.0611865	0.124513	1.21334	0.904784	38823	0.223085	0.500499	0.58635	1.45413	0.182561	1
BZW1	-1.64228	7.18e-05	0.00155058	4.14404	2.80951	12301	0.462209	1.30457	0.438193	1.27068	0.411779	1.65479
SLC1A3	-1.64172	0.000151	0.00234282	3.82133	2.63026	81980	0.164071	0.571582	0.21169	0.680128	0.222395	0.615532
E2F3	-1.64146	0.00224041	0.0116806	2.64967	1.93253	81015	0.822609	1.85399	0.666711	4.43329	0.962271	2.37801
ZDBF2	-1.64025	8.39e-05	0.00165526	4.07642	2.78113	39626	8801	24301	7601	23901	4601	22901
C9orf114	-1.63881	0.145378	0.241423	0.8375	0.617221	10171	0.510742	1.0645	0.0932341	0.960016	0.102888	0.143163
SEC23B	-1.63714	0.000102	0.00182993	3.99267	2.73757	53872	0.656304	1.92558	0.594863	2.23751	0.607645	0.948285
RETSAT	-1.63637	0.00509256	0.0206181	2.29306	1.68575	12744	7.11151	24.6125	5.99054	32.4531	9.55244	15.3079
PSMC1	-1.63465	0.000193	0.00261679	3.71438	2.58223	16073	0.22741	0.805068	0.329596	0.675685	0.200632	0.697068
LRRC59	-1.63295	0.000627	0.00522113	3.20279	2.28224	16321	0.178592	0.514034	0.184776	0.727283	0.266536	0.701898
COPS7A	-1.63289	0.0103011	0.034132	1.98712	1.46684	7892	0.52798	1.6723	1.01613	2.5131	0.787686	2.99943
PPIH	-1.63215	4.8e-05	0.00121654	4.31914	2.91487	18382	0.177607	0.617579	0.188747	0.498497	0.182608	0.567045
HK2	-1.63193	0.000128	0.00210998	3.89132	2.67572	60700	0.612324	1.89373	0.607213	1.74213	0.454645	1.62039
UNG	-1.6318	0.00232387	0.0119366	2.63379	1.92312	13400	0.0232167	0.272751	0.116368	0.326111	0.133547	0.385851
LMTK2	-1.63107	0.0208864	0.0567609	1.68014	1.24595	102748	0.772831	1.26076	0.66679	3.99728	1.30294	3.56776
PRKCD	-1.63067	0.000116	0.00199701	3.93595	2.69962	31511	0.31724	1.23374	0.904807	1.30848	0.404904	1.22103
FAF2	-1.63047	0.0415991	0.0945939	1.38092	1.02414	61720	0.205196	2.27157	0.534938	1.12492	0.784356	1
CCT5	-1.62891	0.000157	0.00239205	3.80394	2.62123	16220	0.0429644	0.198843	0.0609222	0.169444	0.0685577	0.186571
TFB2M	-1.62866	0.00944404	0.0321039	2.02484	1.49344	25703	0.424286	0.639111	0.300039	0.856546	0.152266	1.09561
SLC29A2	-1.62828	0.000101	0.00182993	3.9936	2.73757	9300	0.816103	2.43447	0.723419	2.51894	0.724817	1.48068
EIF3M	-1.62781	4.09e-05	0.00111571	4.38839	2.95245	18725	0.208979	0.817407	0.217934	0.645858	0.209818	0.638914
PAPOLG	-1.62628	0.00148537	0.00905613	2.82816	2.04306	45857	0.123196	0.559397	0.192861	0.434069	0.211811	0.609804
TRIP11	-1.6259	0.0838785	0.158827	1.07635	0.799075	72161	1.53316	3.85307	0.881376	23.8856	2.38408	1.99944
FBXO33	-1.62496	0.00444497	0.0187825	2.35213	1.72625	36128	0.750089	1.59985	0.500278	1.32721	0.461745	2.39437
ARNT	-1.62202	0.0282854	0.0710995	1.54844	1.14813	67064	1.13042	2.73837	2.1344	8.1607	2.65667	8.26612
IMPDH2	-1.62091	0.00162109	0.00955974	2.79019	2.01955	5114	0.0898842	0.429568	0.122018	0.303873	0.142604	0.348609
RAB11FIP1	-1.61963	0.00504403	0.0204929	2.29722	1.6884	14332	3.49792	2.57743	2.33259	16.4742	3.28245	9.19454
EIF3F	-1.61901	0.000336	0.00358052	3.47309	2.44605	9275	0.1124	0.476986	0.184354	0.564475	0.175559	0.457062
SPOCK1	-1.61845	0.17737	0.281153	0.751121	0.551057	523452	0.538816	4.98671	1.71378	2.55383	4.9801	10.4527
RGPD3	-1.61805	0.00722193	0.0264422	2.14135	1.5777	63666	3.1398	9.45771	3.66223	0.636694	2.54405	1801
RPS19	-1.61803	0.00191401	0.0106155	2.71806	1.97406	11497	0.0152481	0.0863002	0.0257294	0.0569854	0.0266129	0.0614884
PNN	-1.61711	8.18e-05	0.00163995	4.08716	2.78517	8036	1.09501	3.41792	1.1422	4.3232	1.10596	2.97437
TRIM8	-1.61698	0.000104	0.00183824	3.98386	2.7356	13825	0.280939	0.945948	0.442343	1.06639	0.323212	0.966021
DAZAP2	-1.61673	0.00129926	0.00826673	2.88631	2.08267	5210	0.183469	0.894765	0.857211	0.67314	0.259687	0.838762
GTF3C5	-1.61661	0.00196239	0.0107566	2.70722	1.96832	27829	0.314104	0.670539	0.303873	0.721107	0.190314	1.08333
ZKSCAN8	-1.6166	3.44e-05	0.00100958	4.46283	2.99586	17563	20701	61901	19601	60501	18501	57801
NDUFS2	-1.61603	5.82e-05	0.00135496	4.23539	2.86807	15080	0.222253	0.606622	0.236398	0.737748	0.243819	0.76474
SOS2	-1.61486	0.0011243	0.00759714	2.94912	2.11935	114254	5.71226	17.3915	6.43616	17.2522	7.64796	35.8979
PLCD3	-1.61468	0.0223767	0.0595148	1.6502	1.22538	20884	0.126693	0.155335	0.0755589	0.300958	0.0291262	0.21399
ACAP1	-1.61415	0.000343	0.00363391	3.46428	2.43963	14946	0.200267	0.916736	0.223085	0.625234	0.190669	0.150425
PHLPP1	-1.61396	0.00130836	0.00830417	2.88327	2.0807	265005	0.545592	7.38723	0.625117	1.8991	0.7003	0.923136
FRAS1	-1.61395	0.241252	0.353277	0.617529	0.451885	389064	0.0648178	3.19561	0.0940331	0.364214	0.276112	0.000263
KLHL29	-1.61339	0.0010255	0.00714573	2.98906	2.14595	323186	0.459606	1.26649	0.435575	0.82862	0.354301	2.68645
SPTBN4	-1.6133	0.398177	0.517938	0.399924	0.285722	94511	28.5748	25.9169	6.99539	2.49906	3.04453	4901
WDR33	-1.6117	0.00659134	0.024792	2.18103	1.60569	106954	1.99923	4.996	1.49969	7.99223	4.74532	7.49351
PPM1F	-1.61038	0.00663004	0.024895	2.17848	1.60389	33459	1.58721	3.06825	2.55286	7.2448	1.89985	8.05809
POLR1A	-1.61005	0.000935	0.00668696	3.02911	2.17477	79828	0.274805	0.733378	0.440075	0.961543	0.190798	0.837228
ZNF672	-1.60991	0.00312381	0.0147563	2.50532	1.83102	11185	0.224806	1	0.218481	0.617759	0.405459	0.916736
ADAMTSL1	-1.60833	0.0339813	0.0808714	1.46876	1.0922	207403	0.414706	0.843799	0.619607	1.99944	0.289536	1.2499
ANKRD40	-1.60823	0.000443	0.00413578	3.35398	2.38344	14720	0.527316	1.99984	0.418481	1.17524	0.463447	1.37359
MAU2	-1.60702	0.137173	0.230468	0.862732	0.637389	37934	0.485861	1.42827	0.135369	0.34811	0.197091	0.736981
CSRP2BP	-1.60684	0.0392023	0.0902971	1.40669	1.04433	46164	0.391974	2.23751	0.847859	3.74771	0.866696	0.970597
MRS2	-1.60649	0.0380692	0.0883272	1.41943	1.05391	20553	0.156088	0.228138	0.0163401	0.109988	0.0463846	0.112335
DNMT1	-1.6055	0.0005	0.00446764	3.30102	2.34992	11409	0.625033	2.19978	0.697692	1.61963	0.543613	1.87488
ARL2BP	-1.60526	0.000745	0.00574835	3.12795	2.24046	8508	0.294201	0.750048	0.347897	0.941188	0.263255	1.07498
PGAP2	-1.60478	0.032028	0.077341	1.49447	1.11159	28648	0.58342	2.99501	0.277978	1.21413	0.545558	0.722376
ALG2	-1.60464	0.00134247	0.00844061	2.87209	2.07363	5540	0.292335	0.702729	0.298067	0.663894	0.211065	1.13094
MYO1C	-1.60183	0.0103128	0.034132	1.98662	1.46684	21572	0.656028	3.475	1.3434	2.01414	0.816914	2.87646
GLT8D1	-1.60099	0.00194576	0.0107072	2.71091	1.97032	9211	0.206988	0.406435	0.145532	0.762018	0.156728	0.448466
CEP68	-1.60083	0.00326303	0.0151162	2.48638	1.82056	17818	0.444753	0.577086	0.185487	0.655291	0.0558178	0.470899
IMPA2	-1.60052	0.0116326	0.0371598	1.93432	1.42993	49459	0.769275	2.1992	0.442937	2.71184	0.671278	0.93752
MOSPD2	-1.60017	0.00180704	0.0102953	2.74303	1.98736	47933	0.363781	1.5998	0.579058	1.91265	0.684377	1.35126
RCAN3	-1.59906	0.00462805	0.0193175	2.3346	1.71405	34670	0.0316809	0.160168	0.0834861	0.104353	0.0397587	0.141136
GPRC5A	-1.5989	0.000153	0.00235858	3.81435	2.62735	22645	0.139111	0.404652	0.226809	0.449828	0.106341	0.411072
BCL10	-1.59758	0.000143	0.00225218	3.84489	2.6474	11128	0.270397	0.694503	0.258583	0.75284	0.224335	0.831537
RASGRF1	-1.5975	0.00155865	0.00935556	2.80725	2.02893	45714	0.189559	1.02325	0.325918	0.725544	0.312643	0.735899
SLC35B1	-1.59662	0.000558	0.00483616	3.25322	2.3155	6593	0.244955	0.875871	0.292643	0.653571	0.224328	0.777084
STAT6	-1.59626	0.0596419	0.122628	1.22445	0.91141	16010	0.254681	0.684377	0.103603	0.846213	0.157398	0.195318
CNIH2	-1.59617	0.0205675	0.0561703	1.68682	1.25049	6014	0.848531	0.839314	0.244087	1.59987	0.34628	1.32721
UGDH	-1.59526	0.00316126	0.0148144	2.50014	1.82931	28844	0.474801	0.902263	0.32237	1.22607	0.169131	0.835237
SLC25A38	-1.59443	0.000107	0.00188911	3.96985	2.72374	14005	0.231295	1.12939	0.36996	1.14933	0.443951	1.07419
ZNF385A	-1.59412	0.0199145	0.0549105	1.70083	1.26034	15562	0.223085	0.269512	0.18219	0.720112	0.333777	1.59064
DNAJB4	-1.59328	0.000578	0.00494216	3.23804	2.30608	38062	0.266344	0.7186	0.329584	0.910182	0.149027	0.767128
PTPLA	-1.59313	0.0307061	0.0752765	1.51278	1.12334	27416	0.19396	1.16662	0.462767	0.620076	0.158042	0.538533
TAF6	-1.59245	0.000845	0.00624008	3.07302	2.20481	6885	0.0239257	0.125364	0.0945105	0.156514	0.0477097	0.151772
MLEC	-1.59158	0.000424	0.00404269	3.37235	2.39333	14719	10401	38201	12601	30701	13501	41301
AKAP12	-1.59124	0.0221774	0.0591677	1.65409	1.22792	118561	0.629767	2.48093	1.5996	2.02605	0.18219	1.35888
IGFBPL1	-1.58938	0.15705	0.25635	0.803962	0.591167	17920	0.000345	0.188199	0.0956687	0.263287	0.1003	0.0852037
FADS2	-1.58893	0.000237	0.00291648	3.62575	2.53514	51098	0.366737	1.49969	0.425799	0.437617	0.424277	1.2173
SFT2D1	-1.58856	0.001266	0.00813773	2.89756	2.0895	22475	0.104459	0.479645	0.147362	0.300078	0.111146	0.323359
POLR3C	-1.5885	6.89e-05	0.00150636	4.16164	2.82207	18023	0.119787	0.402463	0.148511	0.445276	0.142889	0.400694
RRNAD1	-1.58832	0.00057	0.00491695	3.24408	2.3083	8490	0.205999	0.41691	0.0564709	0.45179	0.136933	0.370603
KDM5B	-1.58804	0.000206	0.00270266	3.68591	2.56821	81018	0.299041	1.12087	0.360051	1	0.323359	0.844051
ETS2	-1.58709	0.00066	0.0054057	3.18075	2.26715	19648	0.0455269	0.0843211	0.0488385	0.155381	0.0581253	0.189455
POLR3H	-1.5868	8.75e-05	0.00168341	4.05816	2.77381	18674	1.73508	5.3989	1.9115	10.0955	1.75397	4.9082
CERS4	-1.58486	0.0242845	0.0634117	1.61467	1.19783	53088	0.10045	0.333703	0.421357	0.647266	0.150425	0.625234
TECPR1	-1.58483	0.0499638	0.10756	1.30134	0.96835	36809	0.300699	0.640144	0.687695	3.99252	0.486625	1.33296
HEATR3	-1.58402	0.000354	0.00366316	3.45128	2.43614	39495	0.161826	0.372239	0.146867	0.680919	0.132157	0.423188
LRP8	-1.58374	0.000265	0.00311258	3.57704	2.50688	85031	0.0642946	0.184942	0.0800245	0.198345	0.0598692	0.226154
SH3GL1	-1.58303	0.000783	0.00590385	3.10629	2.22886	40202	1.4242	4.45931	1.784	4.76826	1.96396	6.31084
CRIP2	-1.58262	0.00024	0.00293569	3.62019	2.53229	7233	0.521843	2.12994	0.450275	1.42837	0.461621	1.04346
ATP1B1	-1.58234	0.000226	0.00285389	3.64567	2.54456	26014	0.349386	1.18382	0.471896	1.18947	0.331735	0.990961
CDC42EP3	-1.58152	7.73e-05	0.00159963	4.11168	2.79598	30318	0.0460415	0.145583	0.050529	0.134341	0.0315024	0.133769
RANBP1	-1.58054	8.44e-05	0.00165743	4.07364	2.78056	9681	0.19084	0.549706	0.212804	0.613566	0.214044	0.732694
SLC35F6	-1.57991	0.00134112	0.00844061	2.87253	2.07363	16958	0.877475	2.38876	0.835563	3.55391	1.20099	2.77126
POMGNT1	-1.57665	0.00171314	0.00997333	2.76621	2.00116	9769	0.962271	1.78764	0.945953	3.24859	1.30551	4.23655
NARFL	-1.57603	0.0126089	0.0394163	1.89932	1.40432	8121	0.343853	1.34983	0.458446	0.363925	0.584033	2.27707
HAUS7	-1.57573	0.000476	0.00431011	3.32263	2.36551	26426	0.420332	1.78831	0.533938	1.19639	0.494871	1.37494
RNF138	-1.57549	0.00233227	0.011966	2.63222	1.92205	39707	0.836221	4.54911	1.16503	2.43804	0.816697	2.19526
LDHA	-1.57531	0.000126	0.00208125	3.89987	2.68168	13830	0.179213	0.563725	0.246301	0.552196	0.185584	0.634027
FRMD8	-1.57504	0.000192	0.00261679	3.71594	2.58223	26955	0.305777	0.836743	0.38162	0.994186	0.260902	0.927157
TPM1	-1.57497	8.1e-05	0.0016327	4.09134	2.78709	23455	0.166439	0.423878	0.163415	0.556874	0.148881	0.474865
ZNF140	-1.57482	0.11412	0.20131	0.942638	0.696134	27222	0.187669	0.300175	0.397147	0.944475	0.102794	0.714422
TRAF3IP2	-1.57361	0.039059	0.0900208	1.40828	1.04566	50897	1.66445	1.74938	0.500192	3.49688	0.500416	1.71327
MBD4	-1.5728	0.000178	0.00251231	3.75051	2.59993	9236	0.394669	1.12005	0.407555	1.18351	0.283115	1.00858
DUSP10	-1.57064	0.000851	0.00626347	3.07017	2.20318	36039	0.236732	0.881733	0.544249	0.905116	0.251377	0.70088
RPL5	-1.56882	0.00301328	0.014409	2.52096	1.84137	9888	0.0272934	0.0855418	0.0381929	0.0672473	0.0209803	0.099263
ERGIC1	-1.56784	0.0161713	0.0473751	1.79125	1.32445	118466	2.26624	5.77601	1.21564	3.12202	1.06895	4.25506
MRC2	-1.56634	0.0157937	0.0466217	1.80152	1.33141	66201	0.279518	0.89657	0.148764	0.708394	0.242185	0.411851
EPHA2	-1.56628	0.000615	0.00514659	3.21128	2.28848	31751	0.10325	0.27415	0.150414	0.300603	0.0772867	0.346909
POMP	-1.5657	0.000122	0.00204565	3.9131	2.68917	19953	0.155626	0.577619	0.306971	0.558937	0.189993	0.551032
C12orf60	-1.56542	0.0102902	0.0341258	1.98758	1.46692	20286	0.750312	1.82573	0.445061	1.14279	0.200799	1.09519
ZNF561	-1.56366	0.0346212	0.0819909	1.46066	1.08623	13915	0.231065	1.10974	0.368753	0.706554	0.529688	1.48678
ZNF655	-1.56364	5.45e-05	0.00131844	4.26347	2.87994	6284	1.28258	3.94906	1.18626	3.52615	1.1739	3.33959
TCF4	-1.56332	8.08e-05	0.00163129	4.09284	2.78747	99529	4.39e-05	0.000139	4.05e-05	0.00013	4.5e-05	0.000108
HMGCR	-1.56232	0.000609	0.00512279	3.21528	2.29049	25773	0.302677	1.24711	0.663894	1.35581	0.46734	1.5548
GEMIN8	-1.56158	0.044739	0.0996871	1.34931	1.00136	23191	0.461745	0.58368	0.203014	0.833611	0.285842	1.41632
PKIA	-1.56155	0.00999042	0.033418	2.00042	1.47602	89167	1.5988	3.85307	1.4995	2.5984	0.750312	4.62047
KCTD13	-1.56101	0.00219265	0.0115092	2.65903	1.93896	19889	0.0635664	0.235369	0.194253	0.186775	0.0657616	0.25851
DGKE	-1.56041	0.00107417	0.00737045	2.96893	2.13251	34577	2401	7001	4601	6901	2101	9101
RIN3	-1.56008	0.00166952	0.00978061	2.77741	2.00963	175210	0.60792	1.64263	0.844854	1.90868	0.689709	2.99833
RNF7	-1.55879	0.000192	0.00261394	3.71769	2.5827	8595	0.51006	1.49468	0.501747	1.23321	0.395865	1.40539
LANCL1	-1.5585	0.0189786	0.0530481	1.72174	1.27533	45519	2.17836	4.44253	1.12789	6.19481	1.34564	3.06995
GID4	-1.55813	0.101144	0.183913	0.99506	0.735387	29108	0.120352	1.38432	0.368753	1	0.458559	0.37539
STARD7	-1.5576	0.000345	0.00364138	3.4622	2.43873	10685	0.312529	0.808113	0.259282	1	0.364563	0.932434
SEMA7A	-1.55754	0.000176	0.00249676	3.7556	2.60262	24670	0.293952	0.602997	0.256442	0.922134	0.252053	0.785475
PCGF2	-1.5571	0.00235658	0.0120508	2.62772	1.91898	14412	0.239213	0.772742	0.0715233	0.728997	0.30935	0.554939
PRDM10	-1.5565	0.0219376	0.0589343	1.65881	1.22963	47917	6.63124	24.3831	3.52792	13.7182	3.99833	5.61923
DGKI	-1.55644	0.0206388	0.056246	1.68532	1.24991	457225	0.317569	0.551879	0.292855	0.941211	0.0654206	0.562637
NUPL2	-1.5561	0.000342	0.00362939	3.46542	2.44017	19185	0.142901	0.547865	0.38833	0.610567	0.203435	0.640029
FKBP10	-1.55594	0.0190306	0.0531359	1.72055	1.27461	10508	0.0130615	0.0726775	0.0293396	0.0520779	0.0375984	0.0970244
TMX3	-1.55581	0.0111116	0.0360148	1.95422	1.44352	41429	0.240076	1.34242	0.500083	0.86587	0.565312	1.48379
PYROXD1	-1.55544	0.0433737	0.0976098	1.36277	1.01051	33645	0.21584	0.542988	0.551879	1.3996	0.309217	1.23068
PPAP2C	-1.55516	9.73e-05	0.00178367	4.01194	2.74868	10126	0.266737	0.857683	0.500081	0.915098	0.295535	0.834652
MDFIC	-1.5537	0.0091516	0.0314693	2.0385	1.50211	97762	0.520064	0.526399	0.520883	2.86279	0.838762	1.80533
PAPD5	-1.55283	0.00315136	0.0147949	2.5015	1.82989	82391	2001	6201	3901	7701	1601	5301
TRIM17	-1.55254	0.000595	0.00503211	3.22547	2.29825	8948	50.4382	178.612	62.0649	138.811	43.7144	139.308
TRMT5	-1.55178	0.018076	0.0511718	1.7429	1.29097	9616	0.390393	2.88679	0.555654	1.55494	0.687598	0.350325
RPL7L1	-1.54963	0.00121346	0.00791614	2.91597	2.10149	7061	0.052333	0.179821	0.0892233	0.174401	0.0632266	0.236164
SEC11C	-1.54929	0.158031	0.257571	0.801257	0.589103	18939	0.131693	0.128429	0.252959	0.555679	0.0466225	0.545592
GNE	-1.54916	0.000536	0.00469683	3.27081	2.32819	44058	0.271818	1.18174	0.321917	0.481673	0.263991	0.833472
PRKAB1	-1.54916	0.0941009	0.173927	1.02641	0.759633	13673	0.0574643	0.147122	0.173109	0.500042	0.109613	0.371473
POLR2J3	-1.54876	0.0214072	0.0578713	1.66944	1.23754	34703	0.882388	3.19561	0.6001	1.6993	1.36347	3.32945
QSOX1	-1.54865	0.000479	0.00432834	3.31927	2.36368	43202	0.20717	0.653097	0.314482	0.547673	0.176955	0.681866
SEPW1	-1.54838	0.000232	0.00288194	3.63395	2.54032	6102	0.128515	0.517365	0.199631	0.452904	0.174755	0.537947
TTF1	-1.54768	0.00127863	0.00816905	2.89326	2.08783	31302	0.26574	0.715622	0.419417	0.880745	0.234495	0.966296
ZNF33A	-1.54758	0.000299	0.00334595	3.52445	2.47548	49418	0.233384	0.584647	0.140227	0.70088	0.245943	0.639212
HIPK1	-1.54728	0.000186	0.00257804	3.73044	2.58871	42703	2.3151	11.9817	2.66556	6.14988	2.39907	7.1762
ZNF330	-1.54688	0.00150877	0.00913407	2.82138	2.03934	13802	0.200094	1.06248	0.187627	0.449092	0.253433	0.619108
PUF60	-1.54645	6.38e-05	0.00142689	4.19511	2.84561	12766	0.307455	0.873953	0.294835	0.809074	0.295479	0.963456
JAKMIP3	-1.5462	0.0972383	0.178744	1.01216	0.747769	80001	33.3383	65.1791	13.2682	17101	25.1517	20.9667
SERBP1	-1.54551	0.00013	0.00211392	3.88771	2.67491	22631	20401	60001	29601	56501	17301	62301
TRIM3	-1.5446	0.000201	0.00266874	3.69636	2.57369	25372	0.276634	0.833983	0.30822	0.730623	0.252563	0.877399
COL4A1	-1.54364	0.0354372	0.0834739	1.45054	1.07845	158187	0.687598	1.46118	0.258911	1.57864	0.392276	0.750125
CAB39	-1.54241	0.00169902	0.00989963	2.7698	2.00438	108234	0.265207	0.650849	0.164241	0.812529	0.458887	0.871811
DRAXIN	-1.54208	0.641139	0.737358	0.193048	0.132322	28556	0.233589	0.0219517	0.000588	0.000769	0.000416	0.0837151
SMARCD2	-1.54131	0.0027697	0.0135576	2.55757	1.86782	10386	0.194762	0.375039	0.181911	0.47891	0.088646	0.536265
BTF3L4	-1.54125	0.00459107	0.0192422	2.33809	1.71575	34532	1.99989	5.08518	2.92823	9.22444	1.79985	5.53978
DCAF11	-1.54073	0.0315607	0.0766913	1.50085	1.11525	10546	1.1666	1.95193	0.500156	1.31562	0.53588	2.99857
VAT1	-1.54041	0.0092644	0.0317303	2.03318	1.49853	7838	0.244087	1.17996	0.444547	0.597075	0.258748	0.980773
RCN2	-1.53964	0.000129	0.00210998	3.89035	2.67572	18640	0.14289	0.389985	0.165135	0.504085	0.146589	0.432339
CXXC5	-1.53913	7.3e-05	0.00156441	4.13671	2.80565	34380	0.93479	2.52462	0.987343	2.8053	0.817407	2.62477
DCAF12	-1.53894	0.0013322	0.00841409	2.87543	2.07499	40391	0.274233	0.543143	0.230314	1.13094	0.308727	0.782079
ATXN7L3	-1.53731	0.00623382	0.0238061	2.20525	1.62331	6357	0.226561	0.347921	0.14655	0.535797	0.0603542	0.412792
MPP2	-1.53694	0.0692885	0.137176	1.15934	0.862721	25265	0.889012	1.16639	0.350325	1.53805	1	4.2419
MYO18A	-1.53659	0.00987459	0.0331844	2.00548	1.47907	66877	0.24151	0.564586	0.196853	0.604697	0.341544	1.16126
PRR11	-1.53626	0.0278248	0.0703071	1.55557	1.153	51211	0.0975977	0.185913	0.232711	0.533378	0.100609	0.539378
IARS2	-1.53596	0.0935552	0.173084	1.02893	0.761744	53929	0.0335391	0.325169	0.118602	0.117777	0.0803591	0.203525
EIF4H	-1.53345	0.000473	0.00429411	3.32475	2.36713	22724	0.167885	0.720317	0.293363	0.824906	0.271317	0.666673
PRKAB2	-1.53294	0.00178016	0.0102023	2.74954	1.9913	17445	1.1212	4.27747	1.9898	5.53882	1.72818	3.98336
PLEKHA7	-1.53254	0.0705369	0.139256	1.15158	0.856186	235416	0.421357	1.33278	1.83195	3.32558	0.750156	3.16306
C12orf52	-1.53235	0.000203	0.002679	3.6927	2.57203	6565	0.560029	1.61256	0.426169	1.62783	0.593429	1.38039
SENP8	-1.53216	0.00144604	0.00885191	2.83982	2.05296	26713	0.809614	2.66113	0.909132	601	1.05879	1.99751
DOHH	-1.53197	0.00017	0.0024506	3.77014	2.61073	9803	0.277306	1.05262	0.33951	0.913056	0.411511	0.984618
FOPNL	-1.53162	0.0228042	0.0604439	1.64199	1.21865	22871	0.180175	0.615427	0.0928653	0.403074	0.16789	0.273653
DGKG	-1.52937	0.0178837	0.0508138	1.74754	1.29402	215034	1.07315	3.99842	0.788762	2.18991	1.78543	4.15142
CUX1	-1.52929	0.11763	0.205999	0.929482	0.686135	442330	1.99947	4401	5.4955	9.30565	3.89321	3.99625
NFKBIZ	-1.52707	0.000129	0.00211392	3.88835	2.67491	33036	0.190778	0.473217	0.191511	0.587751	0.217667	0.642149
TGFA	-1.52621	0.109825	0.195696	0.959301	0.708418	106736	0.778024	1.33315	2.18676	3.16486	1	19.408
TOR1AIP1	-1.52597	0.00195027	0.0107161	2.7099	1.96996	38036	0.113046	0.338635	0.117115	0.267563	0.0572775	0.248328
MFAP1	-1.52593	0.0164265	0.0479412	1.78445	1.31929	20219	0.544752	0.393542	0.330493	1.27264	0.479523	4.81471
RAVER2	-1.52513	0.00608149	0.0233975	2.21599	1.63083	88137	0.36258	1.18174	0.378434	1.74973	0.615444	0.973691
OSBP2	-1.52475	0.00211515	0.0112706	2.67466	1.94805	214043	0.231065	0.560176	0.444599	0.769408	0.161561	0.681963
APEX2	-1.52435	0.00167906	0.00981928	2.77493	2.00792	7551	0.108315	0.275904	0.12362	0.257353	0.0887754	0.398484
RINL	-1.52434	0.01657	0.0482871	1.78068	1.31617	10448	1.49751	4.99334	1.99502	6.32446	3.98507	8.97342
ZNF45	-1.52399	0.000171	0.0024698	3.76594	2.60734	9661	0.85381	2.62488	0.642874	2.35655	1.11723	2.39318
ALDOA	-1.52363	0.0015912	0.00944978	2.79828	2.02458	17331	0.636233	2.04048	0.717201	1.48372	0.477387	1.71009
ERCC1	-1.5222	0.000263	0.00309713	3.5803	2.50904	16587	5.12581	13.8234	3.56916	15.6337	8.59663	14.768
NQO1	-1.52163	0.00024	0.00293569	3.61949	2.53229	17230	0.222301	0.344907	0.123893	0.352956	0.112335	0.403203
VPS33B	-1.52109	0.000549	0.00478064	3.26056	2.32051	24060	1.76265	5.44222	1.59537	4.40463	1.39126	3.85861
C4orf32	-1.52087	0.0457332	0.101241	1.33977	0.994643	43685	0.154497	1.67808	0.455041	1.63434	1.54496	0.812044
PTGFRN	-1.52083	0.000549	0.00478064	3.26018	2.32051	80284	2.86279	15.4638	2.4189	7.36704	2.44364	4.21199
ECI2	-1.52041	0.000196	0.00264083	3.70716	2.57826	19905	0.161701	0.2559	0.16542	1.30422	0.169359	0.474665
AHCYL1	-1.52023	0.00115082	0.00766155	2.93899	2.11568	38978	0.341081	1.10156	0.457697	1.47666	0.433119	0.980989
CHTOP	-1.51932	0.000175	0.00249507	3.75669	2.60292	12325	0.216243	0.498708	0.194066	0.589179	0.17957	0.604107
MRTO4	-1.519	0.0010868	0.00744119	2.96385	2.12836	8548	0.729461	1.62401	0.536439	2.29989	0.754726	1.86125
HN1L	-1.5184	0.000331	0.00355114	3.48007	2.44963	23796	1.65424	6.19187	1.59218	4.27687	1.93991	4.67468
WDR5	-1.51828	0.00337415	0.0155237	2.47184	1.809	23885	0.132267	0.463846	0.159728	0.0686207	0.112742	0.446527
MAFF	-1.51776	0.0017903	0.0102452	2.74707	1.98948	14579	0.0733951	0.340461	0.0990991	0.246269	0.14291	0.281953
STX1A	-1.51742	0.0116768	0.0372551	1.93268	1.42881	20483	0.0742762	0.180082	0.0468181	0.0853422	0.0439016	0.219607
E2F6	-1.51614	0.000311	0.00339515	3.50707	2.46914	21803	0.758145	2.02681	0.563389	1.63634	0.57555	1.73446
GIPC1	-1.51582	0.000172	0.00247187	3.76424	2.60697	18391	0.46597	1.53321	0.426899	1.16899	0.500053	1.29781
ANKRD52	-1.51501	0.0112181	0.0363004	1.95008	1.44009	20553	3301	8701	2601	8601	5601	15001
RHOT2	-1.51389	0.0138054	0.0421349	1.85995	1.37536	6092	0.401688	2.20467	0.807711	1.26722	0.638903	1.72808
ZFAND2A	-1.5135	8.64e-05	0.00168249	4.0636	2.77405	7313	0.554416	1.38765	0.444775	1.3862	0.4801	1.33881
TPD52L2	-1.51285	0.000201	0.00266874	3.69585	2.57369	26318	0.834652	2.62484	0.952609	3.11972	0.978633	2.15305
LIAS	-1.51185	0.126122	0.216701	0.899209	0.664138	5194	0.110245	0.537123	0.202853	0.390393	0.0610901	0.151104
C7orf61	-1.51087	0.00072	0.00565253	3.14269	2.24776	7657	0.227624	0.604697	0.150425	0.620733	0.217731	0.466717
PRICKLE3	-1.51081	0.128248	0.219721	0.891948	0.658129	10871	0.517408	1.4442	0.391569	4.99334	1.92237	1.24984
PRR5	-1.51006	0.000432	0.0040592	3.36444	2.39156	69135	0.136429	0.461621	0.328904	0.416764	0.131064	0.38166
DYRK2	-1.50974	0.000248	0.00301171	3.60536	2.52119	13933	0.256474	0.619623	0.211857	0.584561	0.218831	0.758002
GPATCH1	-1.50944	0.0118992	0.0377621	1.92448	1.42294	49533	0.30935	1.80914	0.525822	0.814883	0.413412	1.0526
HECTD2	-1.50827	0.000162	0.00242375	3.79067	2.61551	52872	0.434318	1.30763	0.64928	1.28329	0.387577	1.14923
SDHB	-1.50778	0.000478	0.00432325	3.32029	2.36419	35441	0.15056	0.427954	0.144959	0.449176	0.223359	0.531553
HSPA5	-1.50763	0.0362306	0.0849444	1.44092	1.07087	6540	0.015615	0.0619271	0.0398133	0.106535	0.0238289	0.0516204
ATP5F1	-1.50612	0.00013	0.00211542	3.88648	2.6746	10797	0.460862	1.37012	0.487976	1.19391	0.403353	1.27082
USP9X	-1.5045	0.0231088	0.0610424	1.63622	1.21437	150945	1.33321	8.70328	2.44364	5.32612	1.71378	1.68707
GLIS2	-1.50399	0.177055	0.280884	0.751893	0.551473	7383	0.23136	0.384852	1	0.593877	0.000769	1.23516
CCNE1	-1.50378	0.000118	0.00201637	3.92695	2.69543	12315	0.159604	0.4518	0.150166	0.457591	0.212799	0.448499
TSR1	-1.50303	0.0037084	0.0165311	2.43081	1.7817	14697	0.648672	2.58284	0.611451	2.25262	1.1376	1.74997
SMCO2	-1.5028	0.120674	0.209763	0.918386	0.678271	35376	0.401198	0.928597	0.238458	3.49792	0.714693	0.484037
TIGD6	-1.5026	0.0224962	0.0597505	1.64789	1.22366	7486	0.971437	3.26516	0.733378	1.7417	0.515298	1.4686
SAP30L	-1.5019	0.002856	0.0138974	2.54424	1.85707	15097	401	3601	1701	2801	1201	3901
ATP11C	-1.50159	0.0763776	0.147568	1.11703	0.831006	42089	0.414201	1.19349	1.42849	2.99867	0.816697	3.06529
MZF1	-1.50067	0.000352	0.00366316	3.45357	2.43614	11659	0.150085	0.454645	0.183757	0.449092	0.116348	0.375156
MVD	-1.50026	0.037224	0.0867737	1.42918	1.06161	5327	0.174272	0.813997	0.395959	0.393542	0.13051	0.636474
NUBPL	-1.50025	0.0758933	0.146833	1.1198	0.833175	299839	0.584679	5.15973	1.83313	1.47981	0.51122	1.62461
ACSF3	-1.49965	0.000144	0.00226294	3.84193	2.64533	61955	0.0629107	0.209394	0.0694875	0.184741	0.0637823	0.0962407
UHRF1BP1	-1.49954	0.0170087	0.0490848	1.76933	1.30905	85498	0.278179	1.66639	0.4003	0.958351	0.58368	0.920032
PPP1R13B	-1.49952	0.197223	0.303483	0.705042	0.517865	113840	0.0924473	1.5994	0.452511	0.216428	0.074765	0.204244
ABHD13	-1.49947	0.00769384	0.0277258	2.11386	1.55712	15841	1501	5301	1601	2501	1001	4101
ACP2	-1.49921	0.00551179	0.0217797	2.25871	1.66195	9605	0.936177	3.52867	1.35287	2.82805	0.800024	2.29374
MMP3	-1.49835	0.104763	0.188895	0.979793	0.723779	7815	0.0602976	0.0567817	0.0385355	0.146011	9.8e-05	0.0741884
ZNF653	-1.49794	0.00217235	0.011457	2.66307	1.94093	22497	0.190605	1.62048	0.523923	1.64668	0.730804	1.21413
FAM155A	-1.49744	0.428243	0.546662	0.36831	0.262281	698582	1	3.59481	1.14276	801	9.45771	1.15373
COQ9	-1.49734	0.000179	0.0025172	3.74808	2.59908	6880	1.53196	2.97939	1.33783	4.40411	1.33191	4.06419
GCC2	-1.49734	0.0320214	0.077341	1.49456	1.11159	60278	0.336342	0.38166	0.133416	0.403961	0.152686	1
ZNF689	-1.4972	0.00302966	0.0144362	2.51861	1.84055	7829	0.0228508	0.0657038	0.0271933	0.094994	0.0364763	0.0816951
KLHL15	-1.49641	0.000374	0.00377565	3.42678	2.42301	43471	2901	7501	4001	8401	1501	8701
MCM6	-1.49636	0.00144116	0.00884612	2.84129	2.05325	36852	0.129579	0.58342	0.152421	0.26683	0.17224	0.42433
PDIK1L	-1.4941	0.04555	0.100962	1.34151	0.995843	14384	0.727397	0.750104	0.526565	1.47031	0.133911	1.57864
ZFP69	-1.49316	0.00768458	0.0277053	2.11438	1.55744	18714	0.8001	1.42827	0.846213	3.41465	0.533644	1.77735
SBNO2	-1.49305	0.0236235	0.062084	1.62666	1.20702	24641	1.1999	3.82862	0.846213	2.89374	0.647937	1.04998
SMG9	-1.49121	0.000633	0.00526316	3.19838	2.27875	23842	0.108428	0.366262	0.0986773	0.302273	0.130316	0.279811
TRIM35	-1.4903	0.00204641	0.0110258	2.68901	1.95759	26431	1.24134	3.29344	2.51469	4.49806	1.09614	3.78703
SRM	-1.48883	0.00894101	0.0309792	2.04861	1.50893	5443	0.218237	1.04348	0.327124	0.600981	0.417	1.0495
DUT	-1.4887	8.6e-05	0.00167968	4.06565	2.77477	11950	0.189593	0.333362	0.177204	0.541894	0.187528	0.530327
PRR14	-1.48781	0.00069	0.00554523	3.16093	2.25608	5494	2.88756	7.22787	2.26029	9.16874	2.63846	5.73254
THUMPD3	-1.48587	0.00467836	0.0194187	2.32991	1.71178	23759	0.471205	1.46412	0.544495	0.97298	0.304963	1.20683
SPCS3	-1.48558	0.00118861	0.00778683	2.92496	2.10864	12307	1.08536	4.19242	1.6634	5.34162	2.97783	4.51328
EFCAB4B	-1.48528	0.00902051	0.031168	2.04477	1.50629	66441	2.55358	8.29838	2.43673	5.51745	3.95502	11.7955
ISY1	-1.48467	0.00314914	0.0147949	2.50181	1.82989	33815	0.428622	1.72066	0.580913	1.94107	1.19115	1.37118
SMYD5	-1.48448	0.0204009	0.0557942	1.69035	1.25341	12990	0.33022	0.965756	0.281282	1.56857	0.57348	0.770387
NAAA	-1.48447	0.00218823	0.0114975	2.65991	1.9394	30359	0.187627	0.475496	0.0887229	0.575401	0.220156	0.420374
PARP12	-1.48423	0.000302	0.00335713	3.52062	2.47403	39973	0.58069	1.6051	0.609804	1.79968	0.730027	1.95962
COMT	-1.48422	0.000959	0.00679395	3.01823	2.16788	28236	0.10894	0.336127	0.115114	0.411389	0.152137	0.30212
GPR133	-1.48408	0.0187994	0.0527377	1.72586	1.27788	187557	0.0491128	0.454711	0.0834606	0.192463	0.0794381	0.0648178
ITGAV	-1.4827	0.00175966	0.0101223	2.75457	1.99472	90840	1.83621	4.33148	1.38943	3.35408	1.29261	4.9548
PSMD10	-1.48269	0.000194	0.00262459	3.71136	2.58094	7440	0.240152	2.66113	0.245425	0.70015	0.26683	0.6004
NT5C3B	-1.48254	0.022487	0.0597466	1.64807	1.22369	11190	0.176551	0.576187	0.478318	1.10637	0.191134	0.533368
IMPAD1	-1.48232	0.00272031	0.0134143	2.56538	1.87243	35943	15501	33701	13101	28001	8501	39901
HEMK1	-1.48226	0.0908515	0.169292	1.04167	0.771363	15839	15.1239	63.6866	32.0984	10301	36.6643	34.5548
CCZ1	-1.48123	7.33e-05	0.00156753	4.13465	2.80479	27263	0.304454	0.912459	0.314908	0.852149	0.296586	0.742578
AASDHPPT	-1.48008	0.00521401	0.0209454	2.28283	1.67891	21128	0.284384	1.60334	0.49479	1.07998	0.819702	1.51842
ARHGEF16	-1.47903	0.210425	0.318167	0.676902	0.497345	26531	0.126092	1	3.48756	1.81199	0.687695	3.88568
LPCAT4	-1.47872	0.000699	0.00557316	3.15525	2.2539	8307	0.152644	0.673984	0.129683	0.37526	0.123328	0.289661
CBY1	-1.47861	0.0348684	0.0824502	1.45757	1.08381	17198	0.270985	0.31724	0.196572	0.764775	0.38788	1.62461
PDE4A	-1.4782	0.0604438	0.12398	1.21865	0.906647	52859	0.950025	3.74657	0.263546	1.71378	2.66389	2.88679
KIAA1377	-1.47806	0.0597768	0.122767	1.22347	0.910918	86048	0.857211	1501	0.4004	1.42796	0.846272	1.12484
MKI67	-1.47642	8.02e-05	0.00162463	4.09606	2.78925	29544	0.436969	1.5465	0.547095	1.46699	0.557657	1.44334
TAF4B	-1.47628	0.0206356	0.056246	1.68538	1.24991	165242	0.269371	2.16602	1.12192	1.21206	0.592743	1.70804
PI4KA	-1.47514	0.0177489	0.0505608	1.75083	1.29619	26977	0.120117	0.689762	0.431133	0.439161	0.150629	0.395959
IFI27L1	-1.47501	0.00259823	0.0129829	2.58532	1.88663	21422	0.307078	1.15905	0.263623	0.700043	0.373284	0.800031
TWF2	-1.47458	0.00140716	0.00868198	2.85166	2.06138	10558	0.341855	0.770141	0.16138	0.746867	0.25006	0.583383
CHERP	-1.47434	0.309228	0.426547	0.509721	0.370034	24564	0.117751	0.842188	0.030401	0.0626953	0.179592	0.261191
DGCR6L	-1.47421	0.00513553	0.0207378	2.28941	1.68324	5868	0.257185	0.750022	0.384658	1.45154	0.268253	0.612934
HOXA10	-1.47418	0.00861422	0.0302397	2.06478	1.51942	9671	1.95534	4.4535	1.33325	2.45971	1.22075	5.99815
C1orf43	-1.47394	0.000202	0.00267026	3.69486	2.57345	14091	0.171462	0.804369	0.195602	0.477112	0.192656	0.490434
TAF12	-1.47355	0.057674	0.11976	1.23902	0.92169	39996	0.690513	2.86143	1.01886	2.3544	0.447124	1
IL13RA1	-1.47341	0.0187697	0.0526836	1.72654	1.27832	33919	0.921073	1.71395	1.03029	2.88125	0.296557	1.72661
TRMT61A	-1.47321	0.000302	0.00335713	3.52063	2.47403	7902	1.00752	2.19465	0.446083	2.08204	0.744454	1.93231
SNW1	-1.47303	0.00118822	0.00778683	2.9251	2.10864	43554	0.183356	0.384049	0.178689	0.396873	0.121245	0.557561
RALBP1	-1.47284	0.000198	0.00265094	3.70292	2.5766	63100	0.556369	1.87659	0.765238	1.61185	0.62403	1.81568
RALGAPA2	-1.47201	0.00037	0.00374987	3.43146	2.42598	239963	0.122961	0.20032	0.0770414	0.218994	0.000147	0.22251
GRAMD3	-1.46966	0.00714009	0.0262561	2.1463	1.58077	134066	0.138228	0.714422	0.666778	1.06246	0.333555	1.03845
CHRNA7	-1.46877	0.00344957	0.015728	2.46224	1.80333	139699	0.405566	0.625094	0.254681	0.648744	0.0835243	0.863667
TOP3B	-1.46838	0.00880576	0.0306203	2.05523	1.51399	25745	0.11472	0.346754	0.158918	0.239544	0.0988169	0.459532
TMEM106C	-1.46827	0.00149881	0.00909369	2.82425	2.04126	5332	0.210349	0.461607	0.21377	0.446926	0.153433	0.721357
OGFRL1	-1.46797	0.00160848	0.0095144	2.79358	2.02162	13754	1401	4301	3701	4101	1001	3301
IVD	-1.46776	0.00918653	0.0315614	2.03685	1.50084	15827	0.218994	0.816682	0.214473	0.909781	0.475131	0.589179
TATDN1	-1.4672	0.000164	0.00243644	3.78415	2.61324	50595	0.0200098	0.0880243	0.0361426	0.0900614	0.0320469	0.087746
SRP72	-1.46674	0.000177	0.00251231	3.75115	2.59993	36086	0.382531	1.10619	0.401071	0.842628	0.349467	1.12653
RPAP1	-1.46674	0.014449	0.0437401	1.84016	1.35912	27090	0.169196	0.83786	0.379082	0.562568	0.341215	0.980396
SPAST	-1.46531	0.0713357	0.140439	1.14669	0.852513	94027	1.19996	3.21976	0.519323	1.84166	1.99944	4.42368
HIST1H2BK	-1.46431	0.0258437	0.0664737	1.58764	1.17735	8566	0.154652	0.3053	0.103888	0.576552	0.215124	0.412524
EBI3	-1.46142	0.0932431	0.172713	1.03038	0.762675	7985	0.875156	2.69915	2.56919	8.15474	1.87391	3.9975
FAM216A	-1.46115	0.0316839	0.0768701	1.49916	1.11424	18751	0.315861	2.45322	0.692355	1.25916	0.657985	0.97223
EZH1	-1.46112	0.120516	0.209662	0.918956	0.67848	44779	0.366737	1.99917	0.740789	0.381247	0.287769	1.999
EI24	-1.46084	0.0607942	0.124161	1.21614	0.906015	15278	0.12007	0.226561	0.188591	0.571551	0.0769941	0.280828
CNOT11	-1.46056	0.00195291	0.0107161	2.70932	1.96996	17434	0.10669	0.373457	0.190934	0.350612	0.148677	0.482174
UCK1	-1.46049	0.00409789	0.0177219	2.38744	1.75149	7480	0.138528	0.528494	0.202213	0.291394	0.179063	0.612284
ZNF549	-1.46002	0.0380154	0.0883218	1.42004	1.05393	13552	0.400599	1.65943	0.736981	0.82355	0.167361	0.857168
EGFLAM	-1.45916	0.000596	0.00503211	3.22494	2.29825	207072	0.45274	1.88684	0.597151	1.33153	0.583368	1.3229
PRAME	-1.45635	0.000868	0.00634847	3.06149	2.19733	9900	0.19658	0.426813	0.186362	0.541679	0.128587	0.430274
GGT1	-1.45606	0.000523	0.00461751	3.28166	2.33559	45255	0.920032	2.34933	0.648744	2.46098	1.53832	2.78183
SF3B14	-1.45528	0.000184	0.00256362	3.73484	2.59115	8861	0.0960018	0.316718	0.170614	0.318739	0.114885	0.309692
GNL3	-1.45514	0.000259	0.00308303	3.58745	2.51102	8575	0.213299	0.501593	0.17648	0.527453	0.216992	0.636375
FHL3	-1.45494	0.000131	0.0021155	3.88373	2.67459	8746	1.37142	3.97199	1.39417	3.47627	1.1811	3.36972
CREB3L1	-1.45458	0.0090709	0.031279	2.04235	1.50475	43069	0.397663	0.678629	0.203249	0.781858	0.350734	1.09998
ATP5C1	-1.45443	0.00059	0.00501097	3.22944	2.30008	19670	0.0993497	0.270118	0.120124	0.356564	0.127256	0.324535
VPS52	-1.4537	0.0380479	0.0883218	1.41967	1.05393	21614	0.436466	2.79249	0.58447	1.49986	0.981485	1.22851
FBXO46	-1.45331	0.00756358	0.0274739	2.12127	1.56108	12891	0.627307	2.75408	1.36502	2.58792	0.733363	1.75849
SUN3	-1.45324	0.000152	0.0023538	3.81696	2.62823	41971	0.239743	0.667953	0.28523	0.613043	0.207708	0.690915
RSPRY1	-1.45296	0.00972352	0.0328232	2.01218	1.48382	52707	0.422155	1.07368	0.260715	1.39501	0.41865	0.631232
ZNF502	-1.4521	0.00281767	0.0137455	2.55011	1.86184	11189	0.421357	0.500357	0.360256	1	0.321671	6.31561
ANKRD16	-1.452	0.00157233	0.00940116	2.80346	2.02682	28172	0.345053	1	0.272893	0.83338	0.263287	0.31386
IQCD	-1.45039	0.0128758	0.0400402	1.89023	1.3975	25635	0.521947	0.733511	0.269512	1.1998	0.218994	0.714422
GBA	-1.44894	0.00562118	0.0220767	2.25017	1.65607	6831	1.81526	3.97426	1.17541	5.13402	2.94641	5.96614
EBP	-1.44791	0.0782374	0.150204	1.10659	0.823318	6941	0.172556	0.217561	0.135252	0.192463	0.0682877	0.772831
AGTRAP	-1.44772	0.00533424	0.0212102	2.27293	1.67345	14687	0.637126	1.31994	0.729195	2.10468	0.448895	1.52368
SH2D5	-1.4477	0.00560816	0.0220566	2.25118	1.65646	12909	0.895538	3.59565	1.61895	2.38337	0.778587	2.5505
TRMT13	-1.44748	0.00763438	0.0275983	2.11723	1.55912	17349	0.303755	0.886814	0.356109	0.770881	0.176114	0.565312
CD9	-1.44681	0.000154	0.0023626	3.812	2.62661	37956	0.311504	0.786541	0.287769	0.705926	0.274807	0.949161
USP1	-1.44673	0.000454	0.00421115	3.34301	2.3756	15501	0.352396	1.08561	0.328412	0.899789	0.498089	1.09493
TXN	-1.44667	9.56e-05	0.00176038	4.01972	2.75439	12829	0.231426	0.587576	0.194543	0.552825	0.196032	0.534438
YPEL5	-1.44666	0.000225	0.00284208	3.64819	2.54636	13650	0.368137	1.05858	0.556913	1.01891	0.368789	1.15755
PRKACB	-1.44635	0.299801	0.416455	0.523168	0.380432	127235	13.2924	5.98753	8.58483	11.6312	2.71184	2901
LDHC	-1.44551	0.0468599	0.102794	1.3292	0.988031	38941	0.158338	0.129313	0.114539	0.485005	0.235519	0.826163
MBLAC2	-1.44524	0.00361906	0.0162606	2.4414	1.78886	16566	1.90433	8.49376	2.73593	6.62149	2.33185	3.99833
NXPH2	-1.44455	0.0391308	0.0901594	1.40748	1.04499	111085	0.429387	0.857194	0.250624	1.35689	1.49751	1.69178
TTC17	-1.44431	0.0197975	0.0546134	1.70339	1.2627	87633	0.383235	1.23071	0.491423	0.688576	0.184455	0.826125
HMGXB4	-1.44345	0.000231	0.00287472	3.63696	2.5414	38356	0.726302	2.2781	0.807937	2.35324	0.842368	1.68782
SLIT2	-1.44345	0.198159	0.30462	0.702987	0.516241	365554	2.22087	3.39521	0.6002	10.9502	3.32558	2.3986
ANKRD27	-1.44256	0.000197	0.00264233	3.70541	2.57801	78196	0.685429	1.81451	1	1.99957	0.591442	1.78227
LPHN1	-1.44238	0.0178434	0.0507552	1.74852	1.29452	58449	0.0686207	0.129791	0.0686207	0.187669	0.000111	0.125156
CSNK1G2	-1.44172	0.000446	0.00415765	3.35065	2.38115	40176	1.60458	5.38125	3.25734	4.49709	1.70758	4.91341
UBE2A	-1.43998	0.0012706	0.00813927	2.89599	2.08941	9881	0.281306	0.439641	0.180513	0.545484	0.0488578	0.489822
LGALSL	-1.43956	0.000754	0.00577751	3.12242	2.23826	7191	0.133478	0.333651	0.125219	0.172699	0.111358	0.525119
RAD17	-1.43919	0.00586987	0.0227531	2.23137	1.64296	45507	0.530023	1.90462	0.459846	1.02041	0.350819	0.926838
F11R	-1.43868	0.0538233	0.113624	1.26903	0.944531	43774	0.357602	1.8455	0.235744	0.500499	0.166898	0.40024
THYN1	-1.43602	0.00853833	0.0300414	2.06863	1.52228	5088	0.0404	0.000416	0.0538652	0.133622	0.0357832	0.150212
CKAP4	-1.4353	0.0814373	0.155269	1.08918	0.808916	10055	0.132714	0.146017	0.0473295	0.419892	0.101251	0.205169
COPS2	-1.43529	8.95e-05	0.00169661	4.04833	2.77042	30384	1.27864	3.81206	1.40501	3.68456	1.29028	3.26411
TRAF7	-1.43478	0.0732785	0.143461	1.13502	0.843265	22332	0.135369	0.592743	0.321671	1.06246	0.244274	0.333703
WBSCR16	-1.43362	0.0525818	0.111612	1.27916	0.952289	33417	0.176713	0.534992	0.476315	1.37477	0.545558	1.23059
TOX	-1.43362	0.00996667	0.0333674	2.00145	1.47668	313791	0.903236	1.49979	1.39721	2.8981	0.978728	6.24345
FST	-1.43289	0.000234	0.00289085	3.63167	2.53897	6041	0.0893886	0.239581	0.0865673	0.217576	0.0608842	0.207957
DERL2	-1.43245	0.00205445	0.011046	2.6873	1.95679	11882	1.49992	5.03999	2.31645	4.32701	1.8927	5.92909
RANGAP1	-1.43216	0.000334	0.00356643	3.47666	2.44777	36904	0.215748	0.634814	0.246204	0.379607	0.245074	0.813023
GATAD2A	-1.43177	0.0147141	0.044297	1.83227	1.35363	123100	0.652224	1.97756	0.619093	2.91923	1.05172	1.44435
ZCCHC10	-1.43161	0.00272873	0.0134473	2.56404	1.87137	29563	0.260651	0.524232	0.227331	0.758268	0.319221	0.933968
SMIM3	-1.4315	0.000495	0.00443702	3.30497	2.35291	18791	0.254087	0.58826	0.169632	0.496278	0.210942	0.611133
KCNMB3	-1.43076	0.0271418	0.0689953	1.56636	1.16118	20143	0.000384	0.000666	0.000179	0.000908	0.000555	0.00124844
THSD1	-1.43024	0.00421839	0.0180518	2.37485	1.74348	29327	0.667037	1.73284	0.312643	1.55978	1.44395	2.14943
PNLDC1	-1.4298	0.00043	0.0040592	3.36621	2.39156	20456	1.12492	1.84327	0.176955	1.87488	0.666944	1.67849
FOSL2	-1.42941	0.000692	0.00554921	3.15981	2.25577	23777	0.21193	0.513502	0.23278	0.613276	0.110056	0.498185
TIPRL	-1.42906	0.00032	0.00346455	3.49463	2.46035	13463	0.260651	1.03721	0.476545	1.1437	0.391717	0.98919
PISD	-1.42782	0.00444794	0.0187848	2.35184	1.72619	12334	0.291726	0.658362	0.428612	1.03333	0.333361	1.19316
RPRD2	-1.42773	0.158718	0.258418	0.799374	0.587678	112052	15.5709	9401	8.52831	16.9734	5.30438	11.5359
ETV6	-1.42771	0.496235	0.608555	0.304313	0.215701	245538	1.57116	2.4975	1.95193	2.66113	12.9403	801
NUP54	-1.42725	0.000353	0.00366316	3.45259	2.43614	33839	0.165498	0.465723	0.191248	0.714296	0.195449	0.443352
SRSF5	-1.42701	0.000219	0.00278424	3.65996	2.55529	45104	0.62436	1.62341	0.675989	1.53181	0.449173	1.75261
MAGOH	-1.42693	0.00366874	0.0164019	2.43548	1.78511	11719	0.239338	0.425219	0.131241	0.594613	0.170848	0.412561
CD151	-1.42667	0.00103037	0.00715614	2.98701	2.14532	5880	0.670937	1.52479	0.766676	1.62805	0.476349	1.96929
ZDHHC8	-1.42592	9.04e-05	0.00170217	4.04373	2.769	16167	0.377824	1.02532	0.685744	1.06867	0.387692	1.05583
UQCRH	-1.42589	0.000291	0.00328897	3.53582	2.48294	13068	0.0721629	0.266588	0.0974767	0.275999	0.131928	0.244163
ZNF212	-1.42555	0.00375748	0.0166308	2.4251	1.77909	15959	0.764775	2.998	0.674494	2.15296	0.962977	1.29394
ZNF57	-1.42472	0.00767997	0.0277016	2.11464	1.5575	17579	0.446926	1.1743	0.452933	1.48142	0.829823	1.86831
KIAA0430	-1.42409	0.00571554	0.0223565	2.24294	1.6506	44923	0.356253	1.36331	0.766706	1.0476	0.446021	1.57102
IL10RB	-1.42389	0.00340066	0.0155594	2.46844	1.80801	34533	0.123802	0.361289	0.153229	0.458446	0.275648	0.509527
GPX8	-1.42366	0.00043	0.0040592	3.36647	2.39156	7146	0.151973	0.426934	0.169763	0.519768	0.205448	0.461141
FLOT2	-1.4232	0.194072	0.300067	0.712036	0.522781	18359	0.850037	1.99957	0.446926	0.428673	0.190605	1.6294
LPXN	-1.42279	0.00180262	0.0102929	2.7441	1.98746	49047	0.256857	0.645219	0.730821	0.826125	0.24151	0.840945
ADORA2B	-1.42158	0.000493	0.00441782	3.30742	2.35479	30980	0.189074	0.730281	0.24533	0.6316	0.367237	0.615406
SPHK2	-1.42138	0.00303453	0.0144392	2.51791	1.84046	11116	0.240877	0.948285	0.340472	0.583391	0.271962	0.77468
DENND4B	-1.4211	0.00289993	0.0140234	2.53761	1.85315	17178	0.589359	1.64263	0.205588	1.42837	0.645219	1.19994
STRIP2	-1.42041	0.0614057	0.124828	1.21179	0.903688	49202	1.06059	2.49893	1.47596	3.1978	0.245425	1.47031
CTNNAL1	-1.4203	0.00110261	0.0075096	2.95758	2.12438	70914	0.510024	1.12148	0.353332	0.871806	0.276482	0.872562
NUDT5	-1.41989	0.0239743	0.0628351	1.62025	1.2018	28571	0.175052	0.421096	0.163089	0.796627	0.404319	0.659117
TMEM70	-1.41877	0.00103029	0.00715614	2.98704	2.14532	6642	1.07406	2.22407	0.861717	2.14992	0.762607	2.82099
RAB3IL1	-1.4183	0.0112551	0.0363567	1.94865	1.43942	20314	0.431133	1.01064	0.720056	1.59993	0.511963	1.87659
SYCE2	-1.41818	0.182611	0.286933	0.738474	0.542219	20193	0.250468	0.733511	0.000476	0.278179	0.555802	0.875156
PYGM	-1.41782	0.208294	0.31574	0.681323	0.50067	14327	0.00332226	0.163351	0.167361	0.382092	0.316149	0.571497
NAGLU	-1.4173	0.0333078	0.079587	1.47745	1.09916	8516	0.142894	0.471798	0.209513	0.91431	0.362459	0.479275
C1orf63	-1.41712	0.000193	0.00261679	3.71369	2.58223	5246	0.985295	2.10174	0.789247	2.0904	0.708879	2.13119
DDX56	-1.41697	0.000166	0.00244178	3.77955	2.61229	9122	0.544886	1.85608	0.785106	1.81144	0.680168	1.78186
EIF2A	-1.41533	0.00148653	0.00905613	2.82783	2.04306	39230	0.247449	0.923081	0.237524	0.580105	0.315482	0.657039
TET2	-1.41498	0.0481256	0.104739	1.31762	0.979891	96897	4.5964	7.96517	4.74532	16.8416	9.63787	29.7129
COX7A2	-1.4147	9.24e-05	0.00172657	4.03439	2.76282	6254	0.322723	0.739892	0.267038	0.697829	0.252171	0.700008
ARID5B	-1.41433	0.000336	0.00357871	3.47391	2.44627	195695	11301	32501	14101	28501	6701	29501
ECHDC3	-1.41377	0.00112889	0.00761383	2.94735	2.1184	21710	0.285828	0.88892	0.425654	0.700075	0.208764	0.709771
PPIB	-1.41263	0.000268	0.00313139	3.57132	2.50426	7341	0.0292158	0.106195	0.030259	0.0824314	0.0335809	0.0687095
CDH13	-1.41254	0.00227574	0.0118012	2.64288	1.92807	1169817	0.439093	1.89624	0.558191	1.39526	0.587367	0.650058
LSM5	-1.41205	0.000295	0.00331538	3.53081	2.47947	5079	0.198886	0.694136	0.260137	0.626894	0.258091	0.587123
FAM57A	-1.41181	0.00209608	0.0112046	2.67859	1.9506	10229	0.0755589	0.261406	0.184545	0.219698	0.0920802	0.293455
TDP2	-1.41179	0.00451035	0.019017	2.34579	1.72086	16911	0.135213	0.236164	0.122365	0.284172	0.0948321	0.746867
FAM133B	-1.4113	9.43e-05	0.00174461	4.0257	2.7583	29635	0.24536	0.653073	0.259214	0.610702	0.218379	0.66548
PGM3	-1.41123	0.00133559	0.00842172	2.87433	2.0746	28420	1.58285	1.77735	1.39973	3.78373	1.2997	10.98
TRIM9	-1.41111	0.00248912	0.0125789	2.60395	1.90036	120442	0.000666	1	0.444753	0.923136	0.455041	1.21413
FKBP3	-1.41059	0.0108257	0.0353743	1.96554	1.45131	19208	0.181535	0.203317	0.113249	0.372407	0.118694	0.550612
DNASE2	-1.40999	0.0103208	0.0341326	1.98629	1.46683	6311	0.666889	1.0526	0.250312	1.66445	0.565406	1.24969
PLAGL2	-1.40943	0.000245	0.00298989	3.61014	2.52434	15240	9401	24501	11401	29201	9901	27801
AK4	-1.4087	0.00173463	0.0100393	2.76079	1.9983	84597	4601	12901	4601	9101	3201	10801
BRPF3	-1.40863	0.000135	0.00215558	3.87106	2.66644	36018	0.556843	1.34173	0.503344	1.32139	0.523522	1.67462
CDK20	-1.4086	0.0327328	0.0785283	1.48502	1.10497	8337	0.270985	0.733511	0.681963	1.63579	0.295615	0.851907
COL7A1	-1.40843	0.000257	0.00308122	3.59029	2.51128	31088	0.449092	1.8203	0.676566	1.78416	0.951231	1.78357
DLEU1	-1.4084	0.0388801	0.0897198	1.41027	1.04711	23020	1	3.39521	2.99005	6.64784	2.83028	7.31229
NLE1	-1.40694	0.000806	0.00602413	3.09377	2.22011	10955	0.241403	0.58808	0.307938	0.612133	0.158039	0.728622
C7orf10	-1.40667	0.0693688	0.1373	1.15884	0.862329	725792	0.285884	2.64168	0.903257	1.9159	1.16657	1.15379
CARD10	-1.40662	0.00132695	0.00838812	2.87714	2.07634	39996	1.11109	2.86855	1.02631	1.69988	0.858118	3.12462
ZNF384	-1.40484	0.000215	0.00275861	3.6684	2.55931	22899	0.467206	1.01195	0.371244	1.03302	0.321957	0.908734
APPBP2	-1.40394	0.0243775	0.0635689	1.61301	1.19675	83061	1.8991	2.9975	2.24938	4.1614	1.28531	19.6047
TNFAIP1	-1.40363	0.000308	0.00338051	3.51079	2.47102	15884	0.251294	0.883506	0.324884	0.90626	0.420872	0.793127
UBQLN4	-1.40354	0.00830369	0.0293225	2.08073	1.5328	18425	0.359623	0.846727	0.733369	0.880689	0.253904	1.29836
WIBG	-1.40346	0.144236	0.239888	0.840925	0.619992	25855	0.56528	2.38355	0.77197	1.49977	0.252959	0.571633
PROSER1	-1.40317	0.000275	0.00316559	3.56	2.49954	28212	0.534992	1.73049	0.620076	1.69965	0.850037	1.49981
NPR3	-1.40301	0.42731	0.546011	0.369257	0.262799	81088	0.250936	0.163436	1.1996	1.33321	0.00199601	0.607283
ENO2	-1.40274	0.000274	0.00315853	3.56172	2.50052	9246	2.11223	5.51492	1.7999	4.44009	1.77367	5.09017
ETHE1	-1.40171	0.000187	0.00257923	3.72833	2.58851	20526	0.527843	1.42366	0.564158	1.56157	0.869584	1.58896
WHAMM	-1.40131	0.00029	0.00328205	3.53801	2.48385	25641	1.08163	3.0929	1.45867	2.70578	0.891579	2.78679
DDX20	-1.40023	0.000131	0.0021155	3.88402	2.67459	12010	0.929613	2.44314	0.890739	2.42915	1.23551	2.48912
SPRY4	-1.39997	0.105797	0.190228	0.975526	0.720725	14629	1.8991	5.99616	5.39122	8.62943	5.98339	21.7585
ZYX	-1.39933	0.0167321	0.0485745	1.77645	1.31359	29397	0.157924	0.277213	0.143274	0.572766	0.246797	0.645487
TAT	-1.39823	0.0549423	0.115444	1.26009	0.93763	10245	1801	8.27532	1701	13601	3301	5701
RNPS1	-1.39814	0.00101844	0.00711714	2.99207	2.14769	14505	0.364425	0.854412	0.283671	0.980917	0.32986	0.744907
GUK1	-1.39812	0.000676	0.00547919	3.17031	2.26128	8871	0.108874	0.371335	0.125479	0.356194	0.184226	0.301624
EFEMP2	-1.39802	0.0116042	0.0371153	1.93538	1.43045	6494	0.0715944	0.18384	0.157028	0.305203	0.0769876	0.274311
CRELD2	-1.3977	0.0547378	0.115177	1.26171	0.938633	5176	0.149612	0.153041	0.097671	0.220703	0.0414454	0.327979
MCEE	-1.39715	0.00187898	0.0105041	2.72608	1.97864	20589	0.142925	0.294221	0.0973461	0.250099	0.0385355	0.229009
DCAF16	-1.39685	0.000311	0.00339314	3.50794	2.4694	10104	1.49995	4.19695	1.57771	2.64754	1.71076	5.016
MTDH	-1.39635	0.00204074	0.0110106	2.69021	1.95819	86082	0.813997	4.07456	1.03702	2.04498	0.823633	1.99933
CDC37L1	-1.3958	0.122992	0.212645	0.910124	0.672344	27029	0.0365667	0.297703	0.11437	0.137339	0.0463006	0.0862857
ATP6V1C1	-1.39548	0.00365756	0.0163943	2.43681	1.78531	52038	2.12222	7.63812	2.3406	4.67853	1.64263	4.21199
BBIP1	-1.39506	0.03567	0.0838841	1.4477	1.07632	20637	0.0904739	0.277978	0.138606	0.540092	0.213946	0.325084
POP1	-1.39418	0.0200981	0.0552788	1.69684	1.25744	42549	0.516207	1	0.606622	2.0582	0.904785	2.49958
TUBE1	-1.39341	0.059386	0.122239	1.22632	0.91279	16892	0.280096	0.733378	0.507536	0.51813	0.166773	1.13113
ZNRF1	-1.39309	0.014172	0.0431519	1.84857	1.365	109005	0.276673	1.66635	0.459532	0.818264	0.419417	0.720112
DEK	-1.39286	0.00206748	0.011093	2.68456	1.95495	40400	0.165415	0.417975	0.256111	0.433351	0.142189	0.562979
TBCB	-1.39267	0.00189442	0.0105523	2.72252	1.97665	10962	0.217115	0.819836	0.436948	0.793406	0.342895	1.05454
CCDC43	-1.39264	0.000197	0.00264233	3.70564	2.57801	12361	0.604249	1.83866	0.653132	1.65148	1.17138	1.73526
RPL14	-1.39248	0.000304	0.00337356	3.51655	2.47191	5081	0.506352	1.65357	0.583336	1.29204	0.59803	1.49599
DISP2	-1.39247	0.302609	0.419435	0.519118	0.377335	12823	6.23691	3.48756	1.85592	2001	1.33311	2.66113
TIMM44	-1.39247	0.036905	0.0862963	1.43291	1.06401	17106	0.085155	0.288256	0.215425	0.590971	0.213147	0.415304
KIN	-1.3921	0.000362	0.00369675	3.44166	2.43218	37066	11601	28501	16301	31501	10301	33501
BCL6	-1.39203	0.00204	0.0110106	2.69037	1.95819	15121	0.0777594	0.228407	0.112459	0.218365	0.0566928	0.170432
RFX2	-1.39201	0.0312306	0.0762243	1.50542	1.11791	117490	1.0204	18.608	1.79973	1.54144	1.25798	3.46914
DAGLA	-1.38981	0.0594301	0.122239	1.22599	0.91279	66570	0.122628	0.421357	0.300233	0.200267	0.0429939	0.393074
SART1	-1.38837	0.00119169	0.00780043	2.92384	2.10788	18448	0.466071	1.31577	0.604208	1.66182	0.477312	1.1028
SRRM3	-1.38722	0.00139404	0.00863545	2.85573	2.06372	85390	0.7172	2.07527	0.48691	1.63482	1.10752	1.94626
MANEAL	-1.38641	0.00357564	0.0161029	2.44665	1.7931	7505	0.671901	1.6927	0.8812	2.57677	1.04761	2.54086
SLC2A1	-1.38527	0.000678	0.00549428	3.16866	2.26009	33802	0.510985	1.39244	0.728094	1.68043	0.611131	1.73202
UBA52	-1.38428	0.00802019	0.0285298	2.09582	1.5447	5657	0.277268	0.891899	0.338684	0.536482	0.218821	0.763905
LARGE	-1.38408	0.0220386	0.059047	1.65682	1.2288	647355	0.785791	1.47344	0.45664	0.500416	0.491317	2.4975
EIF6	-1.38392	0.000393	0.00384269	3.40576	2.41537	5812	0.26691	0.70145	0.292924	0.743406	0.322463	0.85938
PDIA4	-1.38245	0.000206	0.00270266	3.68519	2.56821	25629	0.265578	0.704613	0.232753	0.65225	0.371619	0.722299
DHRS7B	-1.3804	0.0151375	0.0452436	1.81994	1.34444	65045	0.521843	2.21342	0.528391	0.575886	0.326233	1.16657
DDX21	-1.38012	0.00326733	0.0151162	2.48581	1.82056	28947	0.423087	1.24761	0.376677	0.90208	0.551737	1.37776
ZMIZ2	-1.38006	0.162386	0.262603	0.789452	0.580701	21300	1.58806	2.18887	2.65146	8.4558	0.824348	3.30681
PLEKHF2	-1.37979	0.000118	0.00201637	3.92746	2.69543	22965	0.413995	0.986726	0.34437	0.961724	0.370603	0.945276
ABCB10	-1.37854	0.0272506	0.0691725	1.56462	1.16007	42114	0.155245	0.291814	0.157983	0.613028	0.306759	0.739244
SLC25A15	-1.37811	0.00175367	0.0101029	2.75605	1.99555	23050	0.215738	0.325169	0.18555	0.846193	0.168399	0.491002
FDPS	-1.37764	0.0472219	0.103263	1.32586	0.986054	11919	0.0328276	0.056845	0.0135302	0.114659	0.0659512	0.0949459
GBA2	-1.37707	0.01124	0.0363411	1.94923	1.4396	12363	0.492006	1	0.307009	0.79547	0.442084	1.47104
EIF4E	-1.37644	0.00671645	0.0251647	2.17286	1.59921	52180	3201	9701	6001	8301	3101	12501
IFI35	-1.37591	0.09078	0.169245	1.04201	0.771485	7735	0.00199601	1.11761	0.334443	0.508858	0.428979	0.491317
POLR3F	-1.37559	0.0121273	0.0382663	1.91624	1.41718	17254	0.188331	0.206677	0.0926766	0.213742	0.0299955	0.314733
SURF4	-1.37459	0.043469	0.0977106	1.36182	1.01006	14631	0.148895	0.389637	0.0810183	0.230026	0.0702794	0.164904
VPS26B	-1.37415	0.000841	0.0062374	3.07514	2.205	23126	0.22677	0.636834	0.306563	0.834659	0.277034	0.631086
RNF141	-1.37406	0.270924	0.384542	0.567152	0.415056	29550	5.83199	4.58035	0.77786	9.15308	0.947382	1.78515
C2orf66	-1.37361	0.098683	0.18067	1.00576	0.743114	5862	0.334073	2.3993	0.250624	0.727335	0.833472	0.695718
NUBP1	-1.3735	0.0300514	0.0741978	1.52214	1.12961	25511	0.137608	0.702191	0.166865	0.466785	0.302488	0.368587
CYB561A3	-1.37282	0.00961358	0.0324926	2.01711	1.48822	8142	0.0756461	0.250312	0.104353	0.154497	0.114412	0.667037
LLGL1	-1.37251	0.0409684	0.0935299	1.38755	1.02905	19253	0.0435822	0.0770414	0.0271585	0.152266	0.0589158	0.103185
MAP7D1	-1.3722	0.00111685	0.00757988	2.95201	2.12034	24639	1.24526	3.01385	1.12047	2.39276	0.622361	2.80734
EXOSC7	-1.37203	0.254789	0.367781	0.59382	0.434411	37409	0.636694	2.0761	0.501247	2.05208	0.182561	0.214566
[truncated: 5,899 more rows]

## Sheet: Readthroughscore.pS2ChIPseq.C1
Gene	pSer2.ChIP.C1.Control.prePAS.zone	pSer2.ChIP.C1.Control.readthrough.zone	pSer2.ChIP.C1.Auxin.prePAS.zone	pSer2.ChIP.C1.Auxin.readthrough.zone	pSer2.ChIP.C1.readthrough.ratio.Control	pSer2.ChIP.C1.readthrough.ratio.Auxin	log2.reathrough.ratio.Control_vs_Auxin	Gene Length (bp)
[truncated: 7,483 more rows]
