# Supplementary material for: Targeted protein degradation reveals a direct role of SPT6 in RNAPII elongation and termination
Source: Mol Cell. 2021 Aug 5;81(15):3110–3127.e14. doi: 10.1016/j.molcel.2021.06.016 (PMC8354102; doi:10.1016/j.molcel.2021.06.016)
Supplement: Table S2. Gene-specific scores for antisense transcription (PROMPT), related to Figure 2 [file mmc3.xlsx]

## Sheet: PROMPT_Expression_Regulation.ni
Chr	Start	End	strand	ID	logFC	P.Value	adj.P.Val	log_PValue	log_qValue	Control.1	Control.2	Control.3	Auxin.1	Auxin.2	Auxin.3
chr9	115511165	115514343	-	PROMPT_uc004bgj.3	4.21587	0.000101414	0.000718704	3.9939	3.14345	24	26	37	1.0977	3.37275	1.3891
chr1	242009402	242012902	-	PROMPT_uc001hzh.2	3.97853	1.04888e-06	7.76983e-05	5.97927	4.10959	9	9	8	0.548849	0.749499	0.463033
chr17	40084936	40088292	-	PROMPT_uc010cxs.1	3.80475	0.00173344	0.0044856	2.76109	2.34818	9	13	20	0.548849	1.12425	1.3891
chr13	99227981	99231481	+	PROMPT_uc001vnn.1	3.71042	1.59991e-06	0.000102771	5.7959	3.98813	24	26	23	1.64655	5.2465	1.85213
chr1	180470612	180473669	+	PROMPT_uc001gog.2	3.68873	0.000424591	0.00176294	3.37203	2.75376	15	9	9	0.548849	0.749499	2.7782
chr12	50675930	50679430	+	PROMPT_uc001rwj.3	3.67688	0.000173351	0.000970768	3.76107	3.01288	32	21	28	2.1954	2.998	0.926065
chr7	117822380	117825520	-	PROMPT_uc003vjg.2	3.64704	2.43338e-06	0.000124788	5.61379	3.90383	42	38	44	3.29309	4.12225	2.7782
chr17	64296606	64300106	-	PROMPT_uc002jfo.1	3.6033	2.54838e-05	0.000347854	4.59374	3.4586	46	51	60	7.13504	3.37275	4.16729
chr4	88341659	88345159	-	PROMPT_uc003hqq.2	3.57357	0.00110582	0.00329034	2.95632	2.48276	44	36	69	2.74425	6.37075	3.70426
chr10	58119720	58123127	+	PROMPT_uc001jjx.1	3.52287	5.96114e-06	0.000167148	5.22467	3.7769	25	29	26	1.64655	7.12024	2.31516
chr11	66245710	66249210	-	PROMPT_uc001oig.1	3.5221	0.00225768	0.00554019	2.64634	2.25648	81	48	117	7.68389	9.36874	4.16729
chr22	28195245	28198745	+	PROMPT_uc003adj.2	3.51077	7.97696e-05	0.000615138	4.09816	3.21103	5	7	7	0.548849	0.37475	0.926065
chr2	118843901	118847223	-	PROMPT_uc002tlk.2	3.47245	3.08542e-06	0.000124788	5.51069	3.90383	9	8	8	0.548849	0.749499	1.3891
chr3	171526910	171530410	+	PROMPT_uc003fhs.2	3.46519	0.00373055	0.00801921	2.42823	2.09587	14	5	11	0.548849	0.749499	1.3891
chr11	62312112	62315393	+	PROMPT_uc001ntk.1	3.41211	0.00299258	0.00679396	2.52395	2.16788	43	18	57	4.39079	4.497	1.85213
chr4	146538528	146541980	-	PROMPT_uc003ikg.2	3.40926	1.52042e-05	0.000255431	4.81804	3.59273	59	71	63	6.03734	14.99	3.70426
chr19	40474876	40478376	-	PROMPT_uc002omq.2	3.40175	4.04713e-06	0.000133923	5.39285	3.87314	49	46	52	3.29309	10.1182	4.63033
chr2	120187226	120190726	-	PROMPT_uc002tly.2	3.362	0.00343718	0.00755211	2.4638	2.12193	31	15	29	0.548849	7.12024	2.31516
chr7	103847060	103850356	+	PROMPT_uc003vcb.2	3.35839	0.0111454	0.018876	1.9529	1.72409	34	14	39	3.29309	5.62125	0.463033
chr14	53172091	53175275	-	PROMPT_uc010tqv.1	3.33436	0.001506	0.00404726	2.82218	2.39284	17	12	23	1.64655	2.998	0.926065
chr11	9480170	9483670	-	PROMPT_uc001mhr.2	3.33009	0.000141392	0.000846547	3.84958	3.07235	287	203	295	19.2097	40.473	23.6147
chr2	46522275	46525775	-	PROMPT_uc002ruv.2	3.32452	0.000324445	0.00148863	3.48886	2.82721	26	13	17	2.1954	1.87375	1.3891
chr3	49505114	49508614	-	PROMPT_uc003cxc.3	3.30816	0.00860713	0.0154082	2.06514	1.81225	12	9	24	0.548849	2.62325	1.85213
chr5	141301303	141304803	-	PROMPT_uc003lls.2	3.30037	0.00010641	0.000720971	3.97302	3.14208	85	54	81	8.78159	8.61924	5.09336
chr14	77562429	77565631	-	PROMPT_uc001xtd.2	3.28033	1.13562e-06	7.76983e-05	5.94477	4.10959	48	49	47	4.93964	8.24449	2.7782
chr1	236766451	236769744	+	PROMPT_uc001hyd.1	3.26481	0.00482254	0.00982465	2.31672	2.00768	6	4	9	2.1954	0.37475	0.463033
chr11	118779883	118783383	+	PROMPT_uc001pug.2	3.26154	0.016439	0.0256815	1.78412	1.59038	48	19	57	0.548849	10.8677	4.16729
chr20	61271652	61275152	-	PROMPT_uc002ydb.1	3.26125	0.00561492	0.0110477	2.25066	1.95673	30	13	31	1.0977	4.497	2.7782
chr6	74362397	74365897	+	PROMPT_uc003phn.3	3.25718	0.000133255	0.000832485	3.87532	3.07962	42	27	28	2.74425	4.87175	2.7782
chr17	79267724	79271224	+	PROMPT_uc002jzz.1	3.24545	0.00706755	0.0130368	2.15073	1.88483	10	13	25	2.74425	1.499	0.926065
chr1	46014574	46017910	-	PROMPT_uc009vxw.2	3.24485	0.00549292	0.0109059	2.2602	1.96234	33	14	23	1.64655	5.62125	1.3891
chr5	109023240	109026415	-	PROMPT_uc003kot.1	3.24395	4.74768e-05	0.000457662	4.32352	3.33946	9	12	12	1.0977	1.499	0.926065
chr1	162529395	162532641	-	PROMPT_uc001gce.3	3.23631	0.000926608	0.0028894	3.0331	2.53919	18	11	20	2.1954	2.2485	0.926065
chr3	4532860	4536360	-	PROMPT_uc010hbz.2	3.23293	0.000732669	0.00244671	3.13509	2.61142	14	12	20	1.0977	4.12225	1.3891
chr7	148724550	148727757	+	PROMPT_uc003wff.2	3.19282	0.0111493	0.018876	1.95275	1.72409	13	8	20	0	2.62325	1.85213
chr11	77347403	77350571	+	PROMPT_uc001oyk.2	3.18683	0.00639008	0.0122077	2.19449	1.91337	18	11	26	1.0977	5.62125	1.3891
chr1	117907919	117911419	-	PROMPT_uc009whg.1	3.18143	0.00335415	0.00739945	2.47442	2.1308	64	44	100	6.58619	11.2425	5.09336
chr1	25557633	25561133	+	PROMPT_uc001bjt.1	3.1633	0.000644984	0.00223594	3.19045	2.65054	211	138	127	17.0143	25.1082	12.0388
chr22	43582298	43585798	+	PROMPT_uc003bdq.2	3.12845	0.0188004	0.0287938	1.72583	1.5407	19	9	26	0.548849	3.37275	3.24123
chr1	207923577	207926791	-	PROMPT_uc001hgc.2	3.12276	0.00117077	0.00340243	2.93153	2.46821	29	12	32	2.1954	2.2485	3.70426
chr11	66510225	66513629	-	PROMPT_uc010rpk.1	3.12245	0.000383928	0.00166369	3.41575	2.77893	39	23	27	3.84194	4.12225	2.31516
chr9	91147572	91150905	-	PROMPT_uc011ltj.1	3.1174	7.69695e-06	0.000191024	5.11368	3.71891	150	122	120	16.4655	15.7395	12.9649
chr16	4473495	4476995	-	PROMPT_uc002cwk.2	3.11661	0.000778601	0.00254561	3.10868	2.59421	35	21	29	1.64655	5.2465	3.24123
chr16	89282183	89285538	-	PROMPT_uc002fmv.2	3.11537	0.000417915	0.00175524	3.37891	2.75566	36	38	55	7.68389	4.87175	1.85213
chr16	30707528	30710865	-	PROMPT_uc002dze.1	3.11112	0.000164056	0.000923451	3.78501	3.03459	23	17	33	2.74425	2.2485	3.24123
chr7	152371861	152375032	+	PROMPT_uc003wld.2	3.10286	0.00922222	0.0162169	2.03516	1.79003	10	8	4	0.548849	2.62325	0.463033
chr1	29507205	29510443	+	PROMPT_uc001bro.2	3.09559	0.00571081	0.011176	2.2433	1.95171	10	7	17	0.548849	1.87375	1.85213
chr1	151880685	151883938	+	PROMPT_uc001ezj.1	3.08576	0.0081972	0.0148201	2.08633	1.82915	24	17	45	4.93964	1.87375	3.24123
chr16	2825889	2829389	+	PROMPT_uc002crm.2	3.08114	0.00343496	0.00755211	2.46408	2.12193	98	64	138	9.87928	18.3627	7.87156
chr3	141943015	141946515	+	PROMPT_uc003euq.1	3.07515	0.000224062	0.00114708	3.64963	2.94041	11	9	8	1.0977	4.497	0.463033
chr3	128966636	128969867	-	PROMPT_uc003els.2	3.07001	0.00997721	0.0173213	2.00099	1.76142	22	10	30	1.64655	4.87175	1.3891
chr11	77704679	77707959	+	PROMPT_uc001oys.2	3.06857	0.0176814	0.0273099	1.75248	1.56368	12	5	15	0.548849	2.998	0.926065
chr17	17493740	17497198	+	PROMPT_uc002grl.2	3.06797	1.13489e-05	0.00024689	4.94505	3.6075	64	26	74	8.23274	7.49499	6.94549
chr4	13627983	13631483	+	PROMPT_uc003gmz.1	3.06738	0.000377402	0.0016493	3.4232	2.7827	22	27	34	3.29309	4.497	2.31516
chr12	31880699	31884199	+	PROMPT_uc001rkq.3	3.06542	0.000144957	0.000860289	3.83876	3.06536	211	150	191	21.4051	34.477	15.7431
chr5	172259239	172262663	-	PROMPT_uc003mbw.3	3.04887	0.00688086	0.0128401	2.16236	1.89143	6	3	9	0.548849	1.12425	0.463033
chr9	131444737	131448237	-	PROMPT_uc004bvt.3	3.04863	6.96516e-05	0.000585073	4.15707	3.23279	203	168	137	23.6005	19.8617	17.5952
chr1	228289703	228293203	+	PROMPT_uc001hrx.2	3.04181	6.23043e-06	0.000167148	5.20548	3.7769	49	19	50	6.03734	5.2465	5.55639
chr7	44886570	44890070	+	PROMPT_uc003tlz.2	3.04019	3.52063e-05	0.000408992	4.45338	3.38829	72	65	81	6.58619	19.1122	8.79762
chr14	103056711	103060211	-	PROMPT_uc001ymb.2	3.03995	7.05619e-05	0.000588195	4.15143	3.23048	56	42	51	4.39079	5.996	8.33459
chr8	66753355	66756467	+	PROMPT_uc003xvq.2	3.03972	0.000529407	0.0019818	3.27621	2.70294	23	15	20	1.0977	4.497	2.31516
chr16	12068684	12071972	-	PROMPT_uc002dbw.1	3.03796	2.33725e-05	0.000340303	4.6313	3.46813	38	39	47	7.68389	4.87175	4.16729
chr2	88988980	88992480	-	PROMPT_uc002ste.2	3.03692	0.000676708	0.00231087	3.1696	2.63623	52	32	44	3.84194	8.99399	4.16729
chr20	24972009	24975250	+	PROMPT_uc002wty.2	3.02911	0.052173	0.0688078	1.28255	1.16236	19	3	20	0.548849	4.12225	0.926065
chr6	111301178	111304678	-	PROMPT_uc003pun.2	3.02856	2.97247e-06	0.000124788	5.52688	3.90383	101	98	89	10.4281	11.992	12.9649
chr18	12945702	12949202	-	PROMPT_uc002krq.2	3.02537	4.26616e-07	5.82331e-05	6.36996	4.23483	82	84	85	10.4281	10.493	9.72369
chr11	73497154	73500654	-	PROMPT_uc001ouh.3	3.02395	0.000261712	0.00129445	3.58218	2.88791	32	20	37	3.84194	4.12225	2.7782
chr5	1522677	1526177	+	PROMPT_uc003jcm.2	3.02327	0.00332113	0.00735051	2.47871	2.13368	13	9	21	1.0977	2.2485	1.85213
chr4	1856623	1860123	+	PROMPT_uc003gdv.2	3.01968	0.00128282	0.0035919	2.89183	2.44468	59	49	86	4.93964	14.2405	6.94549
chr15	41165071	41168281	+	PROMPT_uc001znd.2	3.01709	0.000318775	0.00148702	3.49652	2.82768	4	5	1	0.548849	0.37475	0.463033
chr17	43249017	43252119	+	PROMPT_uc002iik.1	3.00228	0.000133474	0.000832485	3.8746	3.07962	21	16	19	5.48849	0.749499	2.31516
chr4	159643123	159646402	+	PROMPT_uc003iqc.2	2.99987	0.00108624	0.00325674	2.96407	2.48722	12	13	20	0.548849	2.998	1.85213
chr4	77068230	77071730	+	PROMPT_uc003hjs.2	2.99926	0.00019015	0.00103752	3.7209	2.984	82	69	57	6.58619	8.99399	10.6498
chr3	128398217	128401717	+	PROMPT_uc011bkq.1	2.9977	0.00125585	0.00355282	2.90106	2.44943	81	49	73	2.74425	10.493	11.1128
chr12	108077577	108080984	-	PROMPT_uc001tmn.1	2.99722	0.00683353	0.0127778	2.16536	1.89355	25	16	40	1.64655	4.12225	4.63033
chr1	65467347	65470650	+	PROMPT_uc001dbw.2	2.99493	4.98083e-05	0.000467555	4.3027	3.33017	9	10	8	0.548849	1.12425	1.85213
chr13	53224558	53227935	-	PROMPT_uc001vha.2	2.9928	1.13844e-06	7.76983e-05	5.94369	4.10959	64	62	62	6.03734	8.99399	7.87156
chr7	95062955	95066271	+	PROMPT_uc003unu.2	2.98795	0.000410235	0.00173634	3.38697	2.76036	12	11	8	1.64655	1.499	0.463033
chr17	65988451	65991604	+	PROMPT_uc002jgi.3	2.97534	8.99609e-05	0.00067137	4.04595	3.17304	21	17	23	2.74425	1.87375	3.24123
chr5	79550550	79553854	+	PROMPT_uc003kgj.2	2.96637	0.000349808	0.00155914	3.45617	2.80711	57	35	56	7.13504	7.86974	4.16729
chr6	89672098	89675298	+	PROMPT_uc003pmr.2	2.96274	0.0148477	0.0237389	1.82834	1.62454	12	6	16	2.1954	2.2485	0.463033
chr20	25370214	25373714	+	PROMPT_uc002wuq.2	2.96121	0.0118161	0.0197599	1.92753	1.70422	9	3	10	1.0977	0.37475	1.3891
chr16	87349599	87353099	+	PROMPT_uc002fju.2	2.93639	0.00102816	0.00313165	2.98794	2.50423	94	59	121	9.33043	15.7395	10.1867
chr3	155571061	155574310	+	PROMPT_uc003fan.3	2.93517	0.0109674	0.0186839	1.9599	1.72853	46	23	58	5.48849	8.99399	2.7782
chr14	74251449	74254716	+	PROMPT_uc001xou.2	2.93344	0.000946125	0.00293514	3.02405	2.53237	14	7	13	1.0977	1.87375	1.3891
chr14	21736547	21739787	+	PROMPT_uc001vzw.2	2.92813	0.00999828	0.0173303	2.00007	1.76119	18	7	14	1.64655	2.62325	0.926065
chr4	108743847	108747131	-	PROMPT_uc003hyl.3	2.92162	0.00414668	0.00864155	2.3823	2.06341	47	23	33	2.74425	3.37275	9.72369
chr2	38150558	38154058	-	PROMPT_uc002rqk.1	2.91754	0.0154667	0.0245133	1.8106	1.6106	29	9	17	1.0977	3.37275	2.7782
chr2	113339970	113343470	-	PROMPT_uc002thz.1	2.91407	4.77779e-05	0.000457662	4.32077	3.33946	113	88	104	12.6235	18.3627	11.1128
chr6	7312113	7315272	+	PROMPT_uc003mxf.3	2.91055	0.00865987	0.0154519	2.06249	1.81102	6	3	9	1.0977	0.749499	0.463033
chr4	140372834	140376334	-	PROMPT_uc003ihv.2	2.90455	0.000584971	0.00210821	3.23287	2.67609	87	73	55	7.13504	11.992	9.72369
chr16	58424728	58428228	-	PROMPT_uc010cdj.2	2.89568	0.00722017	0.0132734	2.14145	1.87702	33	20	45	1.64655	5.996	6.48246
chr6	116890372	116893872	-	PROMPT_uc003pxb.2	2.89288	0.00105793	0.00319134	2.97554	2.49603	30	50	41	2.74425	6.7455	6.94549
chr5	89704337	89707609	+	PROMPT_uc003kjo.2	2.88597	0.00010622	0.000720971	3.97379	3.14208	74	56	55	5.48849	8.61924	10.6498
chr5	118602527	118605774	-	PROMPT_uc003ksf.1	2.87635	0.0273294	0.0393717	1.56337	1.40482	11	6	20	0.548849	2.62325	2.31516
chr16	2058387	2061610	+	PROMPT_uc002cof.1	2.87063	0.000438869	0.00180167	3.35767	2.74432	53	27	70	5.48849	8.24449	6.94549
chr2	223519665	223522964	+	PROMPT_uc002vne.1	2.85699	2.42426e-06	0.000124788	5.61542	3.90383	67	62	62	8.78159	11.2425	7.40852
chr7	25163762	25167120	+	PROMPT_uc003sxl.2	2.85062	0.00656829	0.0124093	2.18255	1.90625	25	12	20	1.0977	3.7475	3.70426
chr1	184018746	184022246	-	PROMPT_uc009wyg.2	2.84838	0.00117817	0.00341263	2.92879	2.46691	84	48	63	9.33043	11.2425	6.48246
chr10	17683897	17687397	-	PROMPT_uc010qcf.1	2.83995	9.00063e-06	0.000209121	5.04573	3.6796	91	85	78	9.33043	13.491	12.0388
chr6	139695121	139698455	+	PROMPT_uc003qip.1	2.8387	0.066278	0.085248	1.17863	1.06932	18	5	20	2.1954	5.2465	0
chr12	69862070	69865570	-	PROMPT_uc001suy.2	2.8356	0.000638363	0.00222004	3.19493	2.65364	7	11	9	1.0977	1.87375	0.926065
chr10	112325283	112328561	-	PROMPT_uc001kze.2	2.82972	0.000928736	0.0028894	3.03211	2.53919	54	44	77	6.03734	10.1182	8.33459
chr9	132814210	132817654	-	PROMPT_uc004bzb.2	2.82504	0.00173281	0.0044856	2.76125	2.34818	94	52	96	7.68389	16.1142	10.6498
chr21	38638493	38641993	+	PROMPT_uc002ywf.1	2.82267	1.89079e-05	0.000294964	4.72336	3.53023	22	25	21	1.0977	3.7475	3.24123
chr2	232377785	232381285	+	PROMPT_uc002vrx.1	2.81711	0.0155338	0.0245839	1.80872	1.60935	30	20	52	2.74425	13.1162	2.7782
chr11	18608848	18612187	+	PROMPT_uc001mot.2	2.81113	0.000503668	0.00194348	3.29786	2.71142	62	79	36	9.87928	8.24449	6.48246
chr16	56762038	56765361	-	PROMPT_uc002eka.2	2.8097	0.00139339	0.00382306	2.85593	2.41759	10	13	17	1.0977	3.37275	1.85213
chr11	20407392	20410463	-	PROMPT_uc001mqb.2	2.80929	0.00553931	0.0109779	2.25654	1.95948	32	18	41	6.58619	3.7475	2.7782
chr16	80573066	80576308	-	PROMPT_uc002ffo.2	2.80873	4.71377e-05	0.000457662	4.32663	3.33946	37	20	35	4.39079	5.2465	4.16729
chr6	13327368	13330657	+	PROMPT_uc003naj.2	2.7898	0.0349346	0.0488459	1.45674	1.31117	27	8	21	4.93964	2.998	0.926065
chr9	117347831	117351331	-	PROMPT_uc004bjc.2	2.78594	0.00986683	0.0172312	2.00582	1.76368	10	5	15	1.0977	2.2485	0.926065
chr2	9981451	9984880	-	PROMPT_uc010exc.2	2.77652	0.00639524	0.0122077	2.19414	1.91337	68	24	49	4.93964	10.8677	4.63033
chr17	37606159	37609659	+	PROMPT_uc002hrv.3	2.77638	0.000385845	0.00166538	3.41359	2.77849	77	47	65	8.78159	7.49499	11.1128
chr10	88514164	88517664	-	PROMPT_uc001kdy.2	2.77631	1.09217e-06	7.76983e-05	5.96171	4.10959	133	107	128	18.6609	17.988	18.9843
chr1	228134284	228137666	+	PROMPT_uc001hri.2	2.77622	0.00248731	0.00591982	2.60427	2.22769	7	7	15	2.1954	1.12425	0.926065
chr10	74030511	74033841	-	PROMPT_uc001jsx.1	2.7698	1.40475e-05	0.000251473	4.8524	3.59951	6	7	6	0.548849	1.12425	0.926065
chr6	31163907	31167188	-	PROMPT_uc011dni.1	2.75964	0.000288492	0.00140015	3.53987	2.85383	46	44	76	8.78159	9.36874	6.01942
chr1	201474846	201478101	+	PROMPT_uc001gws.2	2.75815	5.00951e-05	0.000467555	4.3002	3.33017	40	42	50	6.03734	13.491	5.55639
chr13	103247456	103250652	-	PROMPT_uc001vpi.3	2.75672	0.00351805	0.00768343	2.4537	2.11444	25	13	19	3.84194	1.87375	2.7782
chr3	125313044	125316544	+	PROMPT_uc003eic.2	2.75187	7.26967e-05	0.000601083	4.13849	3.22107	32	25	27	2.1954	5.2465	4.16729
chr17	46983641	46987141	-	PROMPT_uc002ioi.2	2.75149	5.44207e-05	0.000492548	4.26424	3.30755	90	71	85	10.4281	17.6132	11.1128
chr2	112640311	112643569	+	PROMPT_uc002thi.2	2.74902	0.000233338	0.00118514	3.63202	2.92623	64	46	59	8.23274	15.7395	6.01942
chr7	54825556	54828866	+	PROMPT_uc003tqf.2	2.74715	0.0120724	0.0201355	1.91821	1.69604	66	30	71	2.1954	17.988	7.87156
chr6	71121034	71124391	-	PROMPT_uc003pfi.2	2.74453	0.000132655	0.000832485	3.87728	3.07962	56	38	43	7.68389	7.12024	5.55639
chr17	2613806	2617306	+	PROMPT_uc002fuy.1	2.74404	3.43977e-05	0.000408285	4.46347	3.38904	54	51	63	8.78159	9.74349	6.01942
chr17	61817884	61821136	+	PROMPT_uc002jbm.2	2.74338	0.00201709	0.00505198	2.69527	2.29654	22	12	26	2.1954	4.497	2.31516
chr15	74831531	74834807	-	PROMPT_uc002ayc.2	2.73878	0.000179432	0.000989597	3.7461	3.00454	81	80	108	11.5258	18.7375	11.1128
chr15	50714748	50717812	-	PROMPT_uc001zyk.1	2.73846	0.00465846	0.00952665	2.33176	2.02106	15	9	18	1.0977	4.12225	1.85213
chr5	78530011	78533285	-	PROMPT_uc003kfx.3	2.73418	4.18301e-06	0.000134348	5.37851	3.87177	12	13	12	3.84194	1.499	1.85213
chr2	157196825	157200243	+	PROMPT_uc002tzb.1	2.73385	0.000658024	0.00226676	3.18176	2.64459	40	37	61	7.68389	8.61924	4.63033
chr17	6937145	6940645	-	PROMPT_uc002geh.2	2.72856	0.000803047	0.00258468	3.09526	2.58759	16	13	8	2.1954	1.87375	1.3891
chr1	224516644	224519884	+	PROMPT_uc001hok.2	2.72541	0.00249692	0.00592746	2.6026	2.22713	6	6	10	0.548849	1.499	1.3891
chr17	58468415	58471915	+	PROMPT_uc002iyo.1	2.72296	0.000745578	0.00248223	3.12751	2.60516	115	90	141	14.8189	25.483	13.4279
chr5	168005425	168008656	+	PROMPT_uc003lzz.1	2.72234	0.0297759	0.0423376	1.52614	1.37327	18	3	15	1.64655	0.749499	2.31516
chr16	22215335	22218835	-	PROMPT_uc002dkh.2	2.71559	0.00546864	0.0108974	2.26212	1.96268	9	3	6	0.548849	1.12425	0.926065
chr11	68038127	68041627	+	PROMPT_uc001onr.3	2.71494	8.32578e-05	0.000631371	4.07958	3.19972	73	39	70	8.23274	10.493	10.1867
chr2	15729788	15733288	-	PROMPT_uc010yjq.1	2.71368	9.80954e-05	0.000705379	4.00835	3.15158	23	24	29	3.84194	7.12024	1.85213
chr5	158688421	158691709	-	PROMPT_uc003lxq.2	2.70875	0.000494627	0.00194237	3.30572	2.71167	56	35	46	7.68389	8.24449	5.09336
chr16	2730574	2733874	-	PROMPT_uc002crd.2	2.70721	1.42948e-05	0.000251772	4.84482	3.59899	38	43	53	7.13504	7.12024	6.01942
chr1	161718064	161721564	-	PROMPT_uc001gbo.2	2.70675	0.00162925	0.00428709	2.78801	2.36784	18	21	30	2.1954	8.99399	3.24123
chr11	67082938	67086438	-	PROMPT_uc010rpo.1	2.69905	0.000291746	0.00140968	3.535	2.85088	37	36	51	3.84194	8.61924	6.48246
chr1	171748723	171751926	-	PROMPT_uc001ghz.2	2.6975	0.00109154	0.00325674	2.96196	2.48722	8	8	13	2.1954	1.499	0.926065
chr4	144103822	144107322	-	PROMPT_uc003ija.3	2.69494	7.48601e-05	0.000601083	4.12575	3.22107	32	29	25	2.74425	4.87175	5.09336
chr5	40754658	40758050	+	PROMPT_uc003jma.2	2.69222	0.00154792	0.00411272	2.81025	2.38587	18	10	15	1.64655	1.87375	3.24123
chr10	89262565	89266065	-	PROMPT_uc001keu.2	2.69042	0.000220051	0.00114562	3.65748	2.94096	71	44	69	8.23274	12.3667	7.87156
chr14	100148217	100151717	-	PROMPT_uc001ygn.1	2.68739	0.00452983	0.00929807	2.34392	2.03161	18	9	22	2.74425	1.499	3.24123
chr17	55926135	55929497	+	PROMPT_uc002ivc.2	2.68465	1.27276e-05	0.000249868	4.89525	3.60229	27	21	31	3.84194	4.497	4.16729
chrX	14046606	14050106	+	PROMPT_uc004cwb.2	2.68434	0.0094527	0.0165422	2.02444	1.78141	11	2	9	1.64655	0.749499	0.926065
chr2	198298411	198301911	+	PROMPT_uc002uue.2	2.67608	0.000758542	0.0025045	3.12002	2.60128	41	27	39	5.48849	10.493	3.24123
chr22	40740945	40744020	-	PROMPT_uc003ayp.3	2.67324	0.00149221	0.00402345	2.82617	2.3954	46	31	52	6.58619	9.36874	4.63033
chr8	82642598	82646098	-	PROMPT_uc003ycl.2	2.66897	2.15853e-06	0.000124788	5.66584	3.90383	21	24	14	3.29309	3.37275	3.24123
chr5	1632686	1636001	+	PROMPT_uc003jcq.3	2.66772	0.0549115	0.0720113	1.26034	1.1426	23	8	34	4.39079	5.996	0.926065
chr16	57767214	57770714	-	PROMPT_uc002eml.1	2.6664	0.000191922	0.00103752	3.71688	2.984	37	37	50	6.03734	13.491	5.09336
chr15	45001537	45005037	-	PROMPT_uc010uek.1	2.6652	0.00585889	0.0114453	2.23218	1.94137	12	6	8	0.548849	1.87375	1.85213
chr5	37247638	37251138	+	PROMPT_uc011cpa.1	2.65745	0.0023246	0.00565406	2.63365	2.24764	13	16	23	2.74425	1.87375	3.70426
chr21	33103084	33106584	+	PROMPT_uc002ypd.2	2.65666	0.000625643	0.0022029	3.20367	2.65701	80	49	75	9.87928	14.2405	8.33459
chr8	23313784	23317253	+	PROMPT_uc011kzu.1	2.64688	0.000693868	0.00234583	3.15872	2.6297	29	30	21	2.1954	5.2465	5.09336
chr3	180318121	180321320	-	PROMPT_uc003fkk.2	2.64656	0.000800766	0.00258468	3.09649	2.58759	32	22	34	3.29309	7.86974	4.16729
chr1	169862036	169865223	+	PROMPT_uc001ggs.2	2.64541	0.0147359	0.0235947	1.83162	1.62718	7	3	10	0.548849	1.12425	1.3891
chr10	121355329	121358829	+	PROMPT_uc001lei.1	2.64427	0.000721438	0.00242403	3.1418	2.61546	101	67	111	11.5258	19.8617	13.4279
chr6	41511924	41515424	-	PROMPT_uc003oql.2	2.64407	0.000151077	0.000880737	3.8208	3.05515	74	79	52	12.0747	12.3667	8.33459
chr10	21814000	21817299	+	PROMPT_uc009xkd.2	2.6429	0.00100883	0.00309449	2.99618	2.50941	82	41	82	8.23274	13.491	10.1867
chr15	51198794	51202294	-	PROMPT_uc010ufi.1	2.63524	0.000320812	0.00148702	3.49375	2.82768	25	37	32	6.58619	4.497	4.16729
chr10	74384561	74387785	+	PROMPT_uc001jtb.1	2.6339	4.43544e-05	0.000457662	4.35306	3.33946	31	23	23	4.39079	3.37275	4.63033
chr12	54376783	54380283	-	PROMPT_uc001sen.2	2.62797	4.64602e-05	0.000457662	4.33292	3.33946	15	10	21	2.74425	2.2485	2.31516
chr22	20065672	20068945	-	PROMPT_uc002zri.2	2.62677	0.0121618	0.0202142	1.915	1.69434	33	19	67	4.39079	9.74349	4.16729
chr11	108367056	108370261	+	PROMPT_uc001pkj.2	2.62364	0.000341643	0.00154163	3.46643	2.81202	11	10	14	2.74425	1.87375	0.926065
chr12	27861965	27865171	-	PROMPT_uc001rih.2	2.61646	0.000129172	0.000820089	3.88883	3.08614	21	17	22	2.1954	5.62125	3.24123
chr8	103423709	103427209	+	PROMPT_uc003ykr.1	2.61639	3.48723e-05	0.000408992	4.45752	3.38829	102	87	106	13.7212	22.8597	15.2801
chr1	87791989	87795489	-	PROMPT_uc001dmi.2	2.61444	0.00996836	0.0173213	2.00138	1.76142	14	5	15	1.0977	1.499	2.7782
chr19	39925307	39928807	+	PROMPT_uc002olk.2	2.61318	0.00057863	0.00209226	3.2376	2.67938	14	11	17	3.29309	1.87375	1.85213
chr16	87798159	87801370	+	PROMPT_uc002fki.2	2.61264	0.0144222	0.0232287	1.84097	1.63397	33	14	30	1.0977	7.12024	5.09336
chr15	64678157	64681369	-	PROMPT_uc002anm.2	2.61066	0.0113471	0.0191219	1.94512	1.71847	9	11	20	0.548849	2.2485	4.16729
chr11	34458498	34461814	-	PROMPT_uc001mvm.2	2.60974	0.0549317	0.0720113	1.26018	1.1426	13	2	5	1.0977	0.37475	1.3891
chr20	42084590	42088090	-	PROMPT_uc010zwg.1	2.60782	0.0380078	0.052184	1.42013	1.28246	8	11	23	2.74425	4.497	0
chr5	79782048	79785263	-	PROMPT_uc003kgv.1	2.60374	0.00131044	0.0036402	2.88258	2.43888	19	35	23	2.74425	4.87175	5.09336
chr8	120866228	120869728	+	PROMPT_uc003yov.2	2.60099	0.000134936	0.000832485	3.86987	3.07962	81	33	62	11.5258	10.493	8.79762
chr6	30180500	30184000	+	PROMPT_uc003nps.2	2.60051	0.0331754	0.0466249	1.47918	1.33138	17	6	25	1.0977	3.7475	2.7782
chr16	31518292	31521605	+	PROMPT_uc002eci.1	2.59694	9.03768e-05	0.00067137	4.04394	3.17304	38	29	40	5.48849	7.12024	5.09336
chr9	140133248	140136748	-	PROMPT_uc004cmg.1	2.5966	0.00117153	0.00340243	2.93125	2.46821	61	54	95	8.78159	10.8677	14.817
chr19	44257740	44261240	+	PROMPT_uc002oxj.2	2.59614	0.000191683	0.00103752	3.71742	2.984	130	85	124	18.112	21.7355	15.7431
chr11	46142470	46145739	+	PROMPT_uc001ncb.3	2.59419	0.000377586	0.0016493	3.42298	2.7827	7	10	10	1.64655	1.87375	0.926065
chr16	11835457	11838957	+	PROMPT_uc002dbg.1	2.59283	0.00320649	0.00717517	2.49397	2.14417	29	24	43	2.1954	7.86974	6.01942
chr14	96966637	96970137	-	PROMPT_uc001yfo.2	2.59176	0.00265626	0.00614541	2.57573	2.21145	25	14	31	2.74425	4.87175	3.70426
chr15	66992119	66995619	-	PROMPT_uc010bhx.2	2.59098	0.00663167	0.0124644	2.17838	1.90433	10	5	20	1.0977	2.2485	1.85213
chr9	139759442	139762942	+	PROMPT_uc004cjt.1	2.58558	0.00122857	0.00351204	2.9106	2.45444	116	61	106	18.6609	19.1122	9.72369
chr12	118572110	118575267	-	PROMPT_uc010szc.1	2.58424	0.000365274	0.0016149	3.43738	2.79186	29	27	17	4.93964	3.37275	3.70426
chr1	47798393	47801544	-	PROMPT_uc001crh.2	2.57951	0.00168908	0.00441263	2.77235	2.3553	18	12	11	1.64655	5.2465	1.85213
chr19	46008120	46011620	-	PROMPT_uc002pcg.2	2.57689	0.000126535	0.000810384	3.89779	3.09131	28	23	30	6.58619	4.497	3.24123
chr3	196013202	196016702	+	PROMPT_uc003fwg.2	2.57581	0.00100807	0.00309449	2.99651	2.50941	43	20	56	6.03734	8.61924	5.55639
chr1	154529967	154533423	+	PROMPT_uc001fff.1	2.57523	0.000163129	0.00092299	3.78747	3.0348	45	45	60	6.58619	12.7415	7.87156
chr9	139009366	139012866	+	PROMPT_uc004cgx.3	2.56672	0.00689139	0.0128401	2.16169	1.89143	37	25	74	4.39079	8.99399	8.33459
chr1	161734110	161737495	-	PROMPT_uc001gbq.1	2.56382	0.0115738	0.0194277	1.93653	1.71158	4	9	7	0.548849	2.62325	0.926065
chr16	21962475	21965849	-	PROMPT_uc002djx.2	2.56315	2.92838e-06	0.000124788	5.53337	3.90383	97	95	100	16.4655	25.1082	14.354
chr11	88069513	88073013	+	PROMPT_uc001pck.3	2.56042	0.00227575	0.00555954	2.64288	2.25496	28	24	16	2.74425	3.7475	5.09336
chr5	14662711	14666211	-	PROMPT_uc003jfk.2	2.55283	0.00126761	0.00355843	2.89701	2.44874	25	22	34	0.548849	4.87175	6.48246
chr20	35915981	35919481	-	PROMPT_uc002xgu.2	2.55279	0.0128236	0.0211532	1.89199	1.67462	22	11	25	1.0977	6.7455	3.24123
chr15	66083311	66086639	+	PROMPT_uc002api.2	2.54912	0.00536453	0.0107488	2.27047	1.96864	16	18	31	1.64655	5.2465	4.63033
chr6	96967663	96971074	-	PROMPT_uc003por.2	2.5486	0.00260298	0.00608476	2.58453	2.21576	68	39	59	4.93964	13.8657	10.6498
chr7	73667335	73670835	+	PROMPT_uc011kfa.1	2.54817	9.64915e-05	0.000705379	4.01551	3.15158	35	28	52	7.13504	5.62125	5.55639
chr5	39423910	39427248	+	PROMPT_uc003jlx.2	2.54602	0.00637482	0.0122077	2.19553	1.91337	4	3	6	0.548849	1.499	0.463033
chr18	2653588	2657088	-	PROMPT_uc002klm.3	2.54236	0.00190263	0.0048318	2.72065	2.31589	60	36	53	4.93964	15.3647	8.33459
chr6	31365864	31369019	-	PROMPT_uc003rxz.1	2.53887	0.000217869	0.00114562	3.66181	2.94096	171	137	125	18.6609	26.982	29.6341
chr10	7858495	7861831	-	PROMPT_uc010qbd.1	2.53872	0.000105884	0.000720971	3.97517	3.14208	23	11	21	3.84194	2.998	3.24123
chr2	122511265	122514499	-	PROMPT_uc002tnl.2	2.53575	0.00244202	0.00587375	2.61225	2.23108	25	26	15	3.84194	5.62125	2.31516
chr18	9100594	9103982	-	PROMPT_uc002knu.2	2.53052	0.00056165	0.00205813	3.25053	2.68653	13	9	12	4.39079	1.87375	1.3891
chr5	32311928	32315005	+	PROMPT_uc003jhq.2	2.52947	0.0626413	0.0811439	1.20314	1.09074	20	4	11	0.548849	2.998	2.7782
chr14	73523140	73526517	-	PROMPT_uc001xnn.3	2.52913	0.00178565	0.0045801	2.7482	2.33912	94	49	67	8.78159	14.6152	12.5019
chr6	166795166	166798666	+	PROMPT_uc011egn.1	2.5277	0.00363634	0.00787123	2.43934	2.10396	10	8	23	1.64655	2.998	1.85213
chr11	77849302	77852802	+	PROMPT_uc001oyz.1	2.52716	3.99799e-06	0.000133923	5.39816	3.87314	131	126	115	22.5028	20.2365	21.7625
chr1	197869709	197873186	-	PROMPT_uc001guh.2	2.52235	0.00505436	0.01024	2.29633	1.9897	34	18	26	2.74425	10.493	3.70426
chr11	116642285	116645785	+	PROMPT_uc001ppo.2	2.51731	0.0174856	0.0270588	1.75732	1.56769	13	4	11	1.0977	2.998	0.926065
chr7	44833996	44837496	-	PROMPT_uc003tlw.2	2.51724	0.000369742	0.00162806	3.4321	2.78833	109	69	126	13.7212	19.487	18.9843
chr5	39073124	39076460	+	PROMPT_uc003jlp.2	2.51672	0.00241677	0.00583875	2.61676	2.23368	32	19	26	2.74425	11.2425	4.16729
chr13	52376472	52379972	+	PROMPT_uc001vfr.1	2.51605	0.0029658	0.0067472	2.52786	2.17088	57	28	83	6.58619	11.6172	9.72369
chr15	91536562	91539772	+	PROMPT_uc002bqm.2	2.51406	2.78486e-06	0.000124788	5.5552	3.90383	129	125	135	20.3074	25.1082	22.6886
chr17	58602154	58605654	+	PROMPT_uc002iys.1	2.5113	0.000346593	0.00155753	3.46018	2.80756	61	48	74	12.0747	11.6172	8.33459
chr11	64779556	64783056	-	PROMPT_uc010rnu.1	2.51105	0.00885424	0.0157217	2.05285	1.8035	9	13	19	3.84194	1.12425	2.7782
chr11	67235388	67238589	+	PROMPT_uc001olp.1	2.50943	0.0169508	0.0263678	1.77081	1.57893	5	2	5	1.64655	0.37475	0.463033
chr14	64852655	64856155	-	PROMPT_uc010aqe.2	2.50392	3.8979e-06	0.000133923	5.40917	3.87314	103	94	103	15.9166	17.6132	20.3734
chr7	75542259	75545759	-	PROMPT_uc003udy.2	2.50255	0.0122939	0.0204026	1.91031	1.69032	18	8	13	2.1954	3.37275	1.3891
chr3	119394866	119398366	+	PROMPT_uc003ecz.1	2.50249	0.0638874	0.0824646	1.19458	1.08373	15	4	13	0.548849	5.62125	1.3891
chr17	43223830	43227037	-	PROMPT_uc002iig.2	2.50195	2.79453e-05	0.00035397	4.55369	3.45103	73	74	98	15.3678	14.99	12.5019
chr3	188663579	188666966	-	PROMPT_uc003frv.1	2.50183	1.21416e-05	0.000249868	4.91572	3.60229	36	34	32	7.13504	5.996	2.31516
chr4	1870705	1874205	-	PROMPT_uc003gdx.2	2.5008	0.000461589	0.00186687	3.33574	2.72889	19	14	20	3.29309	4.12225	1.85213
chr11	125460701	125463879	-	PROMPT_uc009zbm.2	2.50061	0.00132317	0.00365799	2.87838	2.43676	45	21	43	4.93964	7.86974	6.01942
chr11	72523108	72526608	-	PROMPT_uc001otc.1	2.49564	2.03749e-05	0.00030902	4.6909	3.51001	97	75	79	15.9166	14.99	13.4279
chr11	113744997	113748216	+	PROMPT_uc001poh.2	2.49431	0.00909256	0.0160405	2.04131	1.79478	51	36	76	5.48849	14.6152	9.72369
chr16	89555878	89559362	+	PROMPT_uc002fmx.1	2.49364	4.00894e-06	0.000133923	5.39697	3.87314	38	37	39	12.0747	6.7455	5.55639
chr6	36952586	36956086	+	PROMPT_uc003onc.1	2.48966	0.00274142	0.00630238	2.56202	2.2005	24	6	31	2.74425	4.12225	4.63033
chr11	12397398	12400898	-	PROMPT_uc001mkh.2	2.48856	0.0350338	0.0489219	1.45551	1.3105	11	6	25	1.0977	2.62325	3.24123
chr5	107716739	107719788	+	PROMPT_uc011cvc.1	2.48757	2.99853e-05	0.000359823	4.52309	3.44391	70	40	67	11.5258	10.1182	12.0388
chr19	55769387	55772887	+	PROMPT_uc002qjw.3	2.47744	0.00267655	0.00617927	2.57242	2.20906	23	22	40	2.74425	6.37075	6.48246
chr19	982230	985730	-	PROMPT_uc002lqm.1	2.47638	0.00102954	0.00313165	2.98736	2.50423	6	6	9	1.0977	5.2465	0.926065
chr20	62257083	62260583	+	PROMPT_uc002yfq.1	2.47376	0.00181484	0.00464124	2.74116	2.33337	44	37	73	7.13504	13.1162	7.40852
chr7	134329552	134332815	-	PROMPT_uc003vrv.2	2.47047	0.000107633	0.000720971	3.96806	3.14208	41	27	29	6.58619	5.62125	5.09336
chr7	127290041	127293396	-	PROMPT_uc003vmi.2	2.46976	0.000529255	0.0019818	3.27634	2.70294	31	13	31	4.39079	5.62125	4.16729
chr2	64879705	64882911	+	PROMPT_uc002sde.1	2.46895	0.00396671	0.00837629	2.40157	2.07695	23	17	30	1.0977	7.12024	4.16729
chr14	75592319	75595678	+	PROMPT_uc001xrl.2	2.46648	7.91774e-05	0.000615138	4.1014	3.21103	63	50	51	7.13504	10.1182	12.0388
chr6	144162388	144165816	-	PROMPT_uc003qjs.2	2.46519	0.00278604	0.00637116	2.55501	2.19578	19	11	21	2.1954	5.2465	2.31516
chr1	157106710	157110210	+	PROMPT_uc001fqr.2	2.45373	0.0213619	0.0320869	1.67036	1.49367	36	20	50	2.1954	10.8677	8.33459
chr1	45767327	45770738	-	PROMPT_uc010olk.1	2.45328	0.0025415	0.00598128	2.59491	2.22321	32	24	44	6.58619	7.49499	4.16729
chr1	211751247	211754747	+	PROMPT_uc001hio.1	2.44968	0.0107159	0.0183127	1.96997	1.73725	20	26	43	8.23274	5.996	2.7782
chr1	166806614	166810055	-	PROMPT_uc010ple.1	2.44881	0.0236602	0.0350491	1.62598	1.45532	28	12	31	2.1954	8.99399	3.24123
chr9	100743942	100747128	-	PROMPT_uc004aya.2	2.44556	4.39909e-05	0.000457662	4.35664	3.33946	72	42	110	12.0747	14.2405	13.4279
chr17	56082535	56086035	+	PROMPT_uc002ivi.2	2.44537	5.6311e-05	0.0004959	4.24941	3.30461	234	189	238	39.5171	46.8437	35.1905
chr5	6377254	6380622	+	PROMPT_uc003jdo.2	2.4447	0.000379244	0.00164994	3.42108	2.78253	17	17	10	2.1954	2.998	2.7782
chr2	128567332	128570724	+	PROMPT_uc002tpg.1	2.44186	0.0205927	0.0311457	1.68629	1.5066	22	8	25	4.93964	2.998	1.85213
chr7	39661107	39664607	-	PROMPT_uc003thd.2	2.44164	2.78399e-06	0.000124788	5.55533	3.90383	61	57	60	10.977	11.6172	8.79762
chr9	91923715	91927215	-	PROMPT_uc004aqh.2	2.43529	0.00301971	0.00683418	2.52003	2.16531	142	93	181	19.2097	38.5992	20.3734
chr13	34390150	34393650	-	PROMPT_uc010ted.1	2.4329	0.0021414	0.00530252	2.6693	2.27552	4	3	5	1.0977	0.749499	0.463033
chr12	3184585	3187872	-	PROMPT_uc001qlp.2	2.42584	0.0278617	0.0400856	1.55499	1.39701	20	7	19	2.1954	5.62125	1.3891
chr17	21116157	21119462	+	PROMPT_uc002gyq.2	2.4258	0.00073074	0.00244671	3.13624	2.61142	73	85	54	15.9166	12.7415	10.6498
chr21	46220295	46223795	+	PROMPT_uc002zfx.2	2.42573	0.00363338	0.00787123	2.43969	2.10396	36	36	63	4.39079	10.8677	10.6498
chrX	118924188	118927542	+	PROMPT_uc004erx.1	2.42513	0.0073403	0.0134265	2.13429	1.87204	16	11	21	0.548849	4.87175	3.24123
chr10	90638392	90641892	-	PROMPT_uc001kfk.2	2.42222	0.0115701	0.0194277	1.93666	1.71158	11	10	24	1.64655	4.497	2.31516
chr6	13813441	13816941	+	PROMPT_uc003nbd.2	2.41909	0.00315218	0.00708267	2.50139	2.1498	17	8	18	3.29309	2.62325	1.85213
chr20	44562045	44565208	-	PROMPT_uc002xqs.2	2.41576	0.0109262	0.0186427	1.96153	1.72949	89	62	134	15.3678	27.3567	11.5758
chr7	1542823	1546323	+	PROMPT_uc003skn.2	2.4155	0.000362593	0.00160956	3.44058	2.79329	26	19	24	9.33043	4.12225	3.24123
chr1	226247800	226251300	-	PROMPT_uc010pvl.1	2.41389	0.000552548	0.00203159	3.25763	2.69216	66	61	46	17.0143	8.61924	9.26065
chr21	15754329	15757779	+	PROMPT_uc002yjt.2	2.41043	0.000195024	0.00104568	3.70991	2.9806	63	49	60	9.33043	14.6152	9.26065
chr14	60556738	60560052	-	PROMPT_uc001xer.3	2.40998	0.000913627	0.0028669	3.03923	2.54259	51	39	59	13.1724	7.12024	8.33459
chr1	150334786	150337927	-	PROMPT_uc010pcc.1	2.40963	0.00411405	0.00858994	2.38573	2.06601	18	10	15	2.74425	4.497	1.3891
chr11	13483387	13486879	+	PROMPT_uc001mkz.2	2.40835	0.0208796	0.031536	1.68028	1.50119	41	26	64	3.84194	14.2405	8.33459
chr5	133511448	133514948	+	PROMPT_uc003kzc.3	2.40501	0.000565225	0.00205978	3.24778	2.68618	19	16	23	3.84194	4.87175	2.31516
chr6	159419471	159422971	+	PROMPT_uc003qrx.2	2.40439	2.60936e-05	0.000351781	4.58347	3.45373	44	37	40	6.58619	8.99399	7.40852
chr15	69753098	69756598	-	PROMPT_uc002asf.1	2.40119	4.00266e-06	0.000133923	5.39765	3.87314	33	33	35	8.23274	6.37075	5.55639
chr12	76952258	76955486	+	PROMPT_uc001sye.1	2.39885	0.000153938	0.000884736	3.81266	3.05319	18	15	19	2.1954	3.7475	3.70426
chr7	45807240	45810638	+	PROMPT_uc003tnh.2	2.39813	5.80914e-05	0.000503459	4.23589	3.29804	61	42	48	8.78159	10.8677	8.79762
chr1	45203460	45206837	-	PROMPT_uc001cmg.3	2.3957	0.000316474	0.00148321	3.49966	2.8288	25	23	31	4.39079	11.992	4.16729
chr6	24719062	24722362	+	PROMPT_uc003nel.2	2.39137	0.00164231	0.00430071	2.78455	2.36646	19	12	14	3.84194	1.499	3.24123
chr2	27631133	27634600	+	PROMPT_uc002rkl.2	2.39095	0.0125004	0.0206825	1.90308	1.6844	37	13	28	3.84194	7.49499	3.24123
chr18	12989142	12992642	-	PROMPT_uc002krs.1	2.39065	0.000850385	0.0027015	3.07038	2.5684	58	38	83	9.87928	13.8657	9.26065
chr10	99471335	99474835	-	PROMPT_uc001koj.3	2.38855	0.000498994	0.00194237	3.3019	2.71167	52	29	39	6.03734	8.61924	7.87156
chr1	8937945	8941303	+	PROMPT_uc001apj.1	2.38838	0.000391147	0.00168162	3.40766	2.77427	69	51	86	10.977	15.3647	12.5019
chr19	40930558	40933784	+	PROMPT_uc002ont.3	2.38426	0.0577579	0.0752644	1.23839	1.12341	32	16	54	2.1954	11.2425	7.87156
chr15	59663746	59666957	+	PROMPT_uc002aga.2	2.38373	0.00616469	0.0119144	2.21009	1.92393	16	11	21	1.64655	4.87175	3.24123
chr14	67706021	67709334	-	PROMPT_uc001xjb.1	2.38298	0.0016999	0.00443029	2.76958	2.35357	63	41	65	11.5258	15.3647	5.55639
chr21	45430188	45433526	-	PROMPT_uc002zdz.2	2.38219	0.000397674	0.00169633	3.40047	2.77049	55	47	73	12.6235	11.992	8.79762
chr8	144622306	144625613	+	PROMPT_uc003yyd.2	2.38205	0.000255647	0.00127735	3.59236	2.89369	93	64	86	13.1724	19.1122	14.354
chr5	149338139	149341638	-	PROMPT_uc003lrh.2	2.37938	0.007465	0.0136317	2.12697	1.86545	14	7	23	1.64655	2.998	3.24123
chr2	54948513	54952013	-	PROMPT_uc002ryb.3	2.3783	0.00108885	0.00325674	2.96303	2.48722	93	35	69	10.4281	15.7395	12.0388
chr9	35602263	35605549	-	PROMPT_uc003zwz.1	2.37637	9.4327e-06	0.000214594	5.02536	3.66838	38	37	34	10.4281	6.7455	6.48246
chrX	150563351	150566851	-	PROMPT_uc004feu.2	2.37566	2.90462e-05	0.00035397	4.53691	3.45103	14	12	13	0.548849	2.62325	2.7782
chr19	42899085	42902585	-	PROMPT_uc010eif.1	2.37147	0.0487763	0.0646404	1.31179	1.1895	11	2	9	1.64655	1.87375	0.463033
chr11	391832	395004	-	PROMPT_uc001lpc.2	2.36876	0.000141343	0.000846547	3.84972	3.07235	20	20	30	4.93964	3.7475	4.63033
chr15	65424719	65428219	+	PROMPT_uc002aol.2	2.36778	9.80015e-05	0.000705379	4.00877	3.15158	25	21	26	2.1954	5.996	4.63033
chr18	61142240	61145563	-	PROMPT_uc002liy.2	2.36641	0.000538165	0.00200572	3.26908	2.69773	7	5	5	1.0977	1.499	0.463033
chr5	131831229	131834677	+	PROMPT_uc003kxb.2	2.36528	0.00837554	0.0150926	2.07699	1.82124	24	12	19	5.48849	2.2485	3.24123
chr2	27253730	27257230	-	PROMPT_uc010yle.1	2.36382	4.46236e-06	0.000139226	5.35044	3.85628	94	96	89	23.6005	16.489	18.0583
chr8	99056391	99059722	+	PROMPT_uc010mbk.1	2.36253	5.25414e-05	0.000482144	4.2795	3.31682	47	55	55	7.13504	11.2425	11.1128
chr7	98921782	98924924	-	PROMPT_uc003upx.1	2.36025	0.00608446	0.0118015	2.21578	1.92806	40	26	54	6.03734	12.3667	5.55639
chr5	16464506	16468006	+	PROMPT_uc003jfq.2	2.35405	1.35613e-05	0.000249868	4.8677	3.60229	60	55	62	11.5258	13.1162	6.01942
chr15	100104380	100107612	-	PROMPT_uc010urv.1	2.34918	0.0520604	0.0687423	1.28349	1.16278	14	9	30	1.0977	5.62125	4.63033
chr5	89824145	89827645	+	PROMPT_uc003kjr.2	2.34737	7.65392e-05	0.000610079	4.11612	3.21461	9	9	14	2.1954	1.87375	1.85213
chr4	79695109	79698609	-	PROMPT_uc010ijl.1	2.34625	0.00651037	0.0123212	2.18639	1.90935	46	24	50	4.39079	10.8677	8.79762
chr15	81291156	81294656	-	PROMPT_uc002bfz.2	2.34612	0.000412708	0.00174007	3.38436	2.75943	105	60	138	20.3074	23.6092	17.1322
chr22	50245271	50248567	-	PROMPT_uc003bix.2	2.34262	0.00087318	0.0027638	3.0589	2.55849	27	16	29	3.84194	5.996	4.16729
chr7	45149915	45153286	+	PROMPT_uc003tmv.2	2.34202	0.00178674	0.0045801	2.74794	2.33912	16	12	19	1.64655	4.497	3.24123
chrX	129038163	129041408	-	PROMPT_uc004euz.2	2.34132	0.0047125	0.00961878	2.32675	2.01688	17	7	15	2.1954	3.37275	1.85213
chr1	202974569	202977891	-	PROMPT_uc009xai.1	2.34056	0.00865099	0.0154519	2.06293	1.81102	18	11	21	2.1954	6.7455	2.31516
chr16	81346381	81349881	-	PROMPT_uc002fgo.2	2.33623	4.23643e-05	0.000456645	4.373	3.34042	46	49	37	9.33043	7.49499	9.26065
chr2	47402500	47406000	+	PROMPT_uc010fbd.2	2.33537	6.27569e-06	0.000167148	5.20234	3.7769	67	23	61	12.6235	11.6172	12.0388
chr3	128901401	128904901	+	PROMPT_uc003elq.3	2.33235	6.81037e-06	0.000172952	5.16683	3.76208	176	158	159	29.089	35.976	32.8753
chr22	21994399	21997823	-	PROMPT_uc002zvf.2	2.3319	0.00397337	0.00837629	2.40084	2.07695	37	17	36	4.93964	8.61924	4.16729
chr13	27823624	27826895	-	PROMPT_uc001uqz.1	2.3312	0.000441585	0.00180603	3.35499	2.74327	86	81	53	14.2701	16.8637	12.0388
chr4	147442080	147445580	+	PROMPT_uc003ikr.2	2.32573	0.0026044	0.00608476	2.58429	2.21576	20	12	18	4.93964	2.998	2.31516
chr19	55971078	55974578	+	PROMPT_uc002qla.2	2.32569	0.00792824	0.0143815	2.10082	1.8422	10	5	12	1.0977	1.87375	2.31516
chr12	122514447	122517947	-	PROMPT_uc001ubq.2	2.32485	0.00150846	0.00404726	2.82147	2.39284	24	7	26	4.93964	4.12225	3.24123
chr9	2842838	2846191	+	PROMPT_uc003zhp.1	2.32405	5.24985e-05	0.000482144	4.27985	3.31682	63	42	58	9.87928	11.992	11.1128
chr9	139775662	139778763	-	PROMPT_uc010nbu.2	2.32403	0.000475226	0.0019009	3.3231	2.72104	27	31	38	7.68389	7.12024	4.63033
chr10	104612401	104615768	-	PROMPT_uc001kwh.2	2.32345	0.00118519	0.00341485	2.92621	2.46663	24	22	38	4.39079	7.86974	4.63033
chr9	25676798	25680298	+	PROMPT_uc003zpx.2	2.3222	0.00691825	0.0128482	2.16	1.89116	51	30	103	8.23274	15.7395	9.72369
chr16	54319501	54322625	+	PROMPT_uc002eht.1	2.32106	7.48558e-05	0.000601083	4.12577	3.22107	51	18	44	7.68389	9.36874	8.79762
chr5	171432541	171435875	+	PROMPT_uc003mbm.1	2.31673	9.76975e-05	0.000705379	4.01012	3.15158	14	17	14	4.39079	2.998	1.3891
chr11	776082	779582	+	PROMPT_uc001lrc.2	2.3155	7.87325e-05	0.000615138	4.10385	3.21103	168	202	231	44.4568	40.0982	35.6535
chr10	93681489	93684989	-	PROMPT_uc009xua.1	2.3122	0.00540803	0.0108161	2.26696	1.96593	50	25	42	5.48849	11.2425	6.94549
chr1	171709824	171713324	+	PROMPT_uc001ghw.1	2.31031	0.00817949	0.0148126	2.08727	1.82937	47	25	63	7.13504	13.1162	6.48246
chr3	12704329	12707695	+	PROMPT_uc003bxf.3	2.30944	0.000158751	0.000902897	3.79928	3.04436	11	14	13	2.1954	5.62125	2.31516
chr1	150291840	150295340	-	PROMPT_uc009wlo.2	2.30793	0.00115117	0.00337017	2.93886	2.47235	23	14	30	3.84194	5.62125	3.70426
chr7	39604134	39607415	-	PROMPT_uc003thc.3	2.30561	0.000340986	0.00154163	3.46726	2.81202	16	16	12	3.84194	2.998	0.926065
chr2	96999445	97002945	-	PROMPT_uc010fhu.1	2.30354	0.00448611	0.00923007	2.34813	2.03479	55	30	34	6.58619	12.7415	5.55639
chr3	121467368	121470566	+	PROMPT_uc003eei.3	2.29476	0.000103122	0.000718704	3.98665	3.14345	38	33	41	7.13504	13.491	6.48246
chr2	190303785	190307285	-	PROMPT_uc002uql.1	2.29471	0.00015173	0.000880737	3.81893	3.05515	36	27	35	7.68389	6.7455	5.55639
chr1	212456366	212459866	-	PROMPT_uc001hjb.2	2.29177	0.0139268	0.0225974	1.85615	1.64594	9	1	15	1.0977	2.2485	1.85213
chr12	8184061	8187561	-	PROMPT_uc001qtt.1	2.29173	0.0102033	0.0175464	1.99126	1.75581	42	23	50	10.977	8.99399	4.16729
chr9	131485224	131488589	+	PROMPT_uc004bvy.2	2.29116	2.93302e-06	0.000124788	5.53268	3.90383	58	56	56	10.977	17.6132	11.5758
chr3	128878807	128882277	+	PROMPT_uc003elo.1	2.28954	0.000331085	0.00150644	3.48006	2.82205	11	21	33	4.39079	4.87175	3.70426
chr19	16306574	16310038	-	PROMPT_uc002ndv.2	2.28387	0.00153271	0.00408225	2.81454	2.3891	11	9	14	1.64655	2.2485	3.24123
chr8	119122728	119126228	+	PROMPT_uc003yok.1	2.28281	0.0382904	0.0523318	1.41691	1.28123	96	44	122	7.13504	31.479	19.9104
chr20	48427484	48430812	-	PROMPT_uc010zyj.1	2.27828	0.047264	0.0627887	1.32547	1.20212	13	6	23	2.74425	4.12225	1.3891
chr1	204483594	204486906	-	PROMPT_uc010pqw.1	2.27428	0.00195978	0.00494245	2.70779	2.30606	10	10	7	0.548849	2.2485	2.31516
chr18	56336501	56340001	-	PROMPT_uc002lhm.1	2.27336	0.0132489	0.0217561	1.87782	1.66242	79	48	118	11.5258	24.7335	13.891
chr9	136201723	136205074	+	PROMPT_uc004cdb.3	2.27286	0.000497691	0.00194237	3.30304	2.71167	11	8	11	1.64655	4.12225	1.85213
chr19	46404630	46408130	+	PROMPT_uc002pdt.2	2.26898	0.112362	0.137709	0.949382	0.861037	4	1	16	1.64655	0.37475	0.926065
chr12	12762821	12766068	-	PROMPT_uc001rap.1	2.26888	0.000293207	0.00141049	3.53283	2.85063	6	8	7	2.1954	1.12425	1.3891
chr1	77683705	77687205	+	PROMPT_uc001dhk.2	2.25817	0.00123583	0.00352356	2.90804	2.45302	53	43	35	9.87928	6.37075	11.5758
chr1	233084231	233087731	-	PROMPT_uc001hvi.2	2.24708	0.0117788	0.0197277	1.9289	1.70492	18	6	18	3.84194	2.62325	1.85213
chr4	164414051	164417332	-	PROMPT_uc003iqq.3	2.24666	0.000451572	0.00183663	3.34527	2.73598	16	12	15	4.39079	2.998	0.926065
chr12	12868238	12871467	-	PROMPT_uc001rat.2	2.24665	5.73422e-05	0.000500941	4.24153	3.30021	37	18	40	6.58619	7.86974	7.87156
chr15	41911838	41914885	-	PROMPT_uc001zog.1	2.24492	0.000524201	0.00198072	3.2805	2.70318	43	31	41	7.68389	12.7415	6.01942
chr2	113031191	113034494	-	PROMPT_uc002thq.1	2.24379	0.000483729	0.00192084	3.3154	2.71651	57	49	81	14.8189	13.491	10.6498
chr17	47072452	47075952	-	PROMPT_uc002iom.2	2.24275	0.00896309	0.0158377	2.04754	1.80031	76	37	69	8.23274	22.8597	9.72369
chr2	227698608	227702108	-	PROMPT_uc002voi.2	2.24113	5.19633e-06	0.000153362	5.2843	3.81428	82	81	80	10.4281	20.2365	17.1322
chr1	117601196	117604605	-	PROMPT_uc001egx.1	2.23807	0.000677177	0.00231087	3.1693	2.63623	30	24	21	6.58619	5.2465	4.16729
chr9	96790987	96794487	-	PROMPT_uc004auf.1	2.23796	0.000256172	0.00127735	3.59147	2.89369	27	24	31	1.0977	7.12024	6.01942
chr7	66308532	66311860	+	PROMPT_uc003tvj.1	2.23374	1.06152e-05	0.000236567	4.97407	3.62605	101	97	93	24.6982	20.6112	11.1128
chr12	27675149	27678423	-	PROMPT_uc001rhy.1	2.22419	0.00893359	0.015815	2.04897	1.80093	46	14	43	6.58619	9.74349	5.09336
chr5	132385332	132388832	-	PROMPT_uc003kyj.2	2.22393	0.00631561	0.0121206	2.19958	1.91647	183	101	196	34.5775	47.2185	21.7625
chr4	99180304	99183804	-	PROMPT_uc003htu.2	2.22158	2.91734e-05	0.00035397	4.53501	3.45103	58	39	60	10.977	12.7415	11.5758
chr9	138798151	138801510	+	PROMPT_uc004cgr.3	2.22111	8.86381e-06	0.000209121	5.05238	3.6796	121	115	127	30.1867	22.8597	25.9298
chr7	128862306	128865806	-	PROMPT_uc003vot.2	2.21833	0.0193092	0.0294904	1.71424	1.53032	9	4	4	0.548849	1.12425	2.31516
chr6	108581115	108584356	+	PROMPT_uc003psh.2	2.21741	0.000118929	0.000781753	3.92471	3.10693	10	4	12	2.1954	1.87375	2.31516
chr3	150124050	150127452	-	PROMPT_uc003exv.2	2.2167	0.00103499	0.00313948	2.98506	2.50314	65	44	48	14.2701	8.61924	11.1128
chr9	136856582	136859789	+	PROMPT_uc004ces.2	2.21661	0.00987796	0.0172312	2.00533	1.76368	33	19	41	3.84194	8.99399	7.40852
chr1	22108769	22112190	+	PROMPT_uc001bfb.2	2.21563	0.0434659	0.0584542	1.36185	1.23318	9	5	14	1.64655	0.749499	5.09336
chr1	109232819	109236319	-	PROMPT_uc001dvv.3	2.21116	0.00045243	0.00183663	3.34445	2.73598	147	97	126	23.0517	32.6032	24.0777
chr6	151710308	151713808	+	PROMPT_uc003qoh.2	2.20754	5.19444e-06	0.000153362	5.28446	3.81428	190	203	194	47.7499	42.3467	37.0426
chr2	232327990	232331296	+	PROMPT_uc002vru.2	2.2049	0.00852106	0.0153043	2.06951	1.81519	60	28	84	8.23274	15.7395	11.1128
chr6	116419858	116423358	-	PROMPT_uc003pwj.2	2.20484	0.000588841	0.00211444	3.23	2.6748	10	7	8	1.64655	1.499	2.31516
chr2	242624964	242628421	+	PROMPT_uc002wbz.1	2.20259	5.6112e-05	0.0004959	4.25094	3.30461	121	105	127	25.7959	28.8557	22.2256
chr1	205780967	205784467	+	PROMPT_uc001hdh.1	2.20137	0.0158481	0.0248652	1.80002	1.60441	36	17	30	7.13504	9.74349	2.31516
chr8	142136320	142139820	-	PROMPT_uc003yvw.1	2.19547	1.70922e-05	0.000270502	4.7672	3.56783	43	42	87	9.33043	10.493	9.72369
chr17	48131323	48134561	-	PROMPT_uc010dbl.2	2.18994	0.00402433	0.00846738	2.39531	2.07225	133	89	192	38.9683	22.8597	26.8559
chr14	64008831	64012100	+	PROMPT_uc001xgd.1	2.18994	0.00726735	0.0133377	2.13862	1.87492	30	38	60	6.58619	15.7395	6.94549
chr2	175111975	175115320	+	PROMPT_uc002uih.2	2.18795	0.0129742	0.0213693	1.88692	1.67021	39	26	52	2.74425	15.3647	8.79762
chr9	72373559	72377059	+	PROMPT_uc004ahj.3	2.18754	0.00120166	0.00344413	2.92022	2.46292	31	25	46	6.03734	8.99399	6.94549
chr16	30595757	30599257	+	PROMPT_uc002dyv.1	2.18677	3.914e-06	0.000133923	5.40738	3.87314	225	209	206	45.0056	46.469	49.0815
chr9	19101549	19105049	+	PROMPT_uc003znk.2	2.18617	0.0355891	0.0493816	1.44868	1.30643	8	2	18	1.0977	1.499	2.7782
chr2	20644826	20648154	-	PROMPT_uc002rdv.2	2.18443	0.00141425	0.00385127	2.84947	2.4144	29	17	42	4.93964	6.7455	7.40852
chr7	75987365	75990413	+	PROMPT_uc011kgj.1	2.18276	0.0134817	0.022072	1.87026	1.65616	12	6	13	3.84194	1.87375	1.3891
chr14	45721022	45724340	+	PROMPT_uc001wwf.2	2.18276	0.0035093	0.00767967	2.45478	2.11466	100	49	85	13.1724	22.1102	15.2801
chr1	89147645	89151145	-	PROMPT_uc001dmm.1	2.18224	0.0005016	0.00194237	3.29964	2.71167	47	31	44	8.23274	7.49499	11.1128
chr5	93445936	93449390	+	PROMPT_uc010jbd.2	2.18103	0.0100375	0.0173708	1.99837	1.76018	24	16	34	3.84194	7.86974	4.63033
chr21	40684333	40687833	+	PROMPT_uc002yxk.1	2.1802	0.0372183	0.0513161	1.42924	1.28975	8	21	19	6.58619	3.7475	1.3891
chr10	75502021	75505521	-	PROMPT_uc010qkn.1	2.17863	0.00013756	0.000834533	3.86151	3.07856	361	281	341	67.5084	87.6914	62.9724
chr1	206806742	206810227	-	PROMPT_uc001hei.2	2.17735	0.0895071	0.112089	1.04814	0.950437	28	4	32	2.1954	8.24449	2.31516
chr15	41707163	41710663	-	PROMPT_uc001zny.2	2.17719	1.31824e-05	0.000249868	4.88	3.60229	105	74	103	22.5028	22.485	20.3734
chr3	125092775	125096064	+	PROMPT_uc003ehx.3	2.17668	0.00642271	0.0122077	2.19228	1.91337	57	35	72	8.78159	19.1122	9.26065
chr13	115044793	115048293	-	PROMPT_uc010tkn.1	2.17576	0.0111967	0.0189269	1.95091	1.72292	44	23	55	6.03734	11.992	8.33459
chr11	47585070	47588570	-	PROMPT_uc001nfs.3	2.17565	4.57795e-05	0.000457662	4.33933	3.33946	66	56	60	14.2701	8.99399	14.817
chr16	1523644	1526919	+	PROMPT_uc002clv.2	2.17069	0.0148932	0.0237768	1.82701	1.62385	29	17	35	2.1954	11.2425	6.01942
chr17	34898658	34902158	-	PROMPT_uc002hna.2	2.16644	1.35299e-05	0.000249868	4.86871	3.60229	99	88	99	18.112	23.2345	21.7625
chr1	109100424	109103924	-	PROMPT_uc010ouy.1	2.16187	0.0121557	0.0202142	1.91522	1.69434	10	7	14	2.1954	1.12425	4.63033
chr15	41243134	41246634	-	PROMPT_uc010uct.1	2.16132	0.000224793	0.00114708	3.64822	2.94041	18	14	16	4.39079	2.2485	3.70426
chr8	144633746	144637246	-	PROMPT_uc010mfe.2	2.15992	0.000521344	0.00198028	3.28288	2.70327	51	60	42	10.977	13.491	9.72369
chr7	158496165	158499665	+	PROMPT_uc003wnv.1	2.15824	0.0454612	0.0605411	1.34236	1.21795	4	2	15	0.548849	1.499	1.3891
chr8	145131395	145134895	-	PROMPT_uc003zau.2	2.15375	6.09488e-06	0.000167148	5.21504	3.7769	85	76	118	19.2097	19.1122	18.9843
chr5	10351709	10355209	-	PROMPT_uc003jet.1	2.15361	0.00436904	0.00905311	2.35961	2.0432	55	41	70	7.68389	17.988	12.9649
chr19	11069384	11072884	-	PROMPT_uc002mqe.2	2.15248	0.0227004	0.0338184	1.64397	1.47085	11	18	25	1.64655	5.996	5.55639
chr13	98084278	98087718	-	PROMPT_uc001vnd.2	2.1517	0.0408413	0.055471	1.3889	1.25593	9	3	13	1.0977	1.12425	3.24123
chr12	76740845	76744060	+	PROMPT_uc001syd.1	2.15092	0.00610039	0.0118114	2.21464	1.9277	11	6	11	1.0977	2.62325	2.7782
chr11	3012246	3015557	+	PROMPT_uc001lxc.2	2.14827	0.0812885	0.102978	1.08997	0.987255	7	13	31	2.74425	6.37075	1.85213
chr3	120313599	120317099	-	PROMPT_uc003edt.2	2.14425	0.000590573	0.00211444	3.22873	2.6748	13	15	11	6.03734	2.2485	2.7782
chr17	80055310	80058810	+	PROMPT_uc002kdu.2	2.14043	0.000773083	0.00253516	3.11177	2.596	82	71	143	17.5632	24.7335	19.9104
chr1	155713522	155716887	-	PROMPT_uc010pgn.1	2.13996	2.911e-05	0.00035397	4.53596	3.45103	31	54	53	11.5258	10.493	12.0388
chr13	111566490	111569990	+	PROMPT_uc001vrn.2	2.13955	0.000515484	0.00196821	3.28779	2.70593	11	10	8	1.64655	2.2485	2.7782
chr12	2920077	2923577	-	PROMPT_uc001qla.1	2.13937	2.41068e-05	0.000346377	4.61786	3.46045	39	21	30	7.13504	6.37075	6.94549
chr20	37589069	37592305	-	PROMPT_uc002xjh.2	2.13779	0.000219422	0.00114562	3.65872	2.94096	62	50	48	9.33043	16.1142	12.0388
chr16	84651220	84654242	+	PROMPT_uc002fid.2	2.13584	0.000958161	0.00296406	3.01856	2.52811	14	13	10	3.29309	3.37275	1.85213
chr20	47443440	47446940	+	PROMPT_uc002xtw.1	2.13495	0.00326813	0.00728327	2.4857	2.13767	13	8	13	2.74425	3.7475	1.3891
chr1	109617234	109620734	+	PROMPT_uc001dwm.1	2.13059	0.00244854	0.00587651	2.61109	2.23088	13	13	20	1.0977	4.87175	3.70426
chr17	36505780	36509038	-	PROMPT_uc002hqa.2	2.13041	0.00010333	0.000718704	3.98577	3.14345	45	33	62	10.4281	11.2425	9.26065
chr3	160471316	160474393	-	PROMPT_uc003fdr.2	2.12959	0.00163379	0.0042887	2.7868	2.36767	12	12	27	3.29309	4.12225	2.7782
chr19	19494133	19497633	-	PROMPT_uc010xqt.1	2.12805	0.00259398	0.00608476	2.58603	2.21576	28	17	50	5.48849	8.61924	5.55639
chr2	241372296	241375698	-	PROMPT_uc002vyw.3	2.12719	0.000609055	0.00217349	3.21534	2.66284	166	107	249	32.9309	44.97	37.0426
chr21	45660752	45663790	+	PROMPT_uc002zee.2	2.12672	0.000405431	0.00172269	3.39208	2.76379	14	12	17	2.74425	3.37275	3.70426
chr16	75466203	75469531	+	PROMPT_uc002fdy.2	2.12552	0.00270158	0.00622389	2.56838	2.20594	47	26	33	7.13504	10.493	6.48246
chr1	40504129	40507629	-	PROMPT_uc010ojd.1	2.11991	0.0228911	0.0340101	1.64033	1.46839	114	46	137	11.5258	30.3547	25.0038
chr2	10260363	10263863	-	PROMPT_uc002rah.2	2.11613	0.00232479	0.00565406	2.63362	2.24764	167	83	228	30.7355	47.5932	32.4123
chr20	33412096	33415314	+	PROMPT_uc002xaw.2	2.11604	6.92141e-05	0.000585073	4.15981	3.23279	6	6	15	1.64655	1.499	1.3891
chr8	141519853	141522984	-	PROMPT_uc003yvl.2	2.11559	0.00111186	0.00329039	2.95395	2.48275	108	171	154	39.5171	36.7255	24.0777
chr11	73308173	73311319	+	PROMPT_uc001oty.1	2.10958	0.000692868	0.00234583	3.15935	2.6297	7	5	7	1.0977	1.499	1.85213
chr7	72935642	72938821	+	PROMPT_uc003tyc.2	2.10726	4.39156e-05	0.000457662	4.35738	3.33946	22	19	19	3.84194	7.49499	4.63033
chr8	1709495	1712995	-	PROMPT_uc003wpo.3	2.10722	0.000567005	0.00205978	3.24641	2.68618	41	30	38	5.48849	9.36874	10.1867
chr12	16033230	16036730	-	PROMPT_uc001rdc.3	2.10194	0.000794169	0.00258468	3.10009	2.58759	31	21	20	6.58619	5.996	4.16729
chr11	123064181	123067681	+	PROMPT_uc001pyt.2	2.1001	0.0340867	0.0477214	1.46742	1.32129	3	1	5	0.548849	0.37475	0.926065
chr1	167688670	167692170	-	PROMPT_uc001gen.3	2.09963	0.0448093	0.0598188	1.34863	1.22316	10	5	3	0.548849	1.87375	1.85213
chr6	117922304	117925602	+	PROMPT_uc003pxu.2	2.09634	0.0160962	0.0251821	1.79328	1.59891	27	18	37	3.29309	13.8657	5.55639
chr19	5976894	5980394	+	PROMPT_uc002mdx.2	2.09534	1.3729e-05	0.000249868	4.86236	3.60229	51	46	77	11.5258	12.7415	11.5758
chr10	43930628	43933717	-	PROMPT_uc010qfb.1	2.09464	0.00193558	0.00489272	2.71319	2.31045	77	36	97	13.1724	19.8617	17.1322
chr6	32860410	32863910	-	PROMPT_uc003oci.1	2.09351	0.0106977	0.0183102	1.97071	1.73731	33	15	21	3.29309	6.7455	6.01942
chr7	116310070	116313514	-	PROMPT_uc003vii.1	2.08968	0.00200928	0.00504398	2.69696	2.29723	7	7	10	0.548849	5.2465	1.85213
chr1	151225100	151228600	-	PROMPT_uc001exl.2	2.08008	0.0412002	0.0557504	1.3851	1.25375	8	24	18	2.1954	7.49499	2.7782
chr17	74235342	74238584	+	PROMPT_uc002jqz.2	2.0799	0.0078181	0.0142068	2.1069	1.8475	16	2	6	1.0977	1.87375	1.3891
chr11	17228149	17231646	+	PROMPT_uc009ygu.1	2.07784	3.60758e-05	0.000414682	4.44278	3.38229	15	15	17	2.74425	5.2465	3.70426
chr3	53924730	53927944	+	PROMPT_uc011bet.1	2.07495	0.0189494	0.0289814	1.72241	1.53788	17	8	11	1.64655	5.2465	2.31516
chr16	57021594	57024870	-	PROMPT_uc002ekk.1	2.07297	0.00140397	0.00384246	2.85264	2.41539	7	10	7	2.74425	1.87375	0.463033
chr16	2263799	2267090	+	PROMPT_uc002cpk.1	2.0707	2.71465e-05	0.00035397	4.56629	3.45103	32	21	55	7.13504	7.86974	7.87156
chr16	9183381	9186554	-	PROMPT_uc002czm.2	2.07016	0.0247326	0.0362775	1.60673	1.44036	16	12	27	3.84194	7.86974	2.31516
chr1	227056221	227059721	-	PROMPT_uc009xeo.1	2.06646	0.00621436	0.0119473	2.2066	1.92273	7	4	4	1.0977	0.749499	1.85213
chr7	39987066	39990566	-	PROMPT_uc003thh.3	2.06379	0.00409996	0.00857694	2.38722	2.06667	34	29	48	5.48849	12.7415	9.26065
chr6	42895024	42898346	-	PROMPT_uc003osy.2	2.06252	0.0151691	0.0241467	1.81904	1.61714	21	14	34	4.93964	7.49499	3.70426
chr3	39423066	39426280	-	PROMPT_uc003cjo.2	2.06209	0.00118964	0.00341866	2.92458	2.46614	27	17	22	3.84194	5.996	6.01942
chr1	11118799	11122102	+	PROMPT_uc001arz.1	2.06147	2.72625e-05	0.00035397	4.56443	3.45103	18	20	39	4.93964	4.497	5.09336
chr11	63951141	63954641	-	PROMPT_uc001nyj.2	2.05893	0.00253711	0.00598128	2.59566	2.22321	121	92	162	22.5028	31.479	35.1905
chr2	20250398	20253726	+	PROMPT_uc002rdm.2	2.05417	0.000220311	0.00114562	3.65696	2.94096	21	12	19	3.84194	4.87175	4.16729
chrX	153717783	153721283	+	PROMPT_uc004flr.2	2.05385	0.0382513	0.0523318	1.41735	1.28123	15	10	6	2.1954	1.12425	5.09336
chr1	28830404	28833827	-	PROMPT_uc001bqa.1	2.05009	0.00618454	0.0119144	2.20869	1.92393	125	73	116	13.7212	33.3527	31.4862
chr14	50357616	50361116	-	PROMPT_uc001wxg.3	2.04662	4.01223e-05	0.000442715	4.39661	3.35388	36	29	33	8.23274	7.12024	8.33459
chr15	50977611	50981066	+	PROMPT_uc001zyt.3	2.04657	6.17756e-05	0.000527023	4.20918	3.27817	7	8	8	0.548849	2.62325	1.85213
chr8	48171617	48174883	-	PROMPT_uc011lcz.1	2.04412	0.0115819	0.0194277	1.93622	1.71158	19	8	20	3.84194	4.87175	2.31516
chr12	10764755	10768053	+	PROMPT_uc001qyq.1	2.04411	0.0101621	0.0175395	1.99302	1.75598	28	8	41	4.93964	8.99399	5.09336
chr11	66724786	66728286	+	PROMPT_uc001ojo.1	2.04388	0.00240029	0.00581179	2.61974	2.23569	3	2	2	0.548849	0.37475	2.31516
chr3	9003770	9007036	+	PROMPT_uc003brd.2	2.04296	0.0140349	0.0227391	1.85279	1.64323	2	5	4	0.548849	1.12425	0.926065
chr12	102269309	102272809	-	PROMPT_uc001tix.2	2.04274	0.000549569	0.00203159	3.25998	2.69216	20	6	19	3.84194	4.87175	3.70426
chr5	96518034	96521279	+	PROMPT_uc003kmz.2	2.03793	0.0040693	0.00852913	2.39048	2.0691	46	28	39	9.33043	11.992	6.48246
chr5	70881015	70884515	-	PROMPT_uc010iyv.1	2.03633	0.0184482	0.0283739	1.73405	1.54708	16	8	12	0.548849	4.87175	3.24123
chr20	30324925	30328412	-	PROMPT_uc002wwp.1	2.03425	0.000134601	0.000832485	3.87095	3.07962	34	24	38	7.13504	7.86974	8.79762
chr12	57480061	57483561	-	PROMPT_uc001smz.2	2.03086	0.0194022	0.0295911	1.71215	1.52884	50	25	73	7.13504	14.99	12.5019
chr2	54196729	54200229	+	PROMPT_uc002rxp.2	2.02427	0.00148981	0.00402345	2.82687	2.3954	92	61	87	15.3678	25.483	18.5213
chr1	204379038	204382538	+	PROMPT_uc001hav.3	2.0241	4.72224e-05	0.000457662	4.32585	3.33946	19	20	17	4.39079	5.2465	4.16729
chr6	34663249	34666745	+	PROMPT_uc003ojr.2	2.02336	0.0101671	0.0175395	1.9928	1.75598	17	9	41	3.29309	5.996	3.70426
chr16	2517042	2520085	-	PROMPT_uc002cqj.2	2.02238	2.50509e-05	0.000347854	4.60118	3.4586	13	16	13	3.29309	3.7475	3.24123
chrX	67716807	67720307	-	PROMPT_uc004dwy.2	2.02155	0.0254893	0.0371729	1.59364	1.42977	17	8	21	4.39079	5.2465	1.85213
chr8	25041024	25044524	-	PROMPT_uc003xef.2	2.0213	0.00217451	0.00536019	2.66264	2.27082	8	8	12	3.29309	1.12425	2.31516
chr3	114865376	114868853	+	PROMPT_uc003ebn.2	2.02007	0.00104851	0.00317167	2.97943	2.49871	8	11	13	3.29309	2.2485	2.31516
chr6	136609652	136613152	+	PROMPT_uc003qgw.1	2.01772	0.00174066	0.00449361	2.75929	2.3474	59	23	37	7.13504	10.493	10.1867
chr13	60736727	60739984	+	PROMPT_uc001vht.2	2.0172	0.000237415	0.00120027	3.62449	2.92072	43	35	35	3.84194	13.8657	9.26065
chr4	120986613	120990009	+	PROMPT_uc003idl.2	2.01237	0.000329943	0.00150644	3.48156	2.82205	125	132	168	29.6379	40.473	35.1905
chr1	108741535	108745035	+	PROMPT_uc001dvn.3	2.0118	0.000623691	0.0022029	3.20503	2.65701	22	26	37	6.03734	8.24449	6.48246
chr6	42713474	42716730	+	PROMPT_uc003osl.2	2.00884	0.000196305	0.00104568	3.70707	2.9806	90	74	72	15.3678	28.1062	19.4474
chr1	109967935	109971435	+	PROMPT_uc001dxn.2	1.99747	0.000493188	0.00194237	3.30699	2.71167	78	59	54	18.112	17.2385	12.5019
chr16	10835659	10839083	-	PROMPT_uc010bum.1	1.99643	0.000266253	0.00130968	3.57471	2.88284	22	27	22	6.58619	6.7455	4.16729
chr16	67968345	67971845	+	PROMPT_uc002eux.1	1.99337	0.0011559	0.00337498	2.93708	2.47173	115	86	125	21.954	36.3507	24.5407
chr7	65234383	65237839	+	PROMPT_uc003tud.1	1.99195	0.00533257	0.0107181	2.27306	1.96988	44	25	41	6.58619	12.3667	8.79762
chr8	6564124	6567190	-	PROMPT_uc003wqo.2	1.99168	0.00388015	0.00827563	2.41115	2.0822	36	59	44	8.78159	14.6152	11.5758
chr3	196592721	196596119	-	PROMPT_uc003fwz.3	1.99014	0.00102811	0.00313165	2.98796	2.50423	14	13	21	4.39079	2.998	4.63033
chr1	1341257	1344401	+	PROMPT_uc001afo.3	1.98218	1.49082e-05	0.000255014	4.82658	3.59344	120	109	113	27.9913	26.982	37.9687
chr16	11889875	11892960	+	PROMPT_uc002dbl.2	1.97628	0.000708972	0.0023895	3.14937	2.62169	67	58	49	10.4281	19.1122	15.2801
chr1	44676748	44680248	-	PROMPT_uc010okq.1	1.97617	2.86938e-05	0.00035397	4.54221	3.45103	29	33	29	9.33043	7.49499	6.94549
chr16	19122956	19126456	-	PROMPT_uc002dft.2	1.97534	2.5408e-05	0.000347854	4.59503	3.4586	57	38	69	14.2701	15.3647	13.891
chr9	117371591	117375006	-	PROMPT_uc004bjd.3	1.97494	0.00332086	0.00735051	2.47875	2.13368	23	14	23	4.39079	7.49499	3.70426
chr10	121650002	121653502	-	PROMPT_uc001leu.1	1.97469	4.26536e-05	0.000456645	4.37004	3.34042	47	41	44	6.58619	12.3667	11.5758
chr3	15900099	15903599	+	PROMPT_uc003caj.1	1.97308	1.95293e-05	0.000300366	4.70931	3.52235	58	67	44	14.2701	15.7395	14.354
chr10	71928978	71932478	+	PROMPT_uc010qjh.1	1.97057	1.22554e-05	0.000249868	4.91167	3.60229	24	23	24	6.03734	8.24449	3.70426
chr5	5420497	5423844	-	PROMPT_uc003jdm.3	1.96534	0.00643242	0.0122077	2.19163	1.91337	16	13	22	2.1954	5.996	5.09336
chr19	18391402	18394902	+	PROMPT_uc002nip.2	1.96401	0.000104963	0.000720971	3.97896	3.14208	35	40	55	9.33043	11.2425	11.1128
chr12	39297332	39300832	+	PROMPT_uc001rls.1	1.96243	0.0267108	0.0387022	1.57331	1.41226	19	9	30	2.74425	5.2465	6.01942
chr15	76627107	76630317	-	PROMPT_uc002bbw.1	1.95922	0.0224949	0.0335579	1.64792	1.47421	12	8	28	2.1954	4.497	4.63033
chr5	114597086	114600586	+	PROMPT_uc003kqw.3	1.95614	0.0211476	0.0318526	1.67474	1.49685	31	14	21	3.84194	9.74349	4.16729
chr8	102216608	102219977	+	PROMPT_uc003yka.2	1.95254	0.00027951	0.00136872	3.5536	2.86369	65	41	82	17.0143	18.7375	14.817
chr2	65452737	65456237	-	PROMPT_uc010yqf.1	1.95187	0.000485672	0.00192157	3.31366	2.71634	55	72	75	13.1724	19.1122	20.3734
chr4	129207990	129211047	+	PROMPT_uc003igg.2	1.94718	0.00134614	0.00371209	2.87091	2.43038	112	78	99	19.7586	31.1042	24.5407
chr10	103878852	103882352	+	PROMPT_uc009xwz.2	1.94709	0.000567761	0.00205978	3.24583	2.68618	34	15	36	7.13504	9.36874	7.40852
chr19	4005500	4009000	-	PROMPT_uc002lzg.2	1.9436	0.00152134	0.00407181	2.81777	2.39021	20	14	23	6.58619	4.12225	4.16729
chr13	100739209	100742709	-	PROMPT_uc001voo.2	1.94249	2.27767e-05	0.00033611	4.64251	3.47352	12	13	13	3.29309	2.2485	4.63033
chr1	226068660	226071938	+	PROMPT_uc001hpm.1	1.94148	0.0144995	0.0233188	1.83865	1.63229	5	8	9	0.548849	5.2465	1.85213
chr1	155902870	155906002	+	PROMPT_uc001fmi.1	1.9409	0.0103628	0.0177647	1.98452	1.75044	20	9	23	3.29309	5.996	3.70426
chr1	24305515	24309015	+	PROMPT_uc010oee.1	1.94085	0.02892	0.0413359	1.5388	1.38367	21	11	28	3.29309	9.36874	3.70426
chr6	34723481	34726671	-	PROMPT_uc003ojt.1	1.93966	0.000630605	0.0022029	3.20024	2.65701	23	27	20	6.03734	7.86974	4.63033
chr6	1388621	1392121	-	PROMPT_uc003mtm.2	1.9394	2.48696e-05	0.000347854	4.60433	3.4586	11	10	11	3.84194	2.2485	2.7782
chr10	98344886	98348386	+	PROMPT_uc001kmm.3	1.93892	0.00263303	0.0061176	2.57954	2.21342	55	37	39	7.13504	14.2405	13.4279
chr6	25277467	25280967	-	PROMPT_uc010jpx.2	1.93496	0.00913218	0.0160844	2.03943	1.79359	4	4	7	0.548849	1.499	1.85213
chr9	99416164	99419417	+	PROMPT_uc004awm.2	1.93334	0.000432497	0.00178897	3.36402	2.7474	18	16	14	2.74425	5.996	4.16729
chr3	142605578	142609078	+	PROMPT_uc003evd.2	1.93089	0.023687	0.0350491	1.62549	1.45532	11	6	4	1.0977	1.87375	2.31516
chr7	74070296	74073652	-	PROMPT_uc003uat.2	1.9305	0.00821548	0.0148286	2.08537	1.8289	14	10	17	1.0977	5.62125	3.70426
chr3	172465537	172468691	-	PROMPT_uc010hwv.1	1.92832	0.000851021	0.0027015	3.07006	2.5684	27	20	23	4.93964	13.1162	5.55639
chr5	115419071	115422571	-	PROMPT_uc003krt.1	1.92518	0.000552016	0.00203159	3.25805	2.69216	109	68	112	23.0517	29.6052	23.6147
chr15	75229106	75232358	+	PROMPT_uc002azi.3	1.92007	0.0666647	0.0855438	1.1761	1.06781	8	4	11	0.548849	4.12225	2.31516
chr6	91295576	91298768	+	PROMPT_uc003pnz.1	1.91738	0.00112519	0.00331189	2.94877	2.47992	18	11	14	3.29309	3.37275	4.63033
chr3	101291609	101295109	-	PROMPT_uc003dva.2	1.9159	0.0261096	0.0379617	1.5832	1.42065	21	10	18	2.1954	11.6172	3.70426
chr20	2643411	2646654	+	PROMPT_uc002wgp.2	1.90606	0.00703037	0.0130121	2.15302	1.88565	19	10	19	4.39079	5.62125	2.7782
chr10	3826246	3829746	+	PROMPT_uc010qaj.1	1.90412	0.00161162	0.00425093	2.79274	2.37152	23	16	19	3.29309	6.7455	5.55639
chr13	113342088	113345588	-	PROMPT_uc001vsi.3	1.9018	0.0237959	0.0351626	1.6235	1.45392	9	3	15	1.64655	3.37275	1.85213
chr12	12418809	12422045	+	PROMPT_uc001rah.3	1.89908	0.0353324	0.0491502	1.45183	1.30847	9	5	11	2.1954	4.497	0.463033
chr3	194391826	194395129	+	PROMPT_uc003fui.2	1.88922	0.0182126	0.0280702	1.73963	1.55175	9	9	17	0.548849	5.2465	3.24123
chr4	15655853	15659265	+	PROMPT_uc003gob.1	1.88877	0.00683328	0.0127778	2.16537	1.89355	21	6	18	4.93964	2.998	4.63033
chr15	90116697	90119908	-	PROMPT_uc002boe.2	1.88768	0.00243066	0.00585934	2.61428	2.23215	21	17	25	2.74425	7.12024	6.48246
chr4	74123443	74126818	+	PROMPT_uc003hgp.2	1.88431	1.25074e-05	0.000249868	4.90283	3.60229	163	184	139	42.2614	45.3447	44.9142
chr6	3750810	3754310	+	PROMPT_uc003mvt.2	1.88165	0.00388859	0.00827747	2.41021	2.0821	23	20	40	6.03734	10.1182	6.01942
chr10	70882018	70885207	-	PROMPT_uc001jpb.2	1.88126	1.6523e-05	0.00026534	4.78191	3.5762	10	8	15	2.74425	2.62325	2.7782
chr4	41990437	41993937	-	PROMPT_uc003gwl.2	1.87804	0.00709267	0.013061	2.14919	1.88402	18	11	15	1.0977	4.497	5.55639
chr17	17139507	17142619	+	PROMPT_uc010cpn.2	1.87753	0.0261421	0.0379617	1.58266	1.42065	24	14	36	4.39079	5.996	9.26065
chr3	142296308	142299486	+	PROMPT_uc003eux.3	1.87666	0.055562	0.0727502	1.25522	1.13817	21	6	21	1.64655	6.37075	5.09336
chr19	9877938	9881438	+	PROMPT_uc010xky.1	1.87658	0.0411332	0.0557289	1.38581	1.25392	16	7	20	2.74425	7.12024	2.31516
chr19	11198219	11201471	-	PROMPT_uc010xlk.1	1.87499	0.127948	0.154045	0.892967	0.812351	10	6	21	3.84194	7.86974	0.463033
chr9	100683383	100686708	+	PROMPT_uc004axv.1	1.86916	0.001414	0.00385127	2.84955	2.4144	6	5	7	1.64655	2.2485	0.926065
chr22	47132321	47135821	+	PROMPT_uc003bia.2	1.86649	0.0267584	0.0387022	1.57254	1.41226	15	5	16	3.29309	4.12225	1.85213
chr6	31460776	31464276	-	PROMPT_uc011dnm.1	1.86533	1.49459e-05	0.000255014	4.82548	3.59344	2	2	2	0.548849	0.37475	1.3891
chr17	44998504	45001730	-	PROMPT_uc002iky.2	1.86524	0.000306182	0.00145616	3.51402	2.83679	14	15	10	3.29309	4.12225	3.24123
chr19	10528850	10532350	-	PROMPT_uc002moj.2	1.86516	1.29393e-05	0.000249868	4.88809	3.60229	35	37	36	9.87928	10.8677	3.24123
chr2	154332866	154336366	+	PROMPT_uc002tyq.1	1.86508	8.69668e-05	0.00065495	4.06065	3.18379	9	13	11	3.29309	2.998	2.7782
chr10	105724781	105728281	-	PROMPT_uc001kxo.1	1.86341	0.00129616	0.00361997	2.88734	2.44129	26	18	26	6.58619	4.87175	7.87156
chr17	17738224	17741724	+	PROMPT_uc002grt.1	1.86271	0.116546	0.142199	0.933502	0.847102	38	17	64	4.39079	17.6132	11.1128
chr6	75952179	75955679	+	PROMPT_uc003phv.1	1.86162	0.110326	0.135672	0.957321	0.867511	20	6	20	1.64655	9.36874	3.24123
chr11	3860977	3864247	+	PROMPT_uc001lyu.2	1.86157	0.226106	0.259085	0.645687	0.586557	8	1	12	1.64655	2.62325	0.463033
chr13	21712521	21716020	-	PROMPT_uc001uns.2	1.8568	0.00558366	0.011026	2.25308	1.95758	18	12	11	2.74425	5.62125	3.24123
chr20	30944047	30947256	-	PROMPT_uc002wxr.1	1.85179	0.0141741	0.0228629	1.8485	1.64087	143	77	162	24.1494	54.7135	28.708
chr19	40501160	40504364	-	PROMPT_uc002oms.2	1.84859	0.00046455	0.00187191	3.33297	2.72771	62	59	38	12.6235	15.7395	16.2061
chr12	124194763	124198263	-	PROMPT_uc001ufq.1	1.84806	0.0444269	0.0594536	1.35235	1.22582	8	5	14	3.29309	2.62325	1.3891
chr20	52209780	52213173	+	PROMPT_uc010gij.1	1.84772	0.000124405	0.000803847	3.90516	3.09483	16	11	16	4.39079	4.12225	3.70426
chr3	57540011	57543256	-	PROMPT_uc003div.2	1.84559	0.000111849	0.00074024	3.95137	3.13063	30	26	27	7.68389	10.8677	3.70426
chr19	40335610	40339110	+	PROMPT_uc002omn.2	1.84201	0.0186562	0.0286472	1.72918	1.54292	8	2	10	1.64655	2.62325	1.3891
chr3	122133572	122137072	+	PROMPT_uc003efa.1	1.84131	0.000223468	0.00114708	3.65078	2.94041	265	224	153	69.7038	56.5872	58.3421
chr10	102104776	102107848	-	PROMPT_uc001kqy.2	1.84033	0.00781894	0.0142068	2.10685	1.8475	15	9	11	2.1954	6.7455	2.7782
chr1	181055635	181059135	-	PROMPT_uc001got.3	1.83509	0.00124554	0.0035328	2.90464	2.45188	26	12	30	6.03734	8.24449	6.01942
chr4	78781946	78785297	-	PROMPT_uc003hku.2	1.83397	0.00123939	0.00352451	2.90679	2.4529	4	3	3	0.548849	2.2485	0.926065
chr17	616695	620195	+	PROMPT_uc010cjo.1	1.83203	0.00032137	0.00148702	3.49299	2.82768	24	17	26	5.48849	6.37075	6.94549
chr2	26254661	26258161	-	PROMPT_uc002rgv.2	1.82387	0.00148025	0.00402098	2.82966	2.39567	22	14	35	7.68389	5.62125	5.55639
chr17	48501742	48504910	-	PROMPT_uc002iqu.2	1.823	0.00565979	0.011096	2.2472	1.95483	5	9	9	2.1954	1.499	2.7782
chr6	42184205	42187705	+	PROMPT_uc003osa.3	1.82231	0.0037958	0.00812747	2.4207	2.09004	4	6	6	2.1954	1.499	0.463033
chr12	12848144	12851644	+	PROMPT_uc001raq.2	1.82178	1.60814e-05	0.00026534	4.79368	3.5762	36	28	42	9.87928	10.493	10.1867
chr6	126305656	126309043	-	PROMPT_uc003qam.2	1.82087	0.00192896	0.0048873	2.71468	2.31093	12	14	9	2.74425	4.497	2.7782
chr16	72040266	72043766	-	PROMPT_uc002fbp.2	1.81323	0.00944527	0.0165422	2.02479	1.78141	128	112	213	40.6148	55.8377	31.0232
chr11	59435283	59438539	+	PROMPT_uc001noe.3	1.81211	0.000102651	0.000718704	3.98864	3.14345	39	35	33	9.87928	13.1162	8.79762
chr16	48642721	48645757	+	PROMPT_uc002efp.2	1.80567	0.00319741	0.00716954	2.4952	2.14451	44	26	42	8.78159	15.3647	8.33459
chr17	46967685	46971185	-	PROMPT_uc002iog.2	1.80019	0.00022478	0.00114708	3.64824	2.94041	40	28	35	8.78159	10.8677	9.72369
chr5	36874759	36878259	-	PROMPT_uc003jkl.3	1.79579	0.000624819	0.0022029	3.20425	2.65701	311	241	328	107.574	76.0742	71.7701
chr8	62625811	62629311	+	PROMPT_uc003xuj.2	1.79564	0.0306874	0.0433514	1.51304	1.363	42	26	56	6.03734	16.8637	14.354
chr12	101800327	101803675	+	PROMPT_uc001tib.2	1.79496	0.00503632	0.0102224	2.29789	1.99045	20	13	12	3.84194	5.996	3.24123
chr18	8702983	8706354	-	PROMPT_uc002knq.2	1.79419	0.0378509	0.0520569	1.42192	1.28352	2	3	9	1.64655	0.749499	0.926065
chr17	47020786	47024286	+	PROMPT_uc002ioj.2	1.79202	0.0157706	0.0248148	1.80215	1.60529	46	31	83	11.5258	21.3607	11.5758
chr5	145560956	145564456	+	PROMPT_uc003lnx.1	1.79124	0.0336246	0.0471348	1.47334	1.32666	49	14	51	6.58619	12.7415	11.5758
chr5	133982237	133985737	-	PROMPT_uc003kzs.2	1.79049	0.017494	0.0270588	1.75711	1.56769	50	35	66	8.23274	23.6092	14.354
chr20	33679241	33682741	+	PROMPT_uc002xbk.2	1.78873	0.00854763	0.0153268	2.06815	1.81455	11	5	9	1.64655	2.62325	2.7782
chr1	168193376	168196639	-	PROMPT_uc001gfi.3	1.78641	0.0664139	0.0853223	1.17774	1.06894	16	8	27	2.1954	6.37075	6.01942
chr3	49376060	49379560	+	PROMPT_uc003cwq.2	1.78434	0.039378	0.0535501	1.40475	1.27124	7	5	20	2.1954	4.12225	1.85213
chr19	529574	533074	-	PROMPT_uc002lov.2	1.78332	0.00178161	0.0045801	2.74919	2.33912	15	3	11	3.84194	2.998	2.7782
chr17	4606099	4609599	+	PROMPT_uc002fyi.3	1.78062	0.000648806	0.00224208	3.18789	2.64935	32	17	29	7.13504	7.12024	9.26065
chr16	473554	477054	-	PROMPT_uc002chf.2	1.78061	0.00690213	0.0128401	2.16102	1.89143	22	7	29	4.93964	7.86974	5.09336
chr5	64776363	64779544	+	PROMPT_uc003jtp.2	1.77994	0.0725297	0.0922031	1.13948	1.03525	27	8	30	5.48849	8.99399	3.24123
chr19	8007375	8010875	+	PROMPT_uc002miz.2	1.77697	0.0221782	0.0331308	1.65407	1.47977	30	22	46	6.58619	16.489	6.94549
chr19	18528050	18531550	-	PROMPT_uc010ebp.2	1.77405	0.00253869	0.00598128	2.59539	2.22321	12	3	7	1.64655	2.2485	2.31516
chr5	151148982	151152482	-	PROMPT_uc010jhy.1	1.77071	0.0198417	0.0301352	1.70242	1.52093	137	75	177	25.2471	48.3427	37.5056
chr14	23450607	23453845	+	PROMPT_uc001whz.2	1.76906	1.15306e-05	0.00024689	4.93815	3.6075	57	54	57	17.0143	16.8637	13.4279
chr9	95431164	95434664	+	PROMPT_uc004asl.1	1.7675	0.0102685	0.0176308	1.98849	1.75373	91	72	141	22.5028	40.8477	25.4668
chr6	52148430	52151930	+	PROMPT_uc003pan.1	1.76673	0.00324321	0.0072425	2.48903	2.14011	3	10	13	2.74425	3.37275	2.31516
chr6	101327859	101331359	+	PROMPT_uc003pqk.2	1.7622	0.0146594	0.0235068	1.83388	1.62881	36	16	37	11.5258	7.86974	6.01942
chr1	156469316	156472698	+	PROMPT_uc001fpc.2	1.75864	0.00390843	0.00828739	2.408	2.08158	27	21	41	9.87928	9.36874	6.48246
chr14	20928652	20931905	+	PROMPT_uc001vxk.2	1.75343	0.0289127	0.0413359	1.53891	1.38367	16	7	22	2.74425	5.62125	4.16729
chr10	93556136	93559591	-	PROMPT_uc001khp.2	1.75245	0.0221675	0.0331308	1.65428	1.47977	33	17	24	4.39079	12.3667	6.48246
chr7	151215851	151219351	+	PROMPT_uc003wkh.1	1.75162	0.00148723	0.00402345	2.82762	2.3954	13	5	6	1.64655	2.2485	1.85213
chr2	204101621	204105121	-	PROMPT_uc002uzv.3	1.7486	0.000146427	0.000864316	3.83438	3.06333	46	51	55	12.6235	14.99	18.9843
chr12	48212338	48215747	+	PROMPT_uc010slo.1	1.74707	0.0213088	0.0320512	1.67144	1.49416	25	7	29	4.39079	8.24449	5.55639
chr17	7787226	7790616	-	PROMPT_uc002gjd.2	1.74674	0.00126071	0.00355736	2.89938	2.44887	9	9	14	2.74425	2.62325	4.16729
chr7	4813006	4816506	-	PROMPT_uc003sne.2	1.74497	0.000909302	0.00286155	3.04129	2.5434	21	8	22	6.58619	5.2465	5.09336
chr6	42748083	42751209	-	PROMPT_uc003osm.1	1.7434	4.52707e-05	0.000457662	4.34418	3.33946	13	12	11	3.29309	3.7475	3.70426
chr2	204191061	204194413	-	PROMPT_uc010zig.1	1.73893	0.0233	0.0345702	1.63264	1.4613	25	12	20	3.84194	8.24449	5.09336
chr5	54520950	54524450	+	PROMPT_uc003jpu.1	1.73818	0.000666861	0.00228998	3.17596	2.64017	37	30	64	9.87928	12.7415	11.5758
chr7	64540255	64543591	+	PROMPT_uc003ttv.1	1.73688	0.000183931	0.00100931	3.73534	2.99598	55	28	36	11.5258	11.2425	9.72369
chr5	137797821	137801321	-	PROMPT_uc011cyu.1	1.73348	0.0228914	0.0340101	1.64033	1.46839	87	60	128	19.7586	39.7235	23.1516
chr15	41407386	41410613	+	PROMPT_uc001zni.2	1.73295	0.000308034	0.00145616	3.5114	2.83679	38	31	42	9.33043	11.992	12.0388
chr2	85195886	85199316	-	PROMPT_uc002sox.3	1.72883	6.6278e-06	0.000172323	5.17863	3.76366	283	285	317	86.1693	86.5672	85.661
chr5	1343799	1347064	+	PROMPT_uc003jch.2	1.72466	0.000803827	0.00258468	3.09484	2.58759	79	70	139	25.2471	29.6052	22.6886
chr1	235666517	235669750	+	PROMPT_uc001hxc.2	1.72462	0.00262891	0.0061176	2.58022	2.21342	30	21	26	7.68389	13.1162	5.09336
chrX	64885380	64888880	-	PROMPT_uc004dwf.2	1.72326	0.0248771	0.0364152	1.6042	1.43872	8	4	9	3.84194	1.499	1.3891
chr12	64843781	64847281	-	PROMPT_uc001ssc.1	1.72237	0.000548247	0.00203159	3.26102	2.69216	27	25	21	7.68389	8.99399	5.55639
chr12	54330751	54334032	-	PROMPT_uc001sei.2	1.72206	0.00202926	0.00505926	2.69266	2.29591	20	8	19	5.48849	4.12225	5.55639
chr17	42765725	42769175	+	PROMPT_uc002ihc.2	1.72186	4.68974e-05	0.000457662	4.32885	3.33946	8	9	9	3.29309	2.62325	2.31516
chrX	103400244	103403744	+	PROMPT_uc004elu.2	1.72064	0.000286012	0.00139431	3.54362	2.85564	22	21	18	3.84194	7.12024	6.48246
chr1	8019516	8023016	-	PROMPT_uc001aow.3	1.72039	0.000136851	0.000834533	3.86375	3.07856	19	17	16	4.39079	5.2465	6.48246
chr4	84204529	84207669	+	PROMPT_uc011ccp.1	1.71993	4.94328e-05	0.000467555	4.30598	3.33017	13	12	11	3.84194	3.37275	3.70426
chr7	6142254	6145754	-	PROMPT_uc011jwn.1	1.71354	0.0309112	0.0436111	1.50988	1.3604	121	52	133	18.112	41.5972	31.4862
chr9	137531415	137534897	-	PROMPT_uc004cfe.2	1.70973	0.0865499	0.108885	1.06273	0.96303	10	4	18	1.64655	4.497	2.7782
chr3	187869903	187873403	-	PROMPT_uc011bsg.1	1.7072	0.00545425	0.0108886	2.26326	1.96303	96	76	117	21.954	53.964	25.0038
chr8	42697123	42700367	+	PROMPT_uc003xpk.2	1.70412	4.03757e-05	0.000442715	4.39388	3.35388	35	32	55	10.4281	10.493	11.5758
chr7	73865699	73869199	-	PROMPT_uc003uap.2	1.69892	0.12498	0.150971	0.903161	0.821107	16	5	11	3.29309	5.62125	1.3891
chr15	69111896	69115396	+	PROMPT_uc002arl.2	1.69709	5.87325e-05	0.000505007	4.23112	3.2967	71	65	95	20.8563	22.485	23.6147
chr1	206135618	206139118	-	PROMPT_uc001hdr.3	1.6959	9.81846e-05	0.000705379	4.00796	3.15158	193	152	195	60.3734	52.8397	53.2488
chr7	105924449	105927918	+	PROMPT_uc003vdq.2	1.69449	0.0053394	0.0107181	2.27251	1.96988	30	20	31	8.78159	11.2425	5.55639
chr21	42538179	42541424	-	PROMPT_uc002yyw.2	1.68993	0.0380389	0.052184	1.41977	1.28246	4	1	9	1.0977	1.87375	0.926065
chr3	156876574	156879940	+	PROMPT_uc003fbd.1	1.68675	0.00186704	0.00475246	2.72885	2.32308	59	48	96	22.5028	20.2365	16.2061
chr12	67660931	67664431	-	PROMPT_uc001stn.2	1.68622	0.000529932	0.0019818	3.27578	2.70294	10	3	14	2.74425	3.37275	3.24123
chr5	61599679	61603179	-	PROMPT_uc003jsz.3	1.68149	0.0141138	0.0228248	1.85036	1.64159	19	11	16	2.1954	6.7455	5.55639
chr7	107382049	107385549	-	PROMPT_uc011kme.1	1.68097	0.000757278	0.0025045	3.12074	2.60128	20	18	29	6.03734	7.86974	6.48246
chr8	143779905	143783279	-	PROMPT_uc011ljv.1	1.67947	0.0601896	0.0781534	1.22048	1.10705	18	8	8	1.0977	4.497	5.55639
chr22	41485631	41488914	-	PROMPT_uc003azl.3	1.67655	0.0304543	0.0431451	1.51635	1.36507	16	7	8	4.39079	3.37275	1.85213
chr3	44664643	44667841	-	PROMPT_uc003cnm.2	1.67518	0.0568478	0.0742557	1.24529	1.12927	14	6	13	6.03734	2.998	1.85213
chr17	48794961	48798330	-	PROMPT_uc002isp.1	1.67283	0.0363593	0.0501951	1.43939	1.29934	35	17	43	8.78159	13.8657	6.48246
chr3	99355241	99358741	-	PROMPT_uc010hpe.1	1.67169	0.0102001	0.0175464	1.9914	1.75581	17	15	25	5.48849	8.61924	4.16729
chr2	172862989	172866240	-	PROMPT_uc002uhk.2	1.66898	0.00265375	0.00614541	2.57614	2.21145	7	7	12	2.1954	2.2485	3.70426
chr5	6711140	6714493	-	PROMPT_uc003jdx.1	1.66624	0.0535204	0.0704998	1.27148	1.15181	23	7	40	3.84194	8.61924	7.87156
chr6	109702579	109705999	+	PROMPT_uc003ptd.2	1.66602	0.00226869	0.00555472	2.64423	2.25534	17	12	16	5.48849	5.62125	3.24123
chr11	65428977	65432477	+	PROMPT_uc001ofg.2	1.66573	0.00370321	0.00799191	2.43142	2.09735	15	13	29	6.58619	4.497	5.09336
chr12	122906982	122910102	+	PROMPT_uc001uch.1	1.66516	0.000631042	0.0022029	3.19994	2.65701	22	11	10	3.29309	3.7475	4.16729
chr4	148603943	148607385	+	PROMPT_uc003ilc.2	1.66383	0.00641255	0.0122077	2.19297	1.91337	10	3	17	2.74425	4.12225	2.7782
chr7	66091918	66095169	-	PROMPT_uc003tvd.3	1.65906	0.102083	0.126388	0.991048	0.898294	7	5	18	1.64655	5.2465	2.31516
chr2	97479777	97483277	-	PROMPT_uc002swy.2	1.65745	0.0159528	0.0249934	1.79716	1.60217	31	31	56	8.23274	17.988	11.5758
chr2	29091803	29095053	+	PROMPT_uc002rmm.2	1.65573	0.0411312	0.0557289	1.38583	1.25392	22	14	39	4.93964	10.493	7.40852
chr3	31571642	31575081	-	PROMPT_uc010hft.1	1.64983	0.00438734	0.00907382	2.3578	2.04221	49	40	60	15.9166	19.8617	12.0388
chr19	8069197	8072595	+	PROMPT_uc002mjb.2	1.64206	0.000324026	0.00148863	3.48942	2.82721	30	37	33	12.0747	9.36874	10.6498
chr1	226185817	226189125	+	PROMPT_uc001hpu.3	1.63952	0.00152573	0.00407359	2.81652	2.39002	11	1	24	3.29309	4.12225	3.24123
chr2	85553678	85556969	+	PROMPT_uc002soz.2	1.63818	0.000315367	0.00148321	3.50118	2.8288	32	26	29	8.23274	10.493	9.26065
chr1	156161608	156165108	-	PROMPT_uc010phc.1	1.63523	0.00111808	0.00329986	2.95153	2.4815	54	35	55	13.7212	14.2405	18.0583
chr17	27619818	27623159	+	PROMPT_uc002hdy.3	1.62899	0.0123285	0.0204291	1.90909	1.68975	18	8	8	2.1954	4.12225	4.16729
chr17	40686375	40689655	-	PROMPT_uc002hzv.2	1.62226	0.126214	0.152125	0.898893	0.817798	6	8	22	2.74425	7.12024	1.85213
chr19	18792523	18795837	-	PROMPT_uc010ebv.2	1.61843	0.00379379	0.00812747	2.42093	2.09004	8	7	10	2.74425	3.7475	0.926065
chr9	131131944	131134975	-	PROMPT_uc004buv.2	1.61598	7.79836e-05	0.000615138	4.108	3.21103	9	12	16	3.84194	3.7475	4.16729
chr3	124447505	124450671	-	PROMPT_uc003ehl.3	1.61546	0.0165071	0.0257511	1.78233	1.5892	11	8	17	3.84194	4.87175	2.7782
chr9	130920325	130923825	-	PROMPT_uc004btp.1	1.61342	0.0138698	0.022572	1.85793	1.64643	38	28	54	9.87928	16.8637	12.0388
chr18	12882924	12886424	+	PROMPT_uc002krl.2	1.61163	0.000119554	0.000781753	3.92244	3.10693	87	95	103	31.8332	28.1062	33.3384
chr21	33983696	33987035	+	PROMPT_uc002ypy.1	1.60839	0.335984	0.377853	0.473681	0.422677	15	4	27	1.0977	11.2425	4.63033
chr3	47842637	47846052	-	PROMPT_uc003crr.3	1.60596	0.0382254	0.0523318	1.41765	1.28123	29	24	49	6.58619	17.2385	10.6498
chr5	130597654	130600817	-	PROMPT_uc003kvh.2	1.60543	0.0282112	0.040535	1.54958	1.39217	21	12	23	3.29309	8.99399	6.94549
chr1	169453879	169457182	+	PROMPT_uc001gge.3	1.60073	0.000307739	0.00145616	3.51182	2.83679	32	29	35	10.4281	15.7395	8.79762
chr16	53536097	53539409	+	PROMPT_uc002ehk.2	1.59775	0.0135155	0.0220943	1.86917	1.65572	10	11	16	2.1954	5.2465	5.09336
chr3	183850294	183853471	-	PROMPT_uc010hxs.2	1.59629	5.50633e-05	0.000492862	4.25914	3.30727	41	38	42	3.29309	14.6152	13.4279
chr1	227915098	227918598	-	PROMPT_uc001hqx.3	1.5957	0.000126901	0.000810384	3.89654	3.09131	62	59	86	23.0517	21.7355	19.9104
chr3	133968260	133971760	+	PROMPT_uc003eqc.1	1.59485	0.0149176	0.0237811	1.8263	1.62377	10	7	12	2.1954	2.998	4.63033
chr19	46388648	46391857	+	PROMPT_uc002pds.1	1.59356	0.00332523	0.00735051	2.47818	2.13368	12	7	19	3.29309	4.12225	4.63033
chr11	73693286	73696598	+	PROMPT_uc001oup.1	1.58764	0.00350244	0.00767967	2.45563	2.11466	16	10	16	3.29309	5.62125	5.09336
chr8	49832593	49836093	+	PROMPT_uc003xqp.2	1.58492	0.0139248	0.0225974	1.85621	1.64594	6	9	5	1.64655	1.87375	3.24123
chr7	5860694	5864194	-	PROMPT_uc010ktb.1	1.58488	0.205775	0.237533	0.686608	0.624277	4	2	9	0.548849	2.62325	1.85213
chr1	202309804	202313077	+	PROMPT_uc001gxx.3	1.58198	0.0427411	0.0575503	1.36915	1.23995	23	13	32	4.39079	9.74349	8.33459
chr17	33904203	33907262	+	PROMPT_uc002hjp.2	1.57828	3.70359e-05	0.000421283	4.43138	3.37543	42	33	40	13.7212	13.1162	12.5019
chr4	169400125	169403625	+	PROMPT_uc003irq.3	1.57349	0.0296123	0.0421599	1.52853	1.3751	21	11	18	3.29309	8.61924	5.55639
chr1	23669540	23673001	+	PROMPT_uc001bgp.3	1.56934	0.204702	0.236795	0.688879	0.625628	17	9	41	3.29309	13.1162	5.55639
chr15	91258402	91261851	-	PROMPT_uc002bpr.2	1.56826	0.0064392	0.0122077	2.19117	1.91337	32	19	25	9.87928	6.37075	9.26065
chr11	9334921	9338421	+	PROMPT_uc001mhm.2	1.56428	0.0153775	0.0244073	1.81311	1.61248	17	12	20	2.1954	7.49499	6.48246
chr19	631254	634754	+	PROMPT_uc002lpf.1	1.56277	3.7733e-05	0.000424788	4.42328	3.37183	33	35	35	9.33043	11.6172	15.2801
chr5	43065683	43069091	-	PROMPT_uc010ivk.2	1.56017	0.006961	0.0129056	2.15733	1.88922	107	66	93	23.6005	39.7235	27.3189
chr2	157189868	157193368	+	PROMPT_uc002tyz.3	1.55852	0.103891	0.128336	0.983423	0.891653	12	1	12	2.1954	4.12225	1.85213
chr3	57581888	57585352	+	PROMPT_uc003dix.3	1.55745	0.00248828	0.00591982	2.6041	2.22769	95	82	122	28.5402	39.7235	32.8753
chr7	65578181	65581681	-	PROMPT_uc003tuv.2	1.5563	0.0197242	0.0299983	1.705	1.5229	48	16	26	6.58619	11.6172	10.1867
chr1	6843040	6846540	-	PROMPT_uc001aoh.2	1.55448	0.00521787	0.0105284	2.28251	1.97764	20	9	22	6.58619	6.7455	4.63033
chr20	33102358	33105608	-	PROMPT_uc010zuk.1	1.55174	0.00198883	0.00500415	2.7014	2.30067	6	6	4	1.64655	1.499	2.31516
chr16	88868028	88871528	-	PROMPT_uc002flu.2	1.55094	0.00427887	0.00888312	2.36867	2.05143	51	46	70	12.6235	22.8597	22.2256
chr6	290508	293926	-	PROMPT_uc011dhn.1	1.55037	0.0838239	0.105822	1.07663	0.975426	7	4	10	1.64655	4.87175	1.3891
chr1	100729846	100733170	-	PROMPT_uc010ouh.1	1.54953	0.00448825	0.00923007	2.34792	2.03479	15	23	19	7.68389	5.2465	6.48246
chr2	75184004	75187504	-	PROMPT_uc002snf.2	1.54815	0.0013134	0.0036402	2.8816	2.43888	4	7	14	2.1954	2.2485	2.7782
chr1	226269206	226272706	-	PROMPT_uc001hpx.2	1.54791	0.00704602	0.013019	2.15206	1.88542	5	5	8	2.1954	2.62325	1.3891
chr15	80985504	80989004	-	PROMPT_uc002bfu.2	1.54447	0.0682491	0.0873717	1.1659	1.05863	14	10	31	6.58619	3.37275	7.87156
chr12	54387491	54390775	-	PROMPT_uc001sep.2	1.54329	0.00359577	0.00783748	2.44421	2.10582	14	8	18	4.93964	5.2465	3.70426
chr11	63579095	63582266	-	PROMPT_uc001nxt.2	1.54293	0.000833028	0.00266121	3.07934	2.57492	39	29	42	11.5258	11.2425	14.817
chr1	228325577	228329077	-	PROMPT_uc001hsh.2	1.5421	0.00563344	0.0110642	2.24923	1.95608	8	8	15	3.29309	4.12225	2.7782
chr1	109631511	109635011	-	PROMPT_uc001dwn.2	1.53719	0.00015728	0.000899212	3.80333	3.04614	37	32	36	12.0747	13.8657	8.33459
chr6	17705799	17709073	+	PROMPT_uc003ncd.1	1.53658	0.00155408	0.00411907	2.80853	2.3852	18	24	27	6.58619	8.24449	8.79762
chr1	113390961	113394131	+	PROMPT_uc001ecw.1	1.53516	2.80806e-05	0.00035397	4.55159	3.45103	192	169	168	62.5688	56.962	62.5094
chrX	152863414	152866845	+	PROMPT_uc011myr.1	1.5329	0.0413191	0.0558421	1.38385	1.25304	15	6	12	2.1954	4.87175	4.16729
chr15	31616660	31620160	-	PROMPT_uc001zfo.2	1.53128	0.00302907	0.00683418	2.51869	2.16531	23	17	61	8.23274	6.7455	9.26065
chr17	26970854	26974324	+	PROMPT_uc002hbu.2	1.5298	0.038458	0.0524952	1.41501	1.27988	11	4	12	1.64655	3.7475	3.70426
chr12	27173346	27176846	-	PROMPT_uc001rhp.1	1.52766	0.0351719	0.049052	1.4538	1.30934	7	13	8	0.548849	4.87175	3.70426
chr10	128591868	128595368	-	PROMPT_uc001ljt.2	1.52229	0.000512514	0.00196615	3.29029	2.70638	74	91	75	32.3821	19.8617	29.1711
chr3	130465228	130468728	+	PROMPT_uc003enj.2	1.52222	0.00172435	0.0044833	2.76338	2.3484	26	25	17	9.33043	6.7455	7.40852
chr17	42579579	42582920	+	PROMPT_uc002igw.1	1.52073	0.0651527	0.0839986	1.18607	1.07573	18	6	18	4.39079	6.7455	2.7782
chr1	224032324	224035824	+	PROMPT_uc001hod.2	1.52068	0.0327787	0.0461862	1.48441	1.33549	43	18	42	9.33043	18.7375	7.87156
chr6	106532350	106535596	-	PROMPT_uc003prd.2	1.52063	0.000522271	0.00198028	3.2821	2.70327	2	4	3	1.0977	1.12425	0.926065
chr17	4632590	4636090	-	PROMPT_uc002fyp.2	1.51327	0.0054831	0.0109059	2.26097	1.96234	12	9	16	3.29309	4.87175	4.63033
chr8	144764627	144768064	-	PROMPT_uc003yze.3	1.49947	0.012531	0.0207017	1.90202	1.68399	14	6	11	3.29309	4.497	2.7782
chr17	57695808	57699308	-	PROMPT_uc002ixp.2	1.49795	0.0174164	0.0270153	1.75904	1.56839	116	72	122	24.1494	56.962	32.8753
chr16	11944005	11947450	+	PROMPT_uc002dbp.1	1.49125	0.00465864	0.00952665	2.33174	2.02106	43	67	55	16.4655	23.984	18.0583
chr1	201922409	201925909	-	PROMPT_uc001gxc.2	1.48946	0.00092196	0.00288476	3.03529	2.53989	22	24	28	6.58619	10.493	9.26065
chr3	87274351	87277851	-	PROMPT_uc003dqp.3	1.48753	0.00202306	0.00505533	2.69399	2.29625	6	5	7	2.74425	1.87375	1.85213
chr6	28366132	28369570	+	PROMPT_uc010jre.2	1.48285	0.000482179	0.00192084	3.31679	2.71651	11	7	17	4.39079	3.7475	3.70426
chr19	1862789	1866270	+	PROMPT_uc002luc.2	1.48222	0.000996178	0.00307295	3.00166	2.51244	33	26	27	9.33043	14.99	8.79762
chr1	40625061	40628427	-	PROMPT_uc001cfc.3	1.48127	0.0109935	0.0186992	1.95887	1.72818	19	12	12	3.29309	7.49499	5.09336
chr12	6771069	6774415	+	PROMPT_uc001qpv.3	1.48125	0.0363564	0.0501951	1.43942	1.29934	9	6	5	0.548849	5.2465	2.31516
chr12	859445	862794	-	PROMPT_uc001qio.3	1.46913	0.0273189	0.0393717	1.56354	1.40482	18	10	15	7.13504	6.37075	2.7782
chr1	36687657	36691157	-	PROMPT_uc001cae.3	1.46654	0.000804755	0.00258468	3.09434	2.58759	8	10	8	2.1954	3.7475	3.24123
chr22	32056841	32060047	+	PROMPT_uc003alm.3	1.46475	0.0256921	0.0374077	1.5902	1.42704	7	4	6	1.64655	4.497	1.3891
chr15	41693256	41696756	+	PROMPT_uc001znx.2	1.46406	0.000108278	0.000720971	3.96546	3.14208	37	33	21	12.6235	11.2425	12.0388
chr19	13905131	13908631	-	PROMPT_uc002mxh.1	1.46312	0.0352568	0.0491077	1.45276	1.30885	13	7	9	3.84194	1.499	5.55639
chr4	57331901	57335218	-	PROMPT_uc003hbv.2	1.44872	0.00183286	0.00467635	2.73687	2.33009	176	151	132	48.2987	52.465	68.0658
chr1	37937992	37941492	-	PROMPT_uc001cbb.3	1.44481	0.00042135	0.00176289	3.37536	2.75378	54	47	27	15.9166	16.1142	18.9843
chr11	12693625	12697125	-	PROMPT_uc001mkj.3	1.43923	0.0066807	0.0125349	2.17518	1.90188	13	11	17	5.48849	5.996	3.70426
chr17	21028063	21031563	-	PROMPT_uc002gyo.2	1.43304	0.12408	0.150216	0.906299	0.823283	6	5	15	1.64655	5.996	2.31516
chr17	65361330	65364573	+	PROMPT_uc002jfy.2	1.43301	0.0157242	0.0248077	1.80343	1.60541	4	5	3	1.0977	1.499	1.85213
chr2	55744554	55748054	-	PROMPT_uc002ryy.2	1.43113	7.45606e-05	0.000601083	4.12749	3.22107	46	32	37	13.7212	13.1162	14.354
chr17	8285547	8288843	+	PROMPT_uc002glh.1	1.42381	0.0131673	0.0216546	1.8805	1.66445	33	19	45	14.2701	8.99399	11.5758
chr13	28710507	28713750	-	PROMPT_uc010tdo.1	1.42002	0.000621306	0.0022029	3.20669	2.65701	46	46	74	17.5632	20.986	18.5213
chr3	37282654	37286154	-	PROMPT_uc003cgu.1	1.4194	0.0447152	0.0597662	1.34954	1.22354	50	32	62	11.5258	26.982	16.6692
chr2	68478466	68481632	+	PROMPT_uc002sei.1	1.41786	0.000899774	0.00283975	3.04587	2.54672	37	47	44	16.4655	13.491	18.0583
chr7	7220230	7223515	-	PROMPT_uc010ktm.1	1.41349	0.00848586	0.0152662	2.0713	1.81627	12	8	22	5.48849	4.497	3.70426
chr1	176175294	176178531	+	PROMPT_uc001gku.1	1.41343	0.0157434	0.0248077	1.8029	1.60541	22	13	18	7.13504	8.24449	4.63033
chr16	69794492	69797650	-	PROMPT_uc002ext.2	1.41338	0.228964	0.262084	0.640233	0.581559	2	3	12	2.74425	0.749499	1.85213
chr19	58891252	58894373	+	PROMPT_uc002qsm.2	1.4132	0.0284904	0.0408824	1.5453	1.38846	31	22	39	15.3678	12.3667	7.40852
chr15	78728464	78731843	-	PROMPT_uc002bdq.2	1.41132	0.0359632	0.0497742	1.44414	1.303	25	20	40	6.58619	11.6172	13.891
chr12	105628549	105632049	+	PROMPT_uc001tlf.1	1.41116	0.00130572	0.00363737	2.88415	2.43921	11	9	10	6.58619	3.7475	1.3891
chr11	70114581	70118081	-	PROMPT_uc001opn.1	1.41089	0.0172754	0.0268347	1.76257	1.5713	6	10	16	2.74425	4.497	4.16729
chr11	111636039	111639539	+	PROMPT_uc001plw.1	1.40954	0.00393967	0.00833744	2.40454	2.07897	10	5	15	4.39079	3.7475	3.24123
chr12	53397905	53401405	-	PROMPT_uc009zmp.1	1.40783	0.0254968	0.0371729	1.59351	1.42977	32	16	27	7.68389	13.8657	6.94549
chr3	152876985	152880485	-	PROMPT_uc003ezr.2	1.40706	0.000297242	0.00142363	3.52689	2.8466	34	23	44	12.6235	13.8657	12.0388
chr1	44113535	44117035	-	PROMPT_uc001cjx.2	1.39986	0.149389	0.177318	0.825682	0.751247	7	6	17	1.64655	6.37075	3.70426
chr2	105944742	105948107	+	PROMPT_uc002tcq.2	1.39526	0.0220213	0.0329866	1.65716	1.48166	23	16	27	7.13504	13.8657	5.55639
chr1	89457383	89460458	+	PROMPT_uc001dmp.2	1.38993	0.116266	0.142175	0.934547	0.847176	6	10	4	1.0977	2.62325	4.63033
chr19	4469837	4473128	-	PROMPT_uc002mao.2	1.38689	0.050814	0.0671778	1.29402	1.17277	5	3	5	2.1954	2.2485	0.463033
chr15	65116489	65119820	+	PROMPT_uc002ant.2	1.37886	0.00135685	0.00373219	2.86747	2.42804	73	67	57	29.6379	25.1082	21.2995
chr2	182754346	182757846	-	PROMPT_uc010zfn.1	1.37465	0.0294718	0.0420146	1.53059	1.3766	17	10	8	3.84194	3.37275	6.01942
chr22	41841449	41844723	+	PROMPT_uc003azz.1	1.36665	0.000202079	0.00107122	3.69448	2.97012	19	14	47	7.68389	7.49499	6.94549
chr1	11158496	11161996	+	PROMPT_uc001asa.2	1.36587	0.057435	0.0749332	1.24082	1.12533	16	15	31	4.93964	14.6152	6.01942
chr17	35304377	35307599	-	PROMPT_uc002hni.2	1.36137	0.104073	0.128416	0.982661	0.891381	5	7	12	2.74425	4.87175	1.85213
chr20	33263594	33266733	+	PROMPT_uc002xas.2	1.35859	0.00418528	0.00870539	2.37828	2.06021	10	8	11	2.74425	5.62125	3.70426
chr6	108278104	108281370	+	PROMPT_uc003psc.3	1.35159	0.0442121	0.0593115	1.35446	1.22686	25	13	15	6.03734	10.493	4.63033
chr6	31792704	31796204	-	PROMPT_uc003nxk.2	1.34948	0.00112928	0.00331497	2.9472	2.47952	6	5	5	2.74425	1.87375	1.85213
chr1	65884050	65887353	-	PROMPT_uc009wao.2	1.34602	0.00111176	0.00329039	2.95399	2.48275	10	8	10	2.74425	4.497	3.70426
chr16	4320852	4323859	+	PROMPT_uc010uxg.1	1.34599	0.138243	0.164985	0.859358	0.782557	7	5	30	2.1954	5.62125	4.16729
chr17	42400848	42404348	+	PROMPT_uc002ign.2	1.34054	0.000631417	0.0022029	3.19968	2.65701	30	24	57	12.6235	12.3667	10.6498
chr12	110716837	110720337	-	PROMPT_uc001tql.3	1.33769	0.111749	0.137112	0.951758	0.862925	11	7	27	7.13504	2.998	6.01942
chr3	133379351	133382851	+	PROMPT_uc003eps.2	1.33207	0.000348539	0.00155914	3.45775	2.80711	85	86	73	36.224	28.481	32.4123
chr3	136578859	136582359	-	PROMPT_uc003erh.2	1.33093	0.00209306	0.0051946	2.67922	2.28445	24	31	23	9.87928	12.3667	8.79762
chr11	745519	748816	-	PROMPT_uc010qwl.1	1.32572	0.235946	0.26923	0.627187	0.569876	11	3	5	1.0977	4.12225	2.31516
chr5	138938828	138942185	-	PROMPT_uc003leq.2	1.32035	0.000770248	0.00253347	3.11337	2.59628	42	41	49	17.5632	26.982	13.4279
chr2	48132454	48135954	+	PROMPT_uc002rwe.2	1.31945	0.00207443	0.00516009	2.6831	2.28734	44	21	15	9.33043	8.61924	7.40852
chr1	85665357	85668581	+	PROMPT_uc009wcm.2	1.31326	0.000261973	0.00129445	3.58174	2.88791	13	17	18	6.03734	6.7455	6.94549
chr11	73017296	73020796	-	PROMPT_uc001otu.2	1.31308	0.000798621	0.00258468	3.09766	2.58759	56	26	79	21.4051	25.1082	21.2995
chr12	49758608	49762108	-	PROMPT_uc001ruc.2	1.31218	0.0993343	0.123265	1.0029	0.909161	5	4	14	1.64655	2.998	3.70426
chr8	38756303	38759796	-	PROMPT_uc003xmi.3	1.31216	0.110788	0.136086	0.955507	0.866186	3	7	5	1.0977	1.499	4.16729
chr2	73509919	73513419	-	PROMPT_uc002sjc.1	1.30727	0.000500969	0.00194237	3.30019	2.71167	76	92	68	32.9309	33.7275	28.245
chr1	241802352	241805852	+	PROMPT_uc001hza.2	1.30564	0.0158363	0.0248652	1.80035	1.60441	2	3	2	0.548849	2.62325	0.926065
chr8	128804819	128808118	-	PROMPT_uc003ysj.2	1.3019	0.00996299	0.0173213	2.00161	1.76142	62	39	66	18.112	28.8557	20.3734
chr19	49586615	49589875	-	PROMPT_uc002pmh.1	1.30042	0.0302444	0.0429478	1.51936	1.36706	3	3	5	0.548849	1.499	2.31516
chr6	36559923	36563423	-	PROMPT_uc011dtp.1	1.29714	4.55094e-05	0.000457662	4.3419	3.33946	20	20	21	3.29309	8.61924	8.33459
chr6	26519170	26522534	-	PROMPT_uc011dkp.1	1.29648	0.0292439	0.0417442	1.53397	1.3794	9	5	3	1.64655	1.87375	2.7782
chr7	138719429	138722929	+	PROMPT_uc003vum.1	1.29586	0.00516662	0.0104481	2.28679	1.98096	36	35	53	19.7586	17.6132	12.9649
chr6	111277831	111281331	-	PROMPT_uc003pum.2	1.29501	0.000122719	0.000797671	3.91109	3.09818	22	20	21	9.33043	8.61924	5.09336
chr11	32912299	32915799	-	PROMPT_uc001mty.2	1.29422	0.00331765	0.00735051	2.47917	2.13368	48	42	59	17.5632	23.6092	19.4474
chr9	123475504	123479004	+	PROMPT_uc004bkj.1	1.29187	0.219458	0.251996	0.658649	0.598607	1	1	6	1.0977	0.37475	0.926065
chr9	97487048	97490329	-	PROMPT_uc011lui.1	1.28029	0.0462761	0.0615512	1.33464	1.21076	5	1	3	1.64655	1.12425	0.926065
chr10	12169478	12172978	-	PROMPT_uc001ile.2	1.27323	0.0243372	0.035817	1.61373	1.44591	7	8	11	2.74425	5.996	2.7782
chr12	72078049	72081341	-	PROMPT_uc001swr.1	1.26909	0.0694993	0.0886631	1.15802	1.05226	4	10	4	3.29309	1.499	2.31516
chr10	60143228	60146535	-	PROMPT_uc001jkf.2	1.26907	0.00404636	0.00849735	2.39294	2.07072	5	4	3	1.64655	1.87375	1.3891
chr1	167187771	167191271	-	PROMPT_uc010plg.1	1.26642	0.124869	0.150971	0.903546	0.821107	19	5	25	6.58619	8.61924	3.70426
chr10	120513360	120516617	+	PROMPT_uc010qst.1	1.26103	0.179951	0.209943	0.744846	0.677899	13	2	8	1.64655	4.497	2.31516
chr17	54990037	54993392	+	PROMPT_uc002iut.2	1.26027	0.118327	0.144211	0.926916	0.841002	67	32	87	18.112	47.5932	15.7431
chr6	44353654	44357154	-	PROMPT_uc003oxl.2	1.2577	0.00364008	0.00787123	2.43889	2.10396	19	9	23	6.58619	8.61924	7.87156
chr1	231662300	231665800	-	PROMPT_uc001huw.2	1.25248	0.000136338	0.000834533	3.86538	3.07856	23	21	20	8.23274	9.36874	9.26065
chr8	54933574	54936843	+	PROMPT_uc003xru.2	1.24405	0.0879868	0.110439	1.05558	0.956879	27	15	33	6.03734	14.99	11.1128
chr1	54870714	54874214	+	PROMPT_uc001cxe.2	1.24188	0.15652	0.184978	0.80543	0.732879	1	2	6	0.548849	1.12425	1.3891
chr14	92505018	92508518	+	PROMPT_uc001xzy.2	1.23641	0.00893575	0.015815	2.04887	1.80093	20	18	28	7.68389	12.7415	7.87156
chr12	53471843	53475053	+	PROMPT_uc001sbt.1	1.23237	0.0272743	0.0393717	1.56425	1.40482	4	1	6	2.1954	1.499	1.3891
chr17	48227101	48230601	+	PROMPT_uc002iqh.3	1.23176	0.0088322	0.0157081	2.05393	1.80388	63	33	46	20.8563	22.485	15.7431
chr2	70139626	70143126	-	PROMPT_uc010yqp.1	1.23064	0.0542273	0.0713448	1.26578	1.14664	25	22	49	7.68389	17.2385	15.7431
chr1	151169096	151172363	-	PROMPT_uc001exj.2	1.23055	0.314994	0.355345	0.501697	0.44935	6	2	8	0.548849	4.87175	2.7782
chr1	115052430	115055708	+	PROMPT_uc001eew.2	1.22918	0.0390775	0.0532077	1.40807	1.27403	22	31	38	12.0747	17.988	9.26065
chr10	75539709	75543209	-	PROMPT_uc001jvb.2	1.22627	7.99905e-05	0.000615138	4.09696	3.21103	130	124	134	56.5315	49.0922	58.3421
chr22	19277970	19281264	+	PROMPT_uc002zpb.2	1.22264	0.158815	0.187487	0.799109	0.727028	14	9	23	3.29309	7.12024	9.72369
chr8	98654084	98657584	-	PROMPT_uc003yhz.2	1.21843	0.233064	0.266499	0.632524	0.574305	6	2	16	2.1954	1.499	4.63033
chr14	75641423	75644923	+	PROMPT_uc001xrm.1	1.21841	0.179643	0.209808	0.745589	0.678178	6	8	2	2.74425	2.998	0.926065
chr21	44311176	44314676	-	PROMPT_uc002zcm.2	1.21608	0.00929176	0.0163129	2.0319	1.78747	21	18	29	9.87928	11.2425	7.87156
chr17	42921847	42925284	-	PROMPT_uc002ihm.2	1.2157	0.0021642	0.00534685	2.6647	2.2719	53	77	54	24.6982	23.2345	30.5602
chr20	43990165	43993544	-	PROMPT_uc010gha.2	1.21446	0.0967013	0.120821	1.01457	0.917856	5	12	1	2.74425	2.62325	1.3891
chr8	103875030	103878530	+	PROMPT_uc003ykx.2	1.2019	0.000149746	0.000879153	3.82465	3.05594	109	81	100	43.3591	45.3447	41.2099
chr1	222761804	222765304	+	PROMPT_uc009xdz.1	1.20058	0.000244886	0.00123233	3.61104	2.90927	10	2	9	3.84194	3.7475	4.16729
chr15	40224554	40227700	-	PROMPT_uc001zkl.2	1.20008	0.00608155	0.0118015	2.21599	1.92806	14	9	26	6.58619	6.7455	5.09336
chr5	269358	272858	-	PROMPT_uc010isw.1	1.17513	0.011336	0.0191219	1.94554	1.71847	6	2	5	1.64655	2.2485	2.31516
chr5	43513844	43517206	+	PROMPT_uc003jnz.1	1.17226	0.00302785	0.00683418	2.51887	2.16531	34	23	15	9.87928	11.6172	9.26065
chr3	52187462	52190609	+	PROMPT_uc003dcu.2	1.16801	0.0358502	0.0496808	1.44551	1.30381	16	13	24	6.03734	10.493	6.94549
chr6	79786831	79790331	+	PROMPT_uc003pir.2	1.16304	0.0981197	0.122174	1.00824	0.913021	11	5	7	4.93964	2.998	2.31516
chr1	46048344	46051844	-	PROMPT_uc010olq.1	1.14503	0.024326	0.035817	1.61393	1.44591	21	11	16	7.13504	8.61924	5.55639
chr1	32404202	32407323	+	PROMPT_uc001bty.1	1.14424	0.000174791	0.000973834	3.75748	3.01152	6	1	7	2.74425	2.62325	2.7782
chr16	84149151	84152651	+	PROMPT_uc002fhi.2	1.13704	0.00662363	0.0124644	2.1789	1.90433	36	34	46	13.7212	21.3607	18.0583
chr12	21588769	21592026	-	PROMPT_uc001rew.2	1.13075	0.103714	0.128262	0.984163	0.891901	8	4	9	3.29309	4.497	1.85213
chrX	57616585	57619791	-	PROMPT_uc004dvd.2	1.13066	0.351912	0.392933	0.453566	0.405682	4	1	3	1.0977	0.37475	2.7782
chr1	19535517	19538829	+	PROMPT_uc001bbi.2	1.12207	0.00235057	0.00570404	2.62883	2.24382	126	120	91	54.3361	43.471	56.49
chr9	37783646	37787146	+	PROMPT_uc004aal.2	1.12046	0.00383614	0.00819778	2.41611	2.0863	28	15	37	12.6235	14.6152	11.5758
chr13	44359509	44363009	+	PROMPT_uc001uzc.3	1.11933	0.0679427	0.0870815	1.16786	1.06007	1	3	4	1.64655	1.12425	0.926065
chr21	37691319	37694594	-	PROMPT_uc002yvi.2	1.11101	0.0493062	0.0652635	1.3071	1.18533	3	3	5	1.64655	3.37275	0.926065
chr1	215739452	215742952	-	PROMPT_uc001hks.2	1.11073	0.000176136	0.000976347	3.75415	3.0104	2	2	2	0.548849	1.12425	0.926065
chr4	56259985	56263485	-	PROMPT_uc003hax.2	1.10916	0.000469568	0.00188518	3.3283	2.72465	11	11	10	4.93964	3.37275	8.33459
chr4	15681355	15684690	-	PROMPT_uc003gof.3	1.09368	0.000422964	0.00176289	3.3737	2.75378	215	201	185	99.3417	83.9439	98.626
chr19	14528899	14532399	+	PROMPT_uc002myo.2	1.08766	0.0242092	0.035725	1.61602	1.44703	11	7	23	4.39079	4.87175	6.48246
chr1	27815621	27819121	+	PROMPT_uc001bof.1	1.08359	0.121471	0.147682	0.915526	0.830673	5	6	11	3.84194	4.87175	1.85213
chr12	66561622	66565122	+	PROMPT_uc010ssx.1	1.08295	0.101046	0.125246	0.995482	0.902236	17	10	22	4.93964	10.1182	7.87156
chr14	100703136	100706381	-	PROMPT_uc001ygy.1	1.07868	0.000195944	0.00104568	3.70787	2.9806	90	79	79	41.1637	40.0982	36.1165
chr16	47006183	47009446	+	PROMPT_uc002eeo.2	1.05966	0.0194567	0.0296328	1.71093	1.52823	25	26	36	13.7212	23.2345	9.26065
chr6	36408692	36412192	-	PROMPT_uc003ome.2	1.05964	0.210315	0.242261	0.677131	0.615716	17	3	18	3.29309	6.7455	6.94549
chr12	51610463	51613829	+	PROMPT_uc001rya.2	1.05864	0.0136818	0.0223326	1.86386	1.65106	10	11	14	6.03734	7.12024	3.70426
chr1	100501557	100505057	-	PROMPT_uc001dst.2	1.05744	0.0985126	0.122384	1.00651	0.912274	31	23	44	16.4655	21.7355	9.72369
chr15	59224513	59227819	+	PROMPT_uc002afo.2	1.05662	0.0216359	0.0324539	1.66482	1.48873	7	4	6	2.1954	2.62325	3.24123
chr21	33782127	33785408	-	PROMPT_uc002ypq.1	1.0562	0.0186784	0.0286472	1.72866	1.54292	9	7	10	2.74425	4.12225	6.94549
chr7	44103984	44107484	+	PROMPT_uc003tjs.2	1.05442	0.00522564	0.0105284	2.28186	1.97764	158	205	192	109.77	73.8257	85.661
chr12	26276635	26280135	+	PROMPT_uc001rhb.2	1.0525	0.0970088	0.121067	1.01319	0.916974	14	3	9	2.74425	4.497	5.09336
chrX	20158735	20162235	+	PROMPT_uc004czt.2	1.04899	0.0145379	0.0233461	1.8375	1.63179	16	2	9	4.93964	4.497	3.70426
chr6	90537688	90540835	-	PROMPT_uc003pns.2	1.04222	0.00251463	0.00595655	2.59953	2.225	10	5	9	4.39079	4.497	3.70426
chr16	58162104	58165345	+	PROMPT_uc002enb.1	1.04082	0.134223	0.16089	0.872174	0.79347	4	4	7	0.548849	3.37275	3.24123
chr1	41705596	41709096	+	PROMPT_uc001cgq.2	1.03235	0.0305457	0.0432072	1.51505	1.36444	39	32	63	16.4655	25.1082	22.2256
chr2	45876347	45879847	-	PROMPT_uc002rut.2	1.03197	0.0201831	0.030611	1.69501	1.51412	26	19	30	14.2701	13.1162	9.26065
chr4	17614197	17617697	-	PROMPT_uc003gpi.1	1.02447	0.00246878	0.00589915	2.60752	2.22921	30	23	29	14.2701	11.2425	14.817
chr16	4165180	4168680	+	PROMPT_uc002cvx.2	1.02338	0.359726	0.400429	0.444028	0.397474	2	1	4	0.548849	0.749499	2.31516
chr9	139734612	139737898	-	PROMPT_uc011meh.1	1.0205	0.00554926	0.0109779	2.25577	1.95948	33	26	37	17.0143	17.2385	12.9649
chr1	93542749	93546154	-	PROMPT_uc001dph.2	1.00525	0.0204502	0.0309731	1.6893	1.50901	9	7	10	2.74425	5.62125	4.63033
chr7	97880171	97883671	+	PROMPT_uc003upg.2	1.00349	0.00276236	0.00633717	2.55872	2.1981	83	55	44	30.1867	27.3567	25.0038
chr10	65279648	65283148	-	PROMPT_uc009xpl.1	1.003	0.0247498	0.0362775	1.60643	1.44036	135	158	95	80.6808	58.0862	53.7118
chr9	114555813	114559313	+	PROMPT_uc011lwt.1	0.992347	0.190708	0.222018	0.719631	0.653612	1	3	3	1.64655	1.499	0.463033
chr5	53605044	53608370	+	PROMPT_uc003jpg.1	0.991548	0.215369	0.247822	0.666817	0.60586	7	5	12	1.64655	6.37075	5.09336
chr15	59040797	59044263	+	PROMPT_uc002afd.1	0.978855	0.0984594	0.122384	1.00674	0.912274	5	3	7	1.64655	2.998	2.7782
chr4	30719526	30723026	-	PROMPT_uc003gsk.1	0.974042	0.0451822	0.060243	1.34503	1.22009	11	21	12	8.78159	7.49499	5.55639
chr2	201827109	201830609	+	PROMPT_uc002uwr.2	0.973807	0.000436085	0.001797	3.36043	2.74545	51	62	30	26.8936	25.1082	25.9298
chr8	142010063	142013563	+	PROMPT_uc003yvt.2	0.96275	0.0252521	0.0369147	1.5977	1.4328	41	18	57	18.6609	26.2325	18.5213
chr11	33756651	33759822	+	PROMPT_uc001mut.3	0.955085	0.00559591	0.0110302	2.25213	1.95742	5	4	4	2.74425	2.2485	1.3891
chr6	20400103	20403205	-	PROMPT_uc003ncz.2	0.949348	0.00260775	0.00608476	2.58373	2.21576	12	9	20	6.58619	5.62125	6.48246
chr2	128457074	128460451	-	PROMPT_uc002tpf.2	0.947059	0.0066102	0.0124644	2.17979	1.90433	38	41	49	19.2097	25.483	21.7625
chr12	90100706	90104106	-	PROMPT_uc001tbi.3	0.946521	0.0687028	0.0878494	1.16303	1.05626	111	94	67	62.0199	45.3447	34.7274
chrX	19001695	19005195	+	PROMPT_uc004cyv.3	0.936495	0.125172	0.151036	0.902493	0.820919	20	31	16	12.6235	7.12024	15.7431
chr16	31117596	31121096	-	PROMPT_uc002eaw.3	0.935729	0.197344	0.229011	0.704777	0.640144	2	1	4	1.64655	0.749499	0.926065
chr6	3116326	3119628	-	PROMPT_uc003muz.2	0.934659	0.116532	0.142199	0.933555	0.847102	5	2	6	2.74425	1.499	2.31516
chr12	13041699	13045067	-	PROMPT_uc001raz.2	0.93458	0.0247004	0.0362775	1.6073	1.44036	17	4	8	3.84194	3.7475	5.09336
chr9	94184818	94188318	+	PROMPT_uc004arh.2	0.928216	0.0443646	0.0594432	1.35296	1.2259	8	2	12	3.29309	4.87175	4.63033
chr6	43736039	43739324	-	PROMPT_uc003owb.2	0.922222	0.202848	0.2349	0.692829	0.629118	10	3	7	4.93964	2.2485	2.7782
chr20	60942339	60945839	+	PROMPT_uc002ycq.2	0.918215	0.341833	0.384034	0.466186	0.41563	3	1	3	1.0977	2.62325	0.463033
chr5	40796981	40800267	+	PROMPT_uc003jmb.2	0.916152	0.0744838	0.0945771	1.12794	1.02421	20	12	22	12.0747	9.36874	6.94549
chr9	127950639	127954105	+	PROMPT_uc010mwv.2	0.914351	0.17744	0.207456	0.75095	0.683074	9	2	5	1.64655	3.37275	2.7782
chr16	87903024	87906053	+	PROMPT_uc002fkm.2	0.907185	0.301571	0.340907	0.52061	0.467364	7	2	7	2.1954	4.87175	1.3891
chr16	3012065	3015565	-	PROMPT_uc010bsw.1	0.895313	0.00157763	0.00417136	2.802	2.37972	22	26	21	10.977	13.1162	12.9649
chr15	52262541	52265769	+	PROMPT_uc002abo.2	0.881657	0.108927	0.134102	0.962864	0.872565	19	9	5	4.93964	6.37075	3.70426
chr22	43409890	43413205	+	PROMPT_uc003bdg.3	0.879104	0.169869	0.199031	0.769886	0.701079	2	4	4	1.0977	3.37275	1.3891
chr1	93425688	93428993	+	PROMPT_uc001dpc.2	0.873631	0.122303	0.148395	0.912562	0.828582	20	11	34	8.78159	15.7395	8.79762
chr8	101320948	101324448	+	PROMPT_uc003yjk.1	0.871562	0.115071	0.140871	0.939035	0.851177	9	7	14	6.58619	6.7455	3.24123
chr4	160023745	160026965	+	PROMPT_uc010iqt.1	0.868024	0.00442419	0.00913273	2.35417	2.0394	70	57	66	41.7125	32.978	31.4862
chr3	167812366	167815571	+	PROMPT_uc003ffe.2	0.856781	0.317654	0.357976	0.498045	0.446147	8	3	7	1.0977	5.2465	4.63033
chr1	93911528	93915028	-	PROMPT_uc001dpv.2	0.84809	0.138956	0.165655	0.857124	0.780797	4	8	5	4.39079	2.2485	2.7782
chr14	103522678	103526043	+	PROMPT_uc001ymi.1	0.83917	0.0157128	0.0248077	1.80375	1.60541	10	12	13	9.87928	4.87175	6.48246
chr3	101404217	101407683	+	PROMPT_uc003dvh.1	0.832861	0.00285136	0.00650038	2.54495	2.18706	53	45	46	26.8936	29.98	24.0777
chr9	99180182	99183682	+	PROMPT_uc004awf.2	0.812603	0.0330001	0.0464382	1.48149	1.33312	67	39	64	31.2844	37.475	26.8559
chr12	9101184	9104492	+	PROMPT_uc001qvf.2	0.809292	0.00877765	0.0156365	2.05662	1.80586	13	20	22	11.5258	9.36874	11.5758
chr7	44923900	44927400	+	PROMPT_uc003tme.2	0.80559	0.0166423	0.0259249	1.77879	1.58628	67	36	88	35.1263	44.97	35.6535
chr17	47491007	47494507	+	PROMPT_uc002iox.1	0.797428	0.380318	0.420351	0.419854	0.376388	10	2	7	2.74425	5.2465	1.85213
chr12	88972836	88976219	+	PROMPT_uc001tav.2	0.797364	0.403586	0.442486	0.394063	0.3541	1	3	2	1.0977	2.2485	0.463033
chr8	144371492	144374992	-	PROMPT_uc003yxy.3	0.791565	0.379153	0.419489	0.421185	0.37728	36	15	61	10.4281	29.2305	20.8365
chr1	63152653	63155884	+	PROMPT_uc001dap.2	0.780015	0.0558196	0.073	1.25321	1.13668	21	22	12	12.6235	8.61924	10.1867
chr17	49197072	49200190	+	PROMPT_uc002itc.2	0.778323	0.137944	0.164985	0.860296	0.782557	14	6	14	5.48849	8.61924	5.09336
chr19	44643756	44647154	-	PROMPT_uc002oym.2	0.774953	0.0695015	0.0886631	1.15801	1.05226	26	19	17	12.0747	14.99	9.26065
chr5	40677552	40680713	-	PROMPT_uc003jlz.2	0.771165	0.00362395	0.00787123	2.44082	2.10396	14	21	7	7.68389	8.61924	8.33459
chr17	40539405	40542836	+	PROMPT_uc002hzk.1	0.76975	0.120752	0.147002	0.918106	0.832675	8	2	7	3.29309	4.497	2.7782
chr4	89443526	89446797	+	PROMPT_uc003hru.1	0.762678	0.187165	0.218126	0.727776	0.661293	16	11	5	3.84194	7.12024	6.94549
chr12	57144737	57147925	+	PROMPT_uc001smd.2	0.750839	0.238655	0.272037	0.622229	0.565372	6	4	3	3.29309	1.12425	3.70426
chr19	2943697	2946895	+	PROMPT_uc002lws.3	0.745423	0.0133146	0.0218312	1.87567	1.66092	9	5	5	3.29309	2.998	3.70426
chr22	31890392	31893892	-	PROMPT_uc003ald.1	0.725754	0.168573	0.197724	0.773213	0.70394	5	4	7	2.74425	4.87175	2.31516
chr10	32216358	32219838	+	PROMPT_uc001ivz.1	0.70584	0.107946	0.133044	0.966794	0.876005	48	43	67	44.4568	30.3547	23.6147
chr5	131131399	131134899	+	PROMPT_uc003kvp.1	0.695622	0.170731	0.199827	0.767687	0.699346	15	9	18	7.13504	12.3667	6.48246
chr12	49295650	49298776	-	PROMPT_uc001rso.2	0.68523	0.24382	0.277635	0.61293	0.556526	78	28	75	29.6379	49.0922	28.245
chr6	33357102	33360602	-	PROMPT_uc003oef.3	0.671268	0.0182251	0.0280702	1.73933	1.55175	14	12	15	7.13504	8.99399	9.72369
chr21	44845892	44849392	+	PROMPT_uc002zdf.2	0.659084	0.581752	0.624654	0.235262	0.204361	4	1	9	1.0977	4.497	1.85213
chr2	204398966	204402466	+	PROMPT_uc002vad.2	0.659065	0.488894	0.529111	0.310785	0.276454	7	2	3	3.84194	2.998	0.926065
chr7	98740345	98743747	+	PROMPT_uc003upu.1	0.656923	0.327215	0.36837	0.485167	0.433716	13	2	15	4.39079	8.99399	6.01942
chr10	70937958	70941170	-	PROMPT_uc001jpe.1	0.654753	0.063415	0.0820488	1.19781	1.08593	32	14	23	17.0143	12.3667	14.817
chr7	43907762	43911094	+	PROMPT_uc003tit.1	0.652163	0.21923	0.251996	0.6591	0.598607	9	6	3	2.74425	4.87175	3.24123
chr10	5724744	5728037	-	PROMPT_uc001iij.2	0.647028	0.163005	0.191812	0.787799	0.717124	8	4	8	2.74425	5.2465	4.63033
chrX	44730001	44733501	-	PROMPT_uc010nhk.2	0.645774	0.290612	0.329199	0.536687	0.482541	5	13	10	4.93964	8.24449	4.16729
chr9	37464444	37467646	+	PROMPT_uc003zzx.2	0.62411	0.00606536	0.0118015	2.21714	1.92806	27	17	42	17.5632	18.3627	16.6692
chr8	19672539	19676039	-	PROMPT_uc003wzj.2	0.605802	0.161174	0.189862	0.792704	0.721561	5	4	6	1.0977	5.996	3.24123
chr11	10314314	10317814	+	PROMPT_uc001mib.2	0.604633	0.274117	0.310837	0.562064	0.507467	17	13	24	10.977	16.489	8.33459
chr16	68270272	68273772	+	PROMPT_uc002evq.1	0.592825	0.0355472	0.0493816	1.44919	1.30643	23	24	36	15.3678	17.988	19.4474
chr19	1405337	1408728	-	PROMPT_uc002lsm.2	0.591805	0.565086	0.607955	0.247885	0.216129	7	1	8	4.93964	1.499	2.7782
chr15	60293158	60296658	-	PROMPT_uc002agj.1	0.571404	0.394401	0.434159	0.404062	0.362351	5	6	2	1.64655	2.998	3.70426
chr4	41359549	41363049	-	PROMPT_uc003gvt.1	0.527535	0.392408	0.432402	0.406262	0.364113	1	2	1	1.0977	0.37475	1.3891
chr4	83954026	83957526	-	PROMPT_uc003hoa.2	0.520709	0.0623861	0.0809092	1.20491	1.092	3	1	8	2.1954	2.2485	1.85213
chr3	194205743	194209243	-	PROMPT_uc003fua.1	0.520208	0.021136	0.0318526	1.67498	1.49685	289	345	236	223.382	189.249	193.548
chr3	99977876	99981035	-	PROMPT_uc003dts.2	0.498623	0.0287298	0.0411718	1.54167	1.3854	101	68	86	54.3361	62.5832	64.8246
chr2	38301897	38305281	+	PROMPT_uc002rqo.2	0.495128	0.293544	0.332176	0.532327	0.478632	2	4	3	1.64655	1.87375	2.7782
chr3	178788175	178791675	+	PROMPT_uc003fjg.2	0.492683	0.592815	0.635907	0.227081	0.196606	13	4	16	3.84194	11.992	6.48246
chr20	23329310	23332643	-	PROMPT_uc002wsx.1	0.49024	0.00733688	0.0134265	2.13449	1.87204	14	13	14	6.03734	10.8677	9.72369
chr20	48907309	48910647	-	PROMPT_uc002xvk.2	0.468938	0.356138	0.397245	0.448382	0.400942	7	4	6	4.93964	5.62125	1.85213
chr19	12887565	12890843	+	PROMPT_uc002muy.2	0.463216	0.26772	0.303898	0.57232	0.517272	13	6	11	8.78159	6.7455	5.55639
chr4	174289847	174293347	-	PROMPT_uc003itd.2	0.454982	0.0878715	0.110421	1.05615	0.956949	21	21	13	15.3678	13.491	12.0388
chr7	11011134	11014513	-	PROMPT_uc003sry.1	0.452629	0.467723	0.507203	0.330012	0.294818	1	1	3	0.548849	1.499	1.3891
chr3	57259632	57263132	-	PROMPT_uc010hnb.2	0.451449	0.371702	0.413339	0.429805	0.383694	10	5	12	7.68389	4.12225	7.40852
chr10	112255522	112258995	-	PROMPT_uc001kzd.2	0.439859	0.0853555	0.107507	1.06877	0.968565	45	27	42	29.6379	31.479	25.0038
chr19	5789854	5793354	+	PROMPT_uc002mdc.2	0.421005	0.0816646	0.103335	1.08797	0.985754	5	4	4	2.74425	3.7475	3.24123
chr6	11092006	11095377	-	PROMPT_uc003mzr.2	0.419911	0.0890435	0.111637	1.0504	0.952193	4	4	5	3.84194	3.37275	2.31516
chr20	48882196	48885696	-	PROMPT_uc010zyr.1	0.407425	0.443913	0.484753	0.352702	0.31448	2	1	1	0.548849	1.12425	1.3891
chr6	16760345	16763845	+	PROMPT_uc003nbt.2	0.387084	0.0932266	0.116613	1.03046	0.933252	39	36	46	26.8936	34.1022	31.4862
chr17	76355003	76358326	+	PROMPT_uc002jvl.2	0.356786	0.463651	0.503287	0.333809	0.298184	4	1	2	1.0977	1.87375	1.85213
chr1	94343329	94346709	+	PROMPT_uc001dqf.2	0.33793	0.650218	0.693396	0.186941	0.159019	6	5	2	1.64655	4.87175	3.70426
chr1	153629419	153632864	-	PROMPT_uc001fcq.2	0.32437	0.612199	0.654771	0.213107	0.18391	2	3	8	2.1954	2.2485	4.63033
chr9	88896074	88899392	+	PROMPT_uc010mqd.1	0.321202	0.374102	0.414589	0.42701	0.382383	8	3	9	7.13504	4.87175	5.09336
chr8	145549212	145552367	+	PROMPT_uc003zbv.3	0.304759	0.5146	0.55528	0.28853	0.255488	10	7	15	7.13504	6.7455	11.5758
chr8	53625666	53629166	+	PROMPT_uc003xre.3	0.290578	0.235248	0.268714	0.628475	0.57071	97	103	73	82.8762	63.3327	75.9374
chr2	32579998	32583482	-	PROMPT_uc010ezu.2	0.285696	0.462938	0.503013	0.334477	0.29842	15	15	32	12.6235	19.1122	14.817
chr6	26595011	26598511	-	PROMPT_uc003nii.2	0.282665	0.605223	0.647945	0.218084	0.188462	2	4	6	4.39079	2.62325	2.31516
chr5	43016747	43020247	+	PROMPT_uc003jnc.2	0.260297	0.56734	0.609779	0.246157	0.214828	17	10	9	6.03734	12.7415	11.5758
chr16	3766140	3769558	+	PROMPT_uc002cvt.3	0.20918	0.257364	0.292752	0.589452	0.5335	9	6	10	8.23274	7.49499	6.94549
chr3	187462106	187465606	+	PROMPT_uc003frq.1	0.198123	0.735383	0.778893	0.133486	0.108522	12	6	11	4.93964	12.7415	8.33459
chr19	33181188	33184688	-	PROMPT_uc010edf.2	0.188062	0.599316	0.64225	0.222344	0.192296	32	19	18	15.9166	25.1082	18.5213
chr3	196229323	196232823	+	PROMPT_uc003fwq.2	0.169117	0.713897	0.757605	0.146364	0.120557	17	8	16	9.87928	17.6132	8.79762
chr10	74854457	74857957	+	PROMPT_uc010qka.1	0.161781	0.349294	0.390409	0.456808	0.40848	1	2	3	1.64655	1.87375	1.85213
chr1	179049047	179052547	-	PROMPT_uc001gmd.2	0.153409	0.398329	0.438042	0.399758	0.358485	11	15	21	12.6235	13.1162	14.817
chr17	27168385	27171885	+	PROMPT_uc010wax.1	0.11475	0.903936	0.942787	0.0438625	0.0255866	4	1	9	1.64655	3.7475	5.09336
chr14	71372225	71375510	-	PROMPT_uc001xmn.3	0.111526	0.357731	0.398615	0.446443	0.399446	7	2	10	6.58619	6.37075	6.48246
chr19	45249636	45253136	-	PROMPT_uc010xxe.1	0.105745	0.459152	0.499895	0.338043	0.301122	6	5	6	4.93964	4.87175	6.01942
chr1	156569803	156573113	+	PROMPT_uc001fpl.2	0.0866127	0.708039	0.752851	0.149943	0.123291	34	19	28	28.5402	26.6072	22.2256
chr20	32698729	32702229	+	PROMPT_uc002xaf.2	0.0536081	0.791783	0.835389	0.101394	0.0781114	14	11	8	10.977	9.36874	11.5758
chr14	21978195	21981695	+	PROMPT_uc001wbc.2	0.0317238	0.940173	0.972224	0.0267924	0.0122337	24	8	13	9.87928	16.1142	12.9649
chr7	99068282	99071782	-	PROMPT_uc003uqp.2	0.00729613	0.981935	1	0.00791715	0	19	5	17	14.2701	18.3627	12.9649
chr6	2763541	2766818	-	PROMPT_uc003mtz.2	0.00587849	0.985998	1	0.00612397	0	14	9	17	12.6235	15.7395	10.6498
chr3	141593044	141596544	-	PROMPT_uc003eug.1	-0.00756746	0.981301	1	0.00819789	0	3	5	3	4.39079	3.7475	2.7782
chr4	152018619	152022045	-	PROMPT_uc011cie.1	-0.032935	0.940128	0.972224	0.0268128	0.0122337	9	5	6	6.58619	8.61924	5.09336
chr5	175873251	175876498	-	PROMPT_uc003mej.3	-0.0641954	0.939106	0.972224	0.0272855	0.0122337	6	1	2	1.64655	4.497	1.85213
chr10	76968193	76971693	-	PROMPT_uc001jwz.2	-0.0750164	0.800397	0.842848	0.0966946	0.0742507	22	14	21	16.4655	23.6092	19.4474
chr1	156675322	156678550	+	PROMPT_uc001fpr.2	-0.105704	0.651905	0.694517	0.185816	0.158317	2	2	5	2.74425	2.2485	2.31516
chr16	71841719	71845042	+	PROMPT_uc002fba.2	-0.123298	0.409555	0.44858	0.387688	0.34816	27	29	18	27.4425	31.1042	27.3189
chr17	73199462	73202962	-	PROMPT_uc002jng.1	-0.150088	0.726741	0.770486	0.138621	0.113235	45	24	41	30.1867	57.7115	34.7274
chr15	89162617	89165887	-	PROMPT_uc010bnl.2	-0.184004	0.811596	0.852996	0.0906601	0.069053	17	5	25	11.5258	26.6072	10.6498
chr8	141644944	141648444	+	PROMPT_uc003yvn.2	-0.205336	0.0975982	0.121664	1.01056	0.91484	33	22	30	35.1263	34.8517	33.8014
chr1	55679732	55683232	+	PROMPT_uc001cyg.3	-0.249779	0.451326	0.492355	0.34551	0.307721	10	7	14	9.87928	11.6172	14.354
chr1	192776171	192779421	-	PROMPT_uc001gsl.2	-0.284642	0.710702	0.754948	0.148313	0.122083	1	1	5	1.64655	2.998	1.3891
chr2	101867325	101870566	-	PROMPT_uc002taw.3	-0.324543	0.3453	0.387133	0.461803	0.412139	24	17	26	34.0286	20.986	29.1711
chr1	161122050	161125231	-	PROMPT_uc001fyd.3	-0.360905	0.13587	0.162686	0.866877	0.788649	9	9	18	11.5258	13.8657	13.4279
chr3	49465761	49468931	+	PROMPT_uc003cwz.1	-0.362577	0.343182	0.385154	0.464475	0.414365	17	11	15	21.954	22.8597	11.5758
chr6	155634799	155638200	+	PROMPT_uc003qqj.3	-0.377301	0.132871	0.159445	0.87657	0.797389	15	4	11	13.7212	13.1162	16.2061
chr1	67895096	67898164	+	PROMPT_uc001ddx.2	-0.40128	0.481618	0.521753	0.317297	0.282535	5	8	16	10.977	16.1142	8.33459
chr11	47446699	47450199	+	PROMPT_uc001nfh.2	-0.486825	0.490342	0.530152	0.309501	0.2756	12	4	32	10.977	23.984	18.0583
chr20	57616617	57619916	+	PROMPT_uc002yam.2	-0.494036	0.373734	0.414589	0.427437	0.382383	6	6	3	6.58619	4.497	10.1867
chr1	244996523	244999791	-	PROMPT_uc001iar.2	-0.560482	0.00483135	0.00982465	2.31593	2.00768	21	19	19	26.8936	34.477	28.245
chr17	26731786	26735286	+	PROMPT_uc002hbf.1	-0.681666	0.0024575	0.00588506	2.60951	2.23025	5	2	3	4.93964	4.87175	4.63033
chr15	74986979	74990265	+	PROMPT_uc002ayn.2	-0.723794	0.432081	0.472778	0.364435	0.325343	5	2	12	6.03734	16.1142	5.55639
chr1	24283904	24287097	-	PROMPT_uc001big.2	-0.85059	0.00218339	0.00536996	2.66087	2.27003	37	12	29	49.9453	56.2125	50.9336
chr11	68226109	68229192	-	PROMPT_uc010rqb.1	-0.969916	0.455957	0.496912	0.341076	0.303721	11	3	22	7.68389	34.8517	20.3734
chr4	140476221	140479721	+	PROMPT_uc003ihw.2	-1.08657	8.23881e-05	0.000629146	4.08414	3.20125	3	3	10	6.58619	6.37075	6.48246
chr17	8197356	8200698	+	PROMPT_uc002gku.1	-1.30793	0.138223	0.164985	0.859421	0.782557	4	2	1	2.74425	6.37075	6.94549
chr19	8507956	8511198	-	PROMPT_uc010dwc.1	-1.31729	0.0267253	0.0387022	1.57308	1.41226	4	2	3	7.13504	9.36874	5.55639
chr15	77711233	77714733	-	PROMPT_uc002bcq.1	-1.36307	0.00278884	0.00637116	2.55458	2.19578	36	46	52	140.505	99.6834	104.645
chr20	55964602	55967774	-	PROMPT_uc010zzj.1	-1.59471	0.000693425	0.00234583	3.159	2.6297	4	2	6	12.6235	13.1162	10.6498
chr1	174991248	174994562	+	PROMPT_uc001gkk.2	-2.10588	8.8614e-06	0.000209121	5.0525	3.6796	12	7	9	40.066	38.2245	37.9687
chrX	153706270	153709523	+	PROMPT_uc004fln.1	-3.08197	0.000141866	0.000846547	3.84812	3.07235	2	4	2	21.954	16.8637	21.7625
