# Supplementary material for: Targeted protein degradation reveals a direct role of SPT6 in RNAPII elongation and termination
Source: Mol Cell. 2021 Aug 5;81(15):3110–3127.e14. doi: 10.1016/j.molcel.2021.06.016 (PMC8354102; doi:10.1016/j.molcel.2021.06.016)
Supplement: Table S3. RNAPII-associated proteins detected by mass spectrometry in SPT6-depleted and control U2OS cells, related to Figure 7 — U2OSSPT6-AID-C1 cells expressing HA-RPB3 were incubated in presence or absence of auxin (4 h). Chromatin fraction of lysate was subjected to HA-immunoprecipitation, and co-precipitating proteins were identified by label-free quantitative mass spectrometry. For all identified proteins, enrichment (logFC.limma) was calculated by comparing the signal to a control immunoprecipitation from cells not expressing HA-RPB3 (untagged) (Sheet 1, Table S3). RNAPII interactome is denoted with green and bold. To compare interactions between control and auxin, values were normalized to the bait, HA-RPB3 (Sheet 2, Table S3). Proteins that significantly lost their interaction upon SPT6 depletion are denoted in orange and bold (Sheet 3, Table S3). [file mmc4.xlsx]

## Sheet: 1_Raw_data_RNAPII_MassSpec
Protein.names	Gene.names	q.norm.log2.Ratio.filt.LFQ.intensity.No1073_minus_Repl1_06_vs_No1073_untag_Repl1_03	q.norm.log2.Ratio.filt.LFQ.intensity.No1073_minus_Repl2_05_vs_No1073_untag_Repl2_02	q.norm.log2.Ratio.filt.LFQ.intensity.No1073_minus_Repl3_04_vs_No1073_untag_Repl3_01	logFC.limma.minus_vs_untag	t.limma.minus_vs_untag	P.Value.limma.minus_vs_untag	adj.P.Val.limma.minus_vs_untag	B.limma.minus_vs_untag	q.norm.log2.Ratio.filt.LFQ.intensity.No1073_plus_Repl1_09_vs_No1073_untag_Repl1_03	q.norm.log2.Ratio.filt.LFQ.intensity.No1073_plus_Repl2_08_vs_No1073_untag_Repl2_02	q.norm.log2.Ratio.filt.LFQ.intensity.No1073_plus_Repl3_07_vs_No1073_untag_Repl3_01	logFC.limma.plus_vs_untag	t.limma.plus_vs_untag	P.Value.limma.plus_vs_untag	adj.P.Val.limma.plus_vs_untag	B.limma.plus_vs_untag
Protein AATF	AATF	-0.489558	0.201447	0.0754596	-0.0715782	-0.369959	0.726973	0.785641	-7.62292	0.274627	0.0339487	-0.123989	0.0597926	0.351607	0.737743	0.800418	-7.56035
ATP-binding cassette sub-family F member 1	ABCF1	-0.223778	0.30422	-0.0587138	0.00859673	0.0505465	0.961697	0.971156	-7.70258	-0.022177	0.539171	0.121063	0.212504	1.15766	0.293129	0.394923	-6.92651
Actin-binding LIM protein 1	ABLIM1		-0.704205	1.79904	0.546935	0.827273	0.456106	0.542396	-7.10659	-0.125904		-0.197832	-0.160996	-0.767575	0.479432	0.57891	-7.09462
tr|S4R3H4|S4R3H4_HUMAN Apoptotic chromatin condensation inducer in the nucleus	ACIN1	1.65043	1.66034	1.52453	1.61108	11.4788	0.00010446	0.00108963	1.92114	1.32015	1.49967	1.47134	1.42906	9.03624	0.00013597	0.00167677	1.41076
Acyl-coenzyme A thioesterase 9, mitochondrial	ACOT9		0.790559	0.628453	0.713887	3.68854	0.0223614	0.0499987	-3.85805	0.226	0.0149499	0.630211	0.289592	1.54157	0.1766	0.268748	-6.46782
Actin, alpha skeletal muscle;Actin, alpha cardiac muscle 1;Actin, gamma-enteric smooth muscle;Actin, aortic smooth muscle	ACTA1;ACTC1;ACTG2;ACTA2	2.37757	-1.19274	4.06167	1.74412	1.7472	0.142666	0.209492	-6.27956	0.279703	0.978109	1.49464	0.918419	3.54345	0.0132184	0.0387307	-3.74781
Actin, cytoplasmic 1;Actin, cytoplasmic 1, N-terminally processed	ACTB	1.24622	0.687297	1.1541	1.02971	5.856	0.00225665	0.00877031	-1.6297	0.990249	0.89664	0.44516	0.778524	4.21646	0.00623529	0.0231887	-2.91122
Actin-like protein 6A	ACTL6A	0.674668	0.869286	1.40284	0.98225	5.01443	0.00437632	0.0144548	-2.39903	0.567615	0.787157	0.806445	0.72106	4.47788	0.00474312	0.0194205	-2.60439
Alpha-actinin-1	ACTN1	1.83509	1.39617	3.67477	2.28788	4.98693	0.00447818	0.0146343	-2.4257	3.16	1.0354	1.31014	1.82921	4.31904	0.00559405	0.0216361	-2.78961
Alpha-actinin-4	ACTN4	2.4162	1.6938	2.70782	2.28362	9.61194	0.00024004	0.00188362	0.969664	1.60291	1.58305	1.13044	1.43682	7.96609	0.00026664	0.00279308	0.651236
Alpha-centractin	ACTR1A
Actin-related protein 5	ACTR5									-0.0400447		-0.950543	-0.497044	-1.66788	0.159814	0.249548	-6.11063
Double-stranded RNA-specific adenosine deaminase	ADAR	1.37751	1.14406	1.13845	1.22037	8.33981	0.00046286	0.00295463	0.211484	0.683954	0.89832	0.687968	0.757715	4.72222	0.00370568	0.0162771	-2.32675
Activity-dependent neuroprotector homeobox protein	ADNP	0.452517	-0.180191	0.428327	0.233254	1.2235	0.277083	0.365097	-6.91921	0.302352	0.240674	0.274863	0.272492	1.75407	0.13247	0.214305	-6.19011
AF4/FMR2 family member 4	AFF4									0.810894	0.924348	2.03953	1.25644	4.53717	0.00446395	0.0186418	-2.53622
Protein argonaute-2;Protein argonaute;Protein argonaute-3;Protein argonaute-1	AGO2;AGO1;AGO3	-0.993998	-0.353823	-0.380241	-0.57342	-2.99586	0.0313069	0.0638577	-4.64905	-0.0707056		-0.577701	-0.322829	-1.34262	0.240471	0.338464	-6.50848
Protein ELYS	AHCTF1	-0.199275	-1.36147	-1.19289	-0.919001	-3.3994	0.0201113	0.0455587	-4.15079	-0.378956	-0.910259	-0.393017	-0.559798	-3.01199	0.0251371	0.0621995	-4.4531
Neuroblast differentiation-associated protein AHNAK	AHNAK	2.14196	1.85149	1.28493	1.76458	8.2738	0.00048005	0.00300239	0.169238	1.75872	1.54639	0.900114	1.40108	6.42185	0.00081877	0.00607925	-0.619159
A-kinase anchor protein 17A	AKAP17A	-0.0792301	-0.104246	-0.109734	-0.0966189	-0.703536	0.513959	0.597921	-7.42058	-0.561112	0.0871097	-0.32213	-0.266642	-1.39802	0.214005	0.312876	-6.64706
A-kinase anchor protein 8	AKAP8	3.43538	1.99158	2.05903	2.49946	7.45972	0.0007698	0.00412344	-0.378698	0.954068	0.702155	0.51561	0.72519	4.19725	0.00636436	0.0233918	-2.93416
Delta-1-pyrroline-5-carboxylate synthase;Glutamate 5-kinase;Gamma-glutamyl phosphate reductase	ALDH18A1	3.12919	-0.107267	1.88963	1.63968	2.63429	0.0475699	0.0894749	-5.11312	2.58251	0.435221	1.43965	1.48318	3.72864	0.010675	0.032808	-3.51098
RNA demethylase ALKBH5	ALKBH5	0.0202328	0.836354	-0.0536054	0.268295	1.16945	0.296316	0.385493	-6.97929	-0.779974	0.260142	-0.680155	-0.400793	-1.60809	0.161445	0.25147	-6.38228
THO complex subunit 4	ALYREF	0.110587	-0.24732	0.2074	0.0243001	0.148937	0.887581	0.915829	-7.69081	-1.43245	-1.74498	-0.883135	-1.33695	-6.31772	0.00088987	0.00627708	-0.71354
Annexin A1;Annexin	ANXA1									-0.0911393	-0.0848653	-0.106314	-0.0954812	-0.616125	0.561553	0.654192	-7.41661
Annexin A2;Annexin;Putative annexin A2-like protein	ANXA2;ANXA2P2	0.589974	0.548193	0.637992	0.592725	4.29102	0.00827775	0.0235524	-3.13581	0.532829	0.510349	0.164178	0.401848	2.36065	0.0583736	0.115189	-5.35468
AP-2 complex subunit alpha-1	AP2A1	1.47876	2.32757	3.23275	2.35284	6.71514	0.00123492	0.00567693	-0.928252	1.43076	1.9991	1.53657	1.65962	8.91191	0.0001465	0.00175377	1.32688
AP-2 complex subunit beta	AP2B1	1.30307	0.424502	1.50659	1.08017	4.27871	0.00837314	0.0236599	-3.149	0.53146	0.0900934	0.367148	0.328743	1.90021	0.108613	0.185246	-5.99289
AP-2 complex subunit mu	AP2M1	0.802708	0.18505	0.720244	0.570104	3.07733	0.0285711	0.0597569	-4.54665	0.611003	0.262326	0.479569	0.451298	2.71134	0.0368365	0.0818083	-4.86597
AP-3 complex subunit beta-1	AP3B1	-0.16324	0.554952	0.180366	0.192674	1.00794	0.360964	0.454247	-7.14919	0.642756	0.213233	1.05242	0.635556	3.01411	0.0250708	0.0621577	-4.45022
AP-3 complex subunit delta-1	AP3D1	0.413628	-0.232921	-0.65644	-0.15936	-0.65757	0.540651	0.620188	-7.45493	0.0357218	-0.251859	0.11088	-0.0333863	-0.198402	0.849605	0.888481	-7.60905
AP-3 complex subunit mu-1	AP3M1										0.382631
DNA-(apurinic or apyrimidinic site) lyase;DNA-(apurinic or apyrimidinic site) lyase, mitochondrial	APEX1	0.346045	0.819374		0.585078	2.60394	0.061911	0.109747	-5.05014	0.256976	-0.0025233	-0.421069	-0.0564632	-0.28872	0.78299	0.835499	-7.58353
Apoptosis inhibitor 5	API5	0.033438	-0.0989917	1.03559	0.322043	1.21077	0.281509	0.369743	-6.9335	-1.24914	-1.2618	0.179613	-0.770574	-2.40605	0.054954	0.110171	-5.29124
DNA dC->dU-editing enzyme APOBEC-3B	APOBEC3B		-0.112373	0.352147	0.120929	0.543778	0.616443	0.689789	-7.32311
DNA dC->dU-editing enzyme APOBEC-3C	APOBEC3C
Intron-binding protein aquarius	AQR	2.99384	3.25806	4.96054	3.73983	9.03164	0.00032052	0.00225644	0.636434	3.39282	1.87226	2.86011	2.70712	8.91899	0.00014587	0.00175377	1.33169
Arginine and glutamate-rich protein 1	ARGLU1	-0.314016	0.218011	0.230355	0.04517	0.252584	0.810915	0.859026	-7.66599	0.00546089	0.0178281	-0.137053	-0.0397062	-0.251582	0.810173	0.857951	-7.59515
AT-rich interactive domain-containing protein 1A	ARID1A	1.3839	0.417805	0.328507	0.711641	2.7752	0.0403167	0.0784679	-4.93055	0.674708	0.337822	-0.1013	0.301624	1.47126	0.194081	0.289739	-6.5566
AT-rich interactive domain-containing protein 1B	ARID1B	-0.775048
AT-rich interactive domain-containing protein 5B	ARID5B	-0.911642	-0.6512	-1.38876	-0.979816	-5.01689	0.00436735	0.0144548	-2.39665	-1.40475	-1.14666	-0.892809	-1.1382	-6.52131	0.00075691	0.00575085	-0.530125
ADP-ribosylation factor-like protein 6-interacting protein 4	ARL6IP4	-0.640577	-0.0977322	-0.607067	-0.449858	-2.52441	0.0542306	0.0991278	-5.25675	-0.56396	-0.0476222	-0.683176	-0.43247	-2.24193	0.0684178	0.128744	-5.52049
Armadillo repeat-containing protein 5	ARMC5									-0.411198	0.331839	-0.362815	-0.148627	-0.708561	0.50648	0.604601	-7.34998
Histone chaperone ASF1A	ASF1A									-0.0597674	1.02912	-0.19671	0.257699	0.930225	0.389893	0.490189	-7.15981
Set1/Ash2 histone methyltransferase complex subunit ASH2	ASH2L									-1.04824	1.02137	-0.192168	-0.071509	-0.184858	0.859731	0.894604	-7.61207
Aspartyl/asparaginyl beta-hydroxylase	ASPH	2.55731	2.17758	1.92773	2.22346	12.1483	7.99e-05	0.00094674	2.22434	1.46792	2.46658	0.990813	1.64268	5.44648	0.00186811	0.010312	-1.55346
Protein asunder homolog	ASUN	4.87625	5.61308	5.31624	5.269	27.711	1.53e-06	5.23e-05	6.35353	4.80746	4.78525	5.56799	5.06393	22.8273	7.89e-07	2.48e-05	6.90714
ATPase family AAA domain-containing protein 3A	ATAD3A			1.06654
Cyclic AMP-dependent transcription factor ATF-1	ATF1	-0.471781	-0.852595	-1.2554	-0.865066	-4.28132	0.0083528	0.0236599	-3.1462	-0.749714	-0.625611	-0.733902	-0.702354	-4.48249	0.00472074	0.0193921	-2.59908
Cyclic AMP-dependent transcription factor ATF-2	ATF2	-1.18583	-0.813695	-1.04727	-1.01495	-6.59472	0.0013385	0.00604041	-1.02197	-1.15253	-0.292512	-0.561799	-0.669388	-3.11912	0.0220061	0.0563375	-4.30813
Cyclic AMP-dependent transcription factor ATF-3	ATF3									-0.817651	-0.687172	-0.51935	-0.674515	-4.15037	0.00669233	0.0238308	-2.9904
ATP synthase subunit alpha, mitochondrial	ATP5A1		-0.384542	0.546953	0.0823146	0.272688	0.799042	0.84937	-7.45567	1.21941	0.464549	0.453283	0.712075	3.28787	0.0179089	0.0482046	-4.08251
V-type proton ATPase subunit G 2;V-type proton ATPase subunit G 1	ATP6V1G2;ATP6V1G2-DDX39B;ATP6V1G1
Aurora kinase B	AURKB	-0.0736271	1.1671	0.0564931	0.383765	1.33184	0.241907	0.326428	-6.79464	0.0104555	0.477072	-0.296739	0.0622255	0.303828	0.772025	0.828101	-7.57836
BAG family molecular chaperone regulator 1	BAG1			-0.472368
BAG family molecular chaperone regulator 2	BAG2	3.2535	2.39534	2.80894	2.82136	13.3239	5.16e-05	0.00071386	2.71648	3.18675	1.97037	2.65038	2.60321	10.0783	7.53e-05	0.00100687	2.07379
Brain-specific angiogenesis inhibitor 1-associated protein 2	BAIAP2		0.43859	0.212868	0.327075	1.65806	0.175147	0.248595	-6.20019	-0.384908	0.179208	-0.281527	-0.163872	-0.884604	0.41207	0.513024	-7.20221
Brain-specific angiogenesis inhibitor 1-associated protein 2-like protein 1	BAIAP2L1		0.571368	0.566983	0.569958	3.02367	0.0408075	0.0790486	-4.56716	0.168377	-0.0549984	-0.160728	-0.014019	-0.084309	0.935689	0.957006	-7.62788
Barrier-to-autointegration factor;Barrier-to-autointegration factor, N-terminally processed	BANF1		0.939037	1.79197	1.36554	4.78105	0.0095501	0.0260304	-2.84146	1.12847	0.590073		0.861615	3.53402	0.0184159	0.0491481	-3.75826
Basic leucine zipper transcriptional factor ATF-like 3	BATF3	0.082471	0.564068	-0.611861	0.0107731	0.0415439	0.968513	0.975116	-7.70308	0.290298	0.0752755	-0.211178	0.0511521	0.287214	0.784086	0.835959	-7.58403
Bromodomain adjacent to zinc finger domain protein 1A	BAZ1A		0.445536	1.09902	0.771325	3.07951	0.0386916	0.0760255	-4.50489	0.283642	0.541602	0.04874	0.289799	1.64234	0.15414	0.242496	-6.33772
Tyrosine-protein kinase BAZ1B	BAZ1B	-0.69125	-0.0567957	-0.275194	-0.343022	-1.87813	0.120784	0.184394	-6.1094	-0.467708	-0.305122	-0.320626	-0.365222	-2.31799	0.0617916	0.11968	-5.41429
Pre-mRNA-splicing factor SPF27	BCAS2	1.40857	1.36936	1.55281	1.44116	10.1695	0.0001845	0.00160076	1.2719	1.36679	0.879265	1.36037	1.20279	6.58511	0.00072008	0.00555298	-0.473578
Bcl-2-associated transcription factor 1	BCLAF1	1.95175	1.73791	1.84618	1.84602	12.8785	6.06e-05	0.0008099	2.53569	0.943317	1.26284	1.43359	1.21409	6.90519	0.00056384	0.00466283	-0.196404
Baculoviral IAP repeat-containing protein 5	BIRC5		0.190255	-0.240569	-0.0257924	-0.11817	0.911819	0.935025	-7.49314	-0.127193	-0.591606		-0.355483	-1.51045	0.194844	0.290188	-6.30693
Bloom syndrome protein	BLM	-0.279794	0.0368846	-0.419988	-0.220243	-1.35457	0.235074	0.318254	-6.76786	-0.647268	-0.153827	-0.438252	-0.413513	-2.34843	0.0593326	0.116351	-5.37177
Ribosome biogenesis protein BMS1 homolog	BMS1	-1.6232	0.198039	0.300687	-0.375654	-0.885934	0.417295	0.50651	-7.26645	0.198254	0.239351	0.648165	0.362184	2.0531	0.0882643	0.157843	-5.78292
Zinc finger protein basonuclin-2	BNC2	-1.33919	-1.47407		-1.40507	-7.31993	0.00211716	0.00841402	-1.03625
Ribosome biogenesis protein BOP1	BOP1	0.248245	0.0155753	0.501641	0.253995	1.55352	0.182623	0.258314	-6.52567	0.581578	0.7662	1.69225	1.01427	3.97687	0.00808313	0.0270226	-3.20136
Nucleosome-remodeling factor subunit BPTF	BPTF									1.08331	0.253214	0.703148	0.67983	3.2149	0.0195671	0.0513485	-4.17964
Bromodomain-containing protein 2	BRD2	0.601207	-0.318129	-0.100894	0.0606457	0.27052	0.797862	0.8492	-7.66042	0.688128	0.284777	0.886332	0.618006	3.30822	0.0174745	0.0474416	-4.05554
Bromodomain-containing protein 4	BRD4
Bromodomain-containing protein 7	BRD7	-0.363482	-1.09221	-1.74054	-1.0626	-3.67656	0.0150644	0.0366785	-3.82233	-1.34824	-1.68526	-0.968814	-1.32469	-6.77401	0.00062259	0.00508176	-0.308709
Bromodomain-containing protein 8	BRD8		-0.124861	-0.343406	-0.234864	-1.19273	0.301033	0.389982	-6.7422
Bromodomain-containing protein 9	BRD9		-0.243663	-0.0923126	-0.16761	-0.872175	0.433951	0.520573	-7.06627	1.334	0.313308	0.0522239	0.564848	2.02039	0.092263	0.163115	-5.82807
Ribosome biogenesis protein BRX1 homolog	BRIX1	-0.204629	0.0287894	0.21707	0.0143579	0.0909752	0.931139	0.948069	-7.69914	0.098073	-0.496741	-0.247785	-0.214538	-1.1488	0.296479	0.397732	-6.93622
Transcription factor BTF3	BTF3	-0.0652415	0.400029	-0.23877	0.0314411	0.170898	0.871184	0.905738	-7.6866	0.853391	0.366108	-0.133768	0.363609	1.57255	0.169381	0.259909	-6.42816
Mitotic checkpoint protein BUB3	BUB3	0.72191	1.2051	0.605459	0.843896	4.66125	0.00592292	0.0183922	-2.74944	-0.138994	0.685568	0.0145556	0.187679	0.873045	0.417839	0.519509	-7.2127
BUD13 homolog	BUD13	0.291985	0.137202	0.210671	0.213051	1.52134	0.190262	0.266669	-6.56568	-0.113438	-0.249591	-0.150228	-0.170923	-1.08933	0.319836	0.420977	-7.00017
Protein BUD31 homolog	BUD31	2.35659	1.56499	1.44426	1.79551	7.69993	0.00066666	0.00385599	-0.211631	0.0934966	-0.119969	-0.269772	-0.0985436	-0.588077	0.57898	0.670145	-7.43523
Bystin	BYSL	-0.180736		1.27989	0.549376	1.31927	0.25982	0.345679	-6.60079	-0.340544	-0.384615	0.551517	-0.0566784	-0.23902	0.819437	0.864847	-7.59872
Selenoprotein H	C11orf31;SELH	0.986242	0.643868		0.814913	3.93281	0.0182334	0.0425446	-3.61524	0.268261	0.495221	-0.071751	0.230672	1.26085	0.256434	0.355781	-6.81013
Uncharacterized protein C11orf57	C11orf57	0.0400438	-0.277069	-0.318524	-0.185269	-1.19303	0.287785	0.375583	-6.95327	-0.056536	-0.286966	-0.282413	-0.209551	-1.29401	0.245537	0.343697	-6.77154
Uncharacterized protein C11orf98	C11orf98	0.139378	-0.121408	-0.170309	-0.0496436	-0.330085	0.755076	0.81387	-7.6393	-0.439893	-0.441157	-0.781704	-0.554141	-3.27757	0.0181332	0.0486001	-4.09618
Uncharacterized protein C12orf43	C12orf43	1.16919	0.165223	0.314447	0.550094	2.25701	0.0751135	0.127817	-5.60939	1.04492	0.39862	1.24704	0.896622	4.12733	0.00686042	0.0242339	-3.01814
Probable peptide chain release factor C12orf65, mitochondrial	C12orf65									0.800307	0.234814	0.206761	0.414014	2.14284	0.07818	0.142722	-5.6585
UPF0568 protein C14orf166	C14orf166	1.50383	1.93812	1.27756	1.57594	8.48756	0.00042697	0.00279799	0.304942	1.09782	1.24065	0.356565	0.899228	3.99398	0.0079324	0.0267352	-3.18036
Uncharacterized protein C15orf52	C15orf52		0.816074	1.30869	1.06509	4.72333	0.00995183	0.0268874	-2.89089	0.768259	1.81338	0.499198	1.02706	3.62809	0.0119805	0.0357707	-3.63896
Chromatin complexes subunit BAP18	C17orf49;BAP18;RNASEK-C17orf49	-0.423185	-0.0201476	0.717486	0.0913365	0.359617	0.734218	0.792775	-7.62734	0.230303	0.111171	0.413844	0.252431	1.54491	0.175809	0.268128	-6.46357
UPF0711 protein C18orf21	C18orf21	-0.265203	-0.283312	-0.57662	-0.37617	-2.47118	0.0578202	0.10384	-5.32665	-0.920225	-0.489256	-1.45001	-0.990771	-4.12693	0.00686338	0.0242339	-3.01863
Uncharacterized protein C19orf43	C19orf43	-0.151213	-0.135985	-0.838923	-0.374846	-1.84407	0.126122	0.190888	-6.15389
Leydig cell tumor 10 kDa protein homolog	C19orf53	0.766162	-0.0970231	0.0234717	0.230114	1.04399	0.345573	0.436663	-7.11262	0.609201	0.0382314	0.586952	0.411139	2.15839	0.0765564	0.140895	-5.63687
Uncharacterized protein C1orf131	C1orf131									0.139004
UPF0688 protein C1orf174	C1orf174	0.808172	0.335791	-0.212162	0.31161	1.33011	0.242433	0.326781	-6.79666	0.213502	0.0620897	0.159867	0.144169	0.915809	0.396799	0.496789	-7.17338
Complement component 1 Q subcomponent-binding protein, mitochondrial	C1QBP									-0.0615331	-0.165845		-0.111593	-0.530445	0.619847	0.710901	-7.26482
Uncharacterized protein C7orf26	C7orf26		0.958858	0.397147	0.680823	2.86937	0.0474029	0.0892971	-4.74172
Uncharacterized protein C7orf50	C7orf50	0.477174	0.301346	0.255556	0.346933	2.41025	0.0622508	0.110033	-5.40687	-0.0631936	-0.307654	0.369557	-0.0002453	-0.0012641	0.999034	0.999629	-7.63204
UPF0488 protein C8orf33	C8orf33	-0.254237	0.229494	0.178619	0.0515884	0.3055	0.772625	0.829159	-7.64851	-0.266499	0.0783417	0.902041	0.238469	0.931252	0.389405	0.490189	-7.15883
Uncharacterized protein C8orf59	C8orf59									2.05343
Calcineurin-binding protein cabin-1	CABIN1
Cactin	CACTIN	-0.072421	0.714363	-0.0092576	0.210602	0.988288	0.36959	0.463681	-7.16876	0.487718	0.902165	-0.0541578	0.446563	1.97681	0.0978824	0.170369	-5.88807
CAD protein;Glutamine-dependent carbamoyl-phosphate synthase;Aspartate carbamoyltransferase;Dihydroorotase	CAD		1.50542	0.0935984	0.796426	1.9665	0.123141	0.187527	-5.82243	-0.145601	0.741572	-0.63726	-0.0126643	-0.0443692	0.966121	0.978577	-7.63089
sp|P0DP25|CALM3_HUMAN Calmodulin-3	CALM2;CALM3;CALM1	0.994809	1.25429		1.12264	5.60834	0.00550062	0.017421	-2.17905		0.845488	0.323492	0.583783	2.42167	0.0630889	0.12163	-5.13317
Calreticulin	CALR	1.99425	1.32254	0.591959	1.30309	4.42826	0.00729589	0.0212979	-2.99025
Caprin-1	CAPRIN1	1.08535	1.14206	1.48282	1.23778	7.82	0.00062131	0.00366248	-0.129862	0.92419	1.19088	0.881976	0.997316	6.05062	0.00110733	0.00710207	-0.961297
F-actin-capping protein subunit alpha-1	CAPZA1	1.09181	1.03418	1.00669	1.04637	7.5644	0.00072268	0.0039399	-0.305318	0.51918	1.1943	0.407992	0.706774	3.32887	0.0170458	0.0468462	-4.02824
F-actin-capping protein subunit beta	CAPZB	0.653312		0.832539	0.741944	3.82742	0.0198906	0.0452126	-3.71885	0.381086
Caveolin-1;Caveolin	CAV1	4.61492	4.02337	4.28813	4.30596	24.237	2.92e-06	8e-05	5.74346	3.87007	3.74428	2.71512	3.44295	12.968	1.88e-05	0.00033324	3.60834
Chromobox protein homolog 1	CBX1	1.33689	-0.0837846	0.362526	0.540066	1.78617	0.135759	0.200786	-6.22917	1.13445	0.832874	0.871465	0.947301	5.72382	0.00146191	0.00850753	-1.27596
Chromobox protein homolog 3	CBX3	0.458857	-0.213712	0.285928	0.177509	0.943665	0.389814	0.480608	-7.21226	0.237539	0.400348	0.486724	0.374807	2.33475	0.0604246	0.118124	-5.39088
E3 SUMO-protein ligase CBX4	CBX4	-0.207558	-0.220409		-0.212728	-1.12846	0.324274	0.416152	-6.81152	-0.356035	-0.644734	-0.179605	-0.393939	-2.26432	0.0663931	0.125832	-5.48924
Chromobox protein homolog 5	CBX5	0.0851445	-0.07946	0.188862	0.065871	0.451792	0.670849	0.735963	-7.58384	0.52716	-0.0225451	0.298489	0.267289	1.46907	0.19465	0.290188	-6.55933
Chromobox protein homolog 6	CBX6	-0.0668865
Chromobox protein homolog 8	CBX8	-0.190779	0.110463	-0.0972069	-0.0598763	-0.402847	0.704154	0.766359	-7.60809	0.0835079	0.0742206	-0.164133	-0.0043608	-0.0268132	0.979521	0.987376	-7.63162
Cell division cycle and apoptosis regulator protein 1	CCAR1	1.66699	2.02378	2.08128	1.92107	12.0964	8.16e-05	0.0009569	2.20148	0.63076	1.69772	1.72311	1.35213	5.15683	0.00243712	0.012205	-1.85405
Cell cycle and apoptosis regulator protein 2	CCAR2											-0.703626
Coiled-coil domain-containing protein 12	CCDC12	1.35607	1.36114	1.17909	1.29765	9.0995	0.0003096	0.00220476	0.676444	-0.0741772	0.25587	0.329901	0.171625	1.00654	0.354889	0.455665	-7.08542
Coiled-coil domain-containing protein 124	CCDC124	-0.181707	-0.439999	-0.0490118	-0.222385	-1.43395	0.21261	0.29104	-6.67281	0.439118	0.0122172	0.0977009	0.182723	1.05114	0.335637	0.437198	-7.04007
Coiled-coil domain-containing protein 137	CCDC137	-0.564901	-1.14005	0.213968	-0.497436	-1.73741	0.144456	0.211618	-6.29218	-3.08087	-3.08087	-2.29943	-2.82257	-12.9699	1.88e-05	0.00033324	3.60919
Nuclear speckle splicing regulatory protein 1	CCDC55;NSRP1	-0.209945	0.0876838	0.133169	0.00406127	0.0264774	0.979928	0.98312	-7.7037	-0.289426	-0.231695	0.410822	-0.0364014	-0.178936	0.864168	0.896993	-7.61333
Thyroid transcription factor 1-associated protein 26	CCDC59	-0.437764	-1.16236	-0.195621	-0.597649	-2.59784	0.049674	0.0925844	-5.16066	-1.74248	-2.30136	-1.34734	-1.80833	-8.16246	0.00023432	0.00258363	0.797257
Coiled-coil domain-containing protein 86	CCDC86	0.134231	-0.605454	-0.11179	-0.195116	-0.998692	0.365001	0.458858	-7.15843	0.420968	0.0360404	0.204207	0.221281	1.30908	0.240721	0.338464	-6.75382
G2/mitotic-specific cyclin-B1	CCNB1	0.344961	0.615454	0.624726	0.528728	3.53792	0.0173805	0.0411785	-3.98517	-0.0848586	0.21613	0.610518	0.247517	1.27099	0.253056	0.351871	-6.79839
Cyclin-T1	CCNT1	1.32151	1.40925	0.908413	1.2105	7.13711	0.00093987	0.00463168	-0.610703	1.31153	1.08669	1.32169	1.24071	7.68531	0.00032232	0.00324174	0.436822
T-complex protein 1 subunit beta	CCT2	3.98811	2.99405	2.96021	3.31052	12.6403	6.62e-05	0.00084608	2.43623	3.30443	1.63833	2.63134	2.51989	7.80555	0.00029697	0.00303484	0.529474
T-complex protein 1 subunit gamma	CCT3	1.97436	1.72837	1.78528	1.82876	12.5676	6.81e-05	0.00084608	2.40547	1.2421	0.986217	1.42628	1.21847	7.09026	0.00049154	0.00421496	-0.0409155
T-complex protein 1 subunit delta	CCT4	2.2162	2.12986	2.31845	2.21106	15.8586	2.25e-05	0.0003845	3.63293	1.20481	1.52681	1.38287	1.37197	8.36522	0.00020561	0.00239312	0.944771
T-complex protein 1 subunit epsilon	CCT5	2.75207	2.89938	3.20364	2.94451	18.9692	9.52e-06	0.00019871	4.55071	2.30015	2.09412	2.40533	2.27026	13.9058	1.28e-05	0.00024736	4.0306
T-complex protein 1 subunit zeta	CCT6A	3.02389	1.84002	2.03904	2.31004	8.27751	0.00047907	0.00300239	0.171621	1.95357	0.969491	2.34436	1.75678	6.1083	0.00105561	0.00684363	-0.907097
T-complex protein 1 subunit eta	CCT7	1.05049	1.78468	0.564897	1.13506	4.26481	0.00848233	0.0238046	-3.16393	0.322972	0.993409	1.31485	0.879972	3.81217	0.009711	0.0305168	-3.40578
T-complex protein 1 subunit theta	CCT8	1.14408	2.09833	2.01763	1.75306	7.34271	0.00082688	0.00431659	-0.461814	0.612329	1.2108	1.3882	1.07075	5.1695	0.0024084	0.012205	-1.84066
DNA-directed RNA polymerase I subunit RPA34	CD3EAP	0.530375	-0.0583799	0.0346235	0.169418	0.939798	0.391608	0.481728	-7.21596	0.720416	-0.217357	0.550442	0.351299	1.52311	0.18104	0.273419	-6.4913
CD59 glycoprotein	CD59			2.26399
Cell division cycle protein 16 homolog	CDC16		-0.765994	-0.125169	-0.445878	-1.79462	0.149674	0.217195	-6.03359
Cell division cycle protein 27 homolog	CDC27		-0.661485	1.07902	0.208309	0.435755	0.686248	0.751114	-7.38557		0.752422	-0.423869	0.160321	0.467233	0.661148	0.741359	-7.30099
Pre-mRNA-processing factor 17	CDC40	1.59927	1.52339	1.0709	1.39711	7.99648	0.00056115	0.00345671	-0.0117102	0.00107903	0.241257	0.148679	0.129568	0.810337	0.450193	0.55137	-7.26773
Cell division control protein 42 homolog	CDC42	-0.346082	0.350949	0.140355	0.049265	0.257979	0.806981	0.856331	-7.66435	-1.03916	0.0716891	-0.13545	-0.368129	-1.45987	0.197062	0.292798	-6.57081
Cell division cycle 5-like protein	CDC5L	-0.205318	-0.196776	-0.104709	-0.169699	-1.22457	0.276713	0.365002	-6.91801	0.0606482	-0.0748395	0.192618	0.0613648	0.37976	0.717846	0.78532	-7.54855
Parafibromin	CDC73		1.81867	2.00759	1.91134	9.87383	0.0006998	0.00391886	0.266675	0.82555	2.16506	0.996027	1.32835	4.53179	0.0044885	0.0186823	-2.54239
Borealin	CDCA8	-0.627575	0.00397588	0.199354	-0.141401	-0.669092	0.533874	0.61413	-7.4465	-0.913402	-0.685666	-0.200392	-0.598344	-3.02996	0.0245795	0.0610601	-4.42869
Cadherin-2	CDH2		1.3122	1.68699	1.4918	7.09914	0.00236696	0.00900027	-1.16915
Cyclin-dependent kinase 11B;Cyclin-dependent kinase 11A	CDK11B;CDK11A	0.780634	0.222024	0.626261	0.543274	3.1246	0.0271078	0.0568941	-4.48764	0.226469	0.209368	0.582935	0.339686	1.99511	0.095482	0.167393	-5.86291
Cyclin-dependent kinase 12	CDK12	-0.632227	-0.248617	-0.136423	-0.339869	-2.02637	0.100149	0.158125	-5.91453	-0.520722	-0.434558	0.371724	-0.192602	-0.846213	0.431464	0.533285	-7.23663
Cyclin-dependent kinase 2-associated protein 1;Cyclin-dependent kinase 2-associated protein 2	CDK2AP1;CDK2AP2
Cyclin-dependent kinase 9	CDK9	0.318122	0.808657	0.850475	0.658351	3.75081	0.0139707	0.0345621	-3.73631	0.0670215	0.522934	1.21536	0.601899	2.41299	0.0544507	0.109336	-5.28155
CDKN2A-interacting protein	CDKN2AIP	0.663967	2.01669	1.64928	1.44215	4.8945	0.00484148	0.0156554	-2.51609	0.214935	0.871928	0.251319	0.446056	2.23551	0.0690104	0.129615	-5.52945
CCAAT/enhancer-binding protein zeta	CEBPZ	0.531495	-0.0667916	0.345512	0.270976	1.52692	0.188915	0.265385	-6.55877	0.351888	0.085109	-0.208476	0.077611	0.423486	0.687427	0.762662	-7.52853
CUGBP Elav-like family member 1	CELF1	0.343885	0.649844	1.01372	0.66662	3.61926	0.0159759	0.038367	-3.88928	-1.03176	-0.531216	0.0893144	-0.489163	-1.99752	0.0951701	0.167079	-5.85959
Centromere protein C	CENPC	-1.70663	-0.970875	-0.841435	-1.17564	-5.34359	0.00334611	0.011949	-2.08756	-1.6831	-1.51329	-1.053	-1.40492	-7.50752	0.00036455	0.00355225	0.297499
Centromere protein F	CENPF	0.485572	0.550432	0.65374	0.563668	4.00542	0.010858	0.0284618	-3.44775	-0.0108079	0.517596	0.00589259	0.171782	0.928144	0.390884	0.49036	-7.16178
Centromere protein V	CENPV	-0.802289	-1.0074	-0.902475	-0.904746	-6.37058	0.00156015	0.00676796	-1.20027	-1.00115	-0.388303	-0.367079	-0.582765	-2.9884	0.0258903	0.0635866	-4.48519
sp|A0A0U1RRI6|CENL3_HUMAN Centromere protein V-like protein 3	CENPVL3	0.569713	0.268096	0.0328666	0.290596	1.71477	0.148686	0.216248	-6.32131	0.186269	-0.351718		-0.0804896	-0.330284	0.755368	0.816421	-7.36474
Centrosomal protein of 290 kDa	CEP290
Centrin-2	CETN2		1.02628	0.510413	0.770121	3.33758	0.0304519	0.0625309	-4.22353	2.19969	0.39091	1.6452	1.40947	3.99553	0.00791889	0.0267352	-3.17845
Cilia- and flagella-associated protein 20	CFAP20	0.5515	0.24836	1.12994	0.642638	2.99941	0.0311816	0.0638136	-4.64457	-0.0146941	0.475415	0.83792	0.432876	2.04714	0.0889789	0.158651	-5.79115
Cofilin-1	CFL1									0.46399		0.302481	0.384419	1.8108	0.133538	0.215478	-5.92823
CGG triplet repeat-binding protein 1	CGGBP1									0.961911	1.47003	1.07911	1.16752	6.52151	0.00075679	0.00575085	-0.529946
Chromatin assembly factor 1 subunit A	CHAF1A	-0.814551	-0.555784	-0.600449	-0.656377	-4.48418	0.00693519	0.0207382	-2.93174	-0.367973	-0.336143	-0.0601952	-0.25451	-1.54419	0.175979	0.268128	-6.46448
Chromatin assembly factor 1 subunit B	CHAF1B	-0.042518	0.484423	0.288435	0.245051	1.44726	0.209049	0.287122	-6.65665	0.372847	0.00197507	-0.0594814	0.10681	0.608351	0.566351	0.65856	-7.42185
Chromosome alignment-maintaining phosphoprotein 1	CHAMP1	-0.0708825	0.721751	0.471647	0.374169	1.8386	0.127001	0.191746	-6.16102	0.2273	0.732745	0.310818	0.425084	2.36268	0.0582164	0.11506	-5.35185
MICOS complex subunit MIC19	CHCHD3			1.50992
Chromodomain-helicase-DNA-binding protein 1	CHD1									1.7105	-0.0756461	-0.0448096	0.529655	1.38196	0.218617	0.31514	-6.66659
Chromodomain-helicase-DNA-binding protein 1-like	CHD1L										0.226746	-0.0498961	0.0852837	0.390711	0.713055	0.782121	-7.33914
Chromodomain-helicase-DNA-binding protein 3	CHD3	-1.05095	-0.553934	-1.57038	-1.05519	-4.54644	0.00655776	0.0198994	-2.86712	-0.928112	-0.739249	-0.489173	-0.721059	-4.20694	0.0062989	0.0233561	-2.92258
Chromodomain-helicase-DNA-binding protein 4	CHD4	0.87542	0.32953	0.458041	0.554981	3.20495	0.0248107	0.0539097	-4.38803	0.434613	0.197827	0.069083	0.23337	1.3881	0.216843	0.315111	-6.65914
Chromodomain-helicase-DNA-binding protein 7	CHD7									0.496691	-0.0238792	-0.246555	0.0745016	0.366221	0.727385	0.793684	-7.55433
Calcium homeostasis endoplasmic reticulum protein	CHERP	1.73907	1.27964	1.19822	1.40684	7.97431	0.00056832	0.00348343	-0.026425	1.03953	1.00793	0.898152	0.982624	6.25159	0.00093874	0.00641299	-0.774123
Chromatin target of PRMT1 protein	CHTOP	1.68722	2.05091	1.73261	1.82505	11.6962	9.56e-05	0.00105168	2.02158	-0.452077	0.406323	-0.146934	-0.0647193	-0.302809	0.772763	0.828101	-7.57872
Corepressor interacting with RBPJ 1	CIR1	-0.46004	-0.0394022	-0.464258	-0.321039	-1.94936	0.110366	0.170603	-6.016	-0.708441	-0.621143	-0.568272	-0.63052	-4.03141	0.00761362	0.0261484	-3.13456
Cirhin	CIRH1A	0.788342		2.00045	1.38888	3.87762	0.0190796	0.0438545	-3.66928	1.64955	2.05199	2.10932	1.94095	11.0244	4.61e-05	0.00071552	2.6205
Cytoskeleton-associated protein 4	CKAP4	1.7252	0.512775	1.9782	1.40599	4.38939	0.0075595	0.0219137	-3.03119	1.67826	0.922318	1.28978	1.29415	6.40166	0.00083203	0.00608057	-0.637363
Cytoskeleton-associated protein 5	CKAP5	0.133112	0.535796	0.870137	0.512211	2.65525	0.0464051	0.0881604	-5.08585	0.173049	0.226252	-0.0624918	0.112596	0.687063	0.518959	0.61657	-7.36619
CLK4-associating serine/arginine rich protein	CLASRP											0.352467
Dual specificity protein kinase CLK1	CLK1	0.414981	-0.111625	0.131306	0.145041	0.86247	0.428892	0.516011	-7.28777	-0.383527	-0.800984	-0.373493	-0.521768	-2.96092	0.0267988	0.0653578	-4.52264
Clathrin light chain A	CLTA										1.14602
Clathrin heavy chain;Clathrin heavy chain 1	CLTC	3.83929	2.78743	4.59643	3.74982	10.3654	0.00016874	0.00148491	1.37422	3.96054	2.42136	1.61264	2.66213	6.12169	0.00104401	0.00683498	-0.894574
N-acylneuraminate cytidylyltransferase	CMAS	0.208474	0.342813	0.100599	0.217486	1.50505	0.194247	0.271021	-6.58583	-0.0519752	0.309259	-0.0214805	0.0790197	0.467797	0.65725	0.738305	-7.50616
Protein CMSS1	CMSS1	0.185426	0.527603	-0.123086	0.19647	1.07344	0.333417	0.424787	-7.08214	-0.233084	0.00511456	-0.346885	-0.19102	-1.14556	0.297714	0.398113	-6.93976
sp|Q8IZ96-10|CKLF1_HUMAN Isoform 10 of CKLF-like MARVEL transmembrane domain-containing protein 1	CMTM1
Cap-specific mRNA (nucleoside-2-O-)-methyltransferase 1	CMTR1		1.61468	0.251647	0.932315	2.36485	0.0795375	0.132548	-5.33573
2,3-cyclic-nucleotide 3-phosphodiesterase	CNP			1.4623						0.301651	-0.20483	0.936666	0.344431	1.3838	0.218087	0.31514	-6.66437
Cytochrome c oxidase assembly factor 5	COA5	-0.318535	-0.181854	-0.359354	-0.286833	-2.02682	0.100092	0.158125	-5.91394	-0.30491	-0.296855	-0.0797521	-0.225132	-1.40273	0.212667	0.312293	-6.6413
Collagen alpha-3(V) chain	COL5A3		1.00241	0.444674	0.727134	3.06262	0.0393175	0.0770097	-4.52367			0.03731
Collagen alpha-1(VIII) chain;Vastatin	COL8A1											-0.264256
Coronin-1C;Coronin	CORO1C	1.05548	0.62414	1.45116	1.04526	5.08842	0.00411554	0.0140453	-2.32778	0.871427	0.661227	1.01438	0.847675	5.09908	0.002573	0.0127837	-1.91533
Cleavage and polyadenylation specificity factor subunit 1	CPSF1	3.79863	5.66557	6.70017	5.38441	9.73969	0.00022572	0.00181756	1.04041	4.63201	4.8189	5.03164	4.83315	28.4221	2.28e-07	1.15e-05	8.05885
Cleavage and polyadenylation specificity factor subunit 2	CPSF2	2.54439	1.97779	3.22258	2.58609	9.67132	0.00023325	0.00186521	1.00266	2.17826	1.11422	2.74197	2.01206	6.25233	0.00093817	0.00641299	-0.773442
Cleavage and polyadenylation specificity factor subunit 3	CPSF3	1.28797	2.61911	2.1436	2.01467	7.10855	0.00095698	0.00468366	-0.631683	1.30656	2.06277	0.92437	1.43476	5.66954	0.00153271	0.00883768	-1.32951
Integrator complex subunit 11	CPSF3L	4.44965	4.49206	4.2381	4.38169	28.8698	1.25e-06	5.03e-05	6.53299	4.0184	4.03314	4.39613	4.15024	24.2756	5.57e-07	1.84e-05	7.24024
Cleavage and polyadenylation specificity factor subunit 4	CPSF4	1.44105	1.06529	0.943717	1.15229	6.86363	0.00111999	0.00530537	-0.814616	1.56892	0.812172	1.13598	1.17091	5.77168	0.0014026	0.0083126	-1.22906
Cleavage and polyadenylation specificity factor subunit 6	CPSF6	0.117733	0.155207	0.168942	0.147216	1.07061	0.33457	0.425464	-7.0851	-0.277501	0.160866	0.345005	0.0768769	0.407265	0.69864	0.772375	-7.5362
Cleavage and polyadenylation specificity factor subunit 7	CPSF7	0.284358	0.254404	0.367468	0.302023	2.17552	0.0830974	0.136684	-5.71728	-0.2451	0.193942	0.0389529	-0.0029851	-0.017368	0.986734	0.993054	-7.63187
Cyclic AMP-responsive element-binding protein 1	CREB1	-0.379074	-0.178807	0.0859904	-0.157927	-0.973581	0.376158	0.469433	-7.18325	-0.459507	-0.346197	0.200555	-0.200609	-1.0258	0.346468	0.447136	-7.066
Cyclic AMP-responsive element-binding protein 5	CREB5										-1.40758	-0.624361	-1.00025	-3.70766	0.015467	0.0431087	-3.55944
Crooked neck-like protein 1	CRNKL1	1.65444	1.44346	1.54691	1.54871	10.818	0.00013809	0.00131879	1.60338	0.347741	0.620763	0.493578	0.489668	3.03473	0.024434	0.0608448	-4.42223
Cold shock domain-containing protein E1	CSDE1		0.838149	0.827434	0.831957	4.41251	0.0125083	0.0317083	-3.16493
Casein kinase II subunit alpha;Casein kinase II subunit alpha 3	CSNK2A1;CSNK2A3	1.46106	1.69821	1.69941	1.61864	11.1022	0.00012224	0.00122435	1.7424	1.69695	1.60383	1.88014	1.7244	10.6633	5.53e-05	0.00080278	2.41749
Casein kinase II subunit alpha	CSNK2A2	1.0055	1.38016	1.27472	1.21941	7.89844	0.00059367	0.00356782	-0.0770526	0.574261	1.31234	1.48903	1.1241	4.96919	0.00291158	0.0137711	-2.05488
Casein kinase II subunit beta	CSNK2B;CSNK2B-LY6G5B-1181;CSNK2B-LY6G5B--991	1.36667	0.842477	3.98062	2.05033	3.27452	0.0229989	0.0509616	-4.30252	1.52412	1.00098	3.57065	2.03724	4.1518	0.006682	0.0238308	-2.98867
Cleavage stimulation factor subunit 1	CSTF1	1.98419	2.21078	2.24466	2.14305	14.6708	3.26e-05	0.00051489	3.22552	1.20896	1.31497	1.06286	1.19482	7.41678	0.00038856	0.00368005	0.225291
Cleavage stimulation factor subunit 2	CSTF2	1.79289	2.7308	2.02452	2.1837	9.64547	0.00023618	0.00186521	0.988317	0.655191	1.46214	0.739983	0.950102	4.39779	0.00515229	0.0203661	-2.69732
Cleavage stimulation factor subunit 3	CSTF3	3.17045	2.95875	2.05159	2.73615	10.2834	0.00017514	0.00153026	1.33161	2.51509	1.90561	0.880466	1.76842	5.47703	0.00181753	0.0101539	-1.52241
Cancer/testis antigen family 45 member A10	CT45A10	-0.250778	-0.0085845	-0.340786	-0.199385	-1.31564	0.24689	0.331664	-6.81359	-0.357243	-0.326469	-0.541435	-0.408458	-2.55138	0.0453636	0.0954453	-5.08834
C-terminal-binding protein 2	CTBP2		-0.314111
Transcriptional repressor CTCF	CTCF	-0.365862	-0.240299	-0.335789	-0.313779	-2.25036	0.0757327	0.128516	-5.61818	0.271058	-0.260622	-0.283624	-0.0913799	-0.48332	0.646841	0.730676	-7.49784
RNA polymerase II subunit A C-terminal domain phosphatase	CTDP1	3.48455	3.20194	1.72278	2.81684	7.36047	0.0008179	0.00430619	-0.449121	2.61011	3.17476	1.16354	2.31272	5.96718	0.00118742	0.00746292	-1.04042
Connective tissue growth factor	CTGF	0.0793701	-0.616973	-0.246143	-0.26053	-1.38603	0.225914	0.306865	-6.73047	0.0995485	-0.544891	-0.552916	-0.330668	-1.62936	0.15687	0.246167	-6.35465
Catenin alpha-1	CTNNA1	0.504267	0.234432	1.65664	0.795916	2.56759	0.0514978	0.0954065	-5.20019	1.14088	0.224047	0.604198	0.656781	2.94954	0.0271852	0.0659688	-4.53817
Catenin beta-1	CTNNB1			1.57028
Beta-catenin-like protein 1	CTNNBL1	-0.428188	-0.415072	0.27344	-0.189532	-0.937716	0.392577	0.481728	-7.21795	-0.593306	-0.638924	0.309458	-0.3056	-1.28036	0.249972	0.348741	-6.7875
Catenin delta-1	CTNND1		1.09541	2.75445	1.92174	4.20556	0.0146618	0.0360547	-3.355	0.535373	0.716197	0.279974	0.510442	2.96033	0.0268189	0.0653578	-4.52345
RNA polymerase-associated protein CTR9 homolog	CTR9	1.06199	1.69081	0.967633	1.23894	6.1973	0.00176172	0.00740317	-1.34166
Cullin-1	CUL1	1.19161	1.1844	0.952069	1.10816	7.56424	0.00072274	0.0039399	-0.305426	0.718407	0.803859	0.393947	0.638537	3.71437	0.0108502	0.0330442	-3.52905
Spliceosome-associated protein CWC15 homolog	CWC15	1.74427	1.30219	1.00371	1.3501	6.8037	0.00116477	0.00543561	-0.860222	0.0310683	0.122374	0.237607	0.129633	0.817174	0.446578	0.548192	-7.26188
Pre-mRNA-splicing factor CWC22 homolog	CWC22	2.12422	1.84542	1.47833	1.81949	9.93548	0.00020571	0.00171237	1.14708	0.931642	1.31826	1.16724	1.13776	6.76205	0.00062829	0.00509521	-0.31904
Pre-mRNA-splicing factor CWC25 homolog	CWC25	0.0134568	-0.245848	-0.0735223	-0.101998	-0.70148	0.515134	0.598157	-7.42215	-0.261833	-0.391702	-0.140406	-0.265097	-1.65074	0.152396	0.240655	-6.32673
UPF0428 protein CXorf56	CXorf56	0.00564115	0.591292	-0.0369033	0.186758	0.986898	0.370207	0.463983	-7.17014	0.098833	0.486437	-0.387121	0.0674691	0.312307	0.765897	0.824257	-7.57535
Uncharacterized protein CXorf67	CXorf67	-0.0252929	0.130031	1.24309	0.448744	1.54815	0.183876	0.259654	-6.53236	-0.478131	0.310571	2.33634	0.723771	1.39332	0.215346	0.314238	-6.65279
CXXC-type zinc finger protein 1	CXXC1	0.229326	0.844673	0.372944	0.486003	2.65458	0.0464416	0.0881604	-5.08671
Cytoplasmic FMR1-interacting protein 1	CYFIP1	0.772557	0.621675	-0.223823	0.389767	1.61159	0.169595	0.24211	-6.45276	-0.218267	0.502297	0.364838	0.217361	1.0783	0.324335	0.425562	-7.01179
Protein CYR61	CYR61	-0.303959	-0.450834	-0.233325	-0.328338	-2.29838	0.0713786	0.122307	-5.55463	-0.917214	-1.33175	-0.85475	-1.02825	-5.83288	0.00133074	0.00808087	-1.1695
28S ribosomal protein S29, mitochondrial	DAP3	0.684456	0.742245	0.639643	0.689059	4.97248	0.0045328	0.0147736	-2.43975	1.43719	0.69854	0.154657	0.765849	2.83259	0.0315275	0.0729187	-4.69852
Death domain-associated protein 6	DAXX	0.512266	0.127547	0.119018	0.25245	1.57473	0.177753	0.251714	-6.49913	0.208339	0.14564	0.0414115	0.130036	0.824701	0.442624	0.544935	-7.2554
DAZ-associated protein 1	DAZAP1		0.19954	0.559195	0.379296	1.81053	0.146974	0.214046	-6.01407
Drebrin	DBN1	1.68129	0.410698	1.17124	1.08857	3.97534	0.0111805	0.0291214	-3.48133	1.05905	0.607118	0.285645	0.650293	3.17836	0.0204606	0.0531384	-4.22853
DDB1- and CUL4-associated factor 13	DCAF13	0.386227	-0.0653127	-0.0602518	0.0864729	0.517953	0.627177	0.700527	-7.54703	0.0921784	-0.383936	-0.0681339	-0.119294	-0.677058	0.524835	0.622912	-7.37358
DNA damage-binding protein 1	DDB1	0.768203	1.13795	0.590333	0.832489	4.83579	0.00509019	0.0162886	-2.57411	0.735396	0.610832	0.145684	0.496738	2.63139	0.0408606	0.0887077	-4.97694
ATP-dependent RNA helicase DDX1	DDX1	0.310248	0.748675	0.855535	0.636939	3.66851	0.0151887	0.036773	-3.8317	0.0528865	0.0958115	0.484387	0.212913	1.22015	0.270398	0.369446	-6.85674
Probable ATP-dependent RNA helicase DDX10	DDX10	-0.583891	-0.402131	-0.608448	-0.531871	-3.69441	0.0147926	0.0363038	-3.80156	-0.524677	-0.233551	-0.801675	-0.519697	-2.83516	0.0314243	0.0728787	-4.69497
Probable ATP-dependent RNA helicase DDX17	DDX17	1.00154	0.91364	0.737296	0.885528	6.06577	0.00193554	0.00794808	-1.45114	0.00311315	0.143103	0.0822936	0.0758196	0.484583	0.645998	0.730676	-7.49715
ATP-dependent RNA helicase DDX18	DDX18	0.533477	0.11281	0.186937	0.277622	1.73137	0.145573	0.213	-6.29996	0.587427	0.192407	0.273108	0.351222	2.05299	0.0882766	0.157843	-5.78306
Nucleolar RNA helicase 2	DDX21	0.111786	0.117063	-0.050618	0.0595279	0.419997	0.692393	0.754892	-7.59988	-0.0172463	-0.0690783	-0.515245	-0.200378	-1.10123	0.315043	0.415624	-6.98755
Probable ATP-dependent RNA helicase DDX23	DDX23	0.913938	0.709004	0.923662	0.848407	5.89347	0.00219492	0.00861192	-1.59744	0.361632	0.66638	0.469567	0.500766	3.07013	0.0233815	0.0585469	-4.37427
ATP-dependent RNA helicase DDX24	DDX24	-0.0475851	-0.0802378	-0.182095	-0.102943	-0.736434	0.495425	0.582246	-7.39483	-0.846589	-1.00341	-0.481025	-0.774493	-4.34083	0.00546768	0.0213443	-2.76398
Protein DDX26B	DDX26B		1.73211	0.765313	1.24813	4.024	0.0169325	0.0403498	-3.52697		1.76579	0.676963	1.2186	3.72658	0.0151799	0.042783	-3.53805
Probable ATP-dependent RNA helicase DDX27	DDX27	-0.0487483	-0.544476	-0.181088	-0.257377	-1.54619	0.184335	0.259841	-6.5348	0.119225	0.016125	0.0660958	0.0682967	0.43718	0.67803	0.756912	-7.52184
Probable ATP-dependent RNA helicase DDX28	DDX28	0.506714	0.652202	0.0988645	0.419255	2.41298	0.062045	0.109827	-5.40328	0.129265	0.0304146	-0.194076	-0.0114138	-0.06887	0.947441	0.9651	-7.62927
Probable ATP-dependent RNA helicase DDX31	DDX31	-1.87916	-0.524888	-0.992334	-1.1387	-3.93462	0.011635	0.0299732	-3.527	-2.30003	-0.56965	-3.08087	-1.98663	-4.26987	0.00589158	0.0222394	-2.8477
Spliceosome RNA helicase DDX39B	DDX39B	0.934113	0.0850174	2.69315	1.23439	2.42275	0.0613125	0.108843	-5.3904	-1.00681	-0.655973	1.48642	-0.0537926	-0.110979	0.915431	0.938578	-7.62483
ATP-dependent RNA helicase DDX3X;ATP-dependent RNA helicase DDX3Y	DDX3X;DDX3Y	1.24029	1.16057	0.985711	1.12734	7.70192	0.00066588	0.00385599	-0.210267	0.377773	0.479029	0.181827	0.348223	2.12876	0.0796796	0.144945	-5.67806
Probable ATP-dependent RNA helicase DDX41	DDX41	-0.479946	-0.427934	-0.339617	-0.416588	-2.98253	0.0317819	0.0645543	-4.66589	-0.491221	-0.172913	-0.691553	-0.453519	-2.53526	0.0463334	0.096907	-5.11081
ATP-dependent RNA helicase DDX42	DDX42	1.44515	0.679487	0.953297	1.02838	5.18495	0.00380221	0.0131582	-2.23591	0.957099	0.714516	1.59834	1.09161	4.97186	0.00290412	0.0137711	-2.05199
Probable ATP-dependent RNA helicase DDX46	DDX46	0.439971	0.511365	0.463696	0.471771	3.42179	0.0196383	0.0448876	-4.12382	0.753771	0.852046	0.644241	0.750243	4.71931	0.00371641	0.0162771	-2.33
Probable ATP-dependent RNA helicase DDX47	DDX47	0.254958	-0.422426	-0.144508	-0.104382	-0.561143	0.599564	0.674577	-7.52058	-0.495399	-0.254901	-0.0745834	-0.272541	-1.60394	0.162355	0.252574	-6.38767
Probable ATP-dependent RNA helicase DDX5	DDX5	0.348358	0.258044	0.448068	0.350556	2.47783	0.0573576	0.103311	-5.3179	-0.336228	-0.338488	-0.0992106	-0.25781	-1.59648	0.163997	0.253873	-6.39731
ATP-dependent RNA helicase DDX50	DDX50	0.63165	0.44883	0.475436	0.518947	3.65929	0.0153326	0.0370389	-3.84245	0.0555953	0.20627	-0.400011	-0.0450426	-0.237813	0.820329	0.865062	-7.59905
Probable ATP-dependent RNA helicase DDX52	DDX52	0.328644	0.310758	0.41333	0.351097	2.53316	0.0536642	0.0983843	-5.24527	0.194738	-0.0523146	-0.007101	0.0456448	0.282246	0.787705	0.838396	-7.58567
ATP-dependent RNA helicase DDX54	DDX54	-0.282419	-0.382474	-0.822503	-0.496664	-2.84455	0.0372053	0.0734567	-4.84146	-0.535481	-0.929994	-0.778588	-0.746313	-4.40459	0.00511603	0.0202866	-2.68939
ATP-dependent RNA helicase DDX54	DDX54	-0.393363	-0.838769	-0.930787	-0.721645	-4.15246	0.00942852	0.025756	-3.28561	-0.775405	-0.683695	-0.983344	-0.813149	-4.94764	0.00297253	0.013907	-2.07825
ATP-dependent RNA helicase DDX55	DDX55	-0.0271663	0.0817644	0.158992	0.0713049	0.504357	0.636019	0.707886	-7.55496	-0.696117	-0.541088	-0.59461	-0.610077	-3.88682	0.00893143	0.0287867	-3.31262
Probable ATP-dependent RNA helicase DDX56	DDX56	0.656574	0.568383	0.364384	0.529534	3.58223	0.0165985	0.0396305	-3.93281	-1.16271	-1.81354	-1.29425	-1.42779	-7.41382	0.00038938	0.00368005	0.222925
Probable ATP-dependent RNA helicase DDX6	DDX6	0.39996	0.124308	0.506991	0.343013	2.21015	0.0795986	0.132548	-5.67143	-0.0995857	-0.276218	0.0840419	-0.0958038	-0.574766	0.587363	0.676113	-7.44379
2,4-dienoyl-CoA reductase, mitochondrial	DECR1										0.0421439
Protein DEK	DEK	-0.164677	-0.533528	-0.361474	-0.351787	-2.29923	0.0713041	0.122307	-5.55351	-0.366982	-0.383319	0.0259584	-0.240823	-1.3885	0.216729	0.315111	-6.65866
Microprocessor complex subunit DGCR8	DGCR8		0.799773	0.282287	0.546506	2.36047	0.0799107	0.132861	-5.34102
Pre-mRNA-splicing factor ATP-dependent RNA helicase DHX15	DHX15	1.70791	1.60153	1.7422	1.68521	12.051	8.3e-05	0.00096486	2.18141	1.23222	1.29035	1.17389	1.22876	7.8783	0.00028276	0.00293738	0.584917
Putative pre-mRNA-splicing factor ATP-dependent RNA helicase DHX16	DHX16	0.938927	1.13588	1.1582	1.07648	7.47253	0.00076384	0.00412073	-0.369672
Putative ATP-dependent RNA helicase DHX30	DHX30	1.9352	1.56965	3.93533	2.45573	5.1597	0.00388137	0.0133945	-2.25982	2.68979	2.23161	2.01219	2.30795	11.8958	3.03e-05	0.00050179	3.08395
ATP-dependent RNA helicase DHX36	DHX36		0.513854	0.771293	0.643338	3.23239	0.0335306	0.0673563	-4.33693
Probable ATP-dependent RNA helicase DHX37	DHX37	-0.548013	-0.87213	-0.59089	-0.669451	-4.42784	0.00729864	0.0212979	-2.99069	-1.09106	-1.21497	-0.581573	-0.959188	-4.99764	0.00283326	0.0135932	-2.02411
Pre-mRNA-splicing factor ATP-dependent RNA helicase PRP16	DHX38
ATP-dependent RNA helicase DHX8	DHX8	0.557642	0.656407	0.512044	0.575308	4.10951	0.0098222	0.0266541	-3.33263	0.294699	0.393061	0.332682	0.340489	2.18783	0.0735792	0.136415	-5.5959
ATP-dependent RNA helicase A	DHX9	2.38827	2.20409	1.6754	2.09839	10.5581	0.00015478	0.00140288	1.47302	0.881851	0.948808	-0.0338171	0.599219	2.45774	0.0513172	0.105058	-5.21903
Death-inducer obliterator 1	DIDO1	-0.48315	-0.841352	-0.720567	-0.682007	-4.46701	0.00704366	0.0209608	-2.94965	-0.54227	-0.704679	0.0812137	-0.385431	-1.84311	0.117376	0.195938	-6.07043
Digestive organ expansion factor homolog	DIEXF	0.214362	-0.088343	0.508586	0.211941	1.20615	0.283131	0.371478	-6.93866	0.3831	-0.004819	0.63271	0.337269	1.77924	0.128019	0.207907	-6.15645
Probable dimethyladenosine transferase	DIMT1	0.199032	0.328167	-0.141241	0.128207	0.780779	0.471203	0.558194	-7.35865	-0.475807	-0.223425	-0.876026	-0.526286	-2.7366	0.0356552	0.0804642	-4.83098
H/ACA ribonucleoprotein complex subunit 4	DKC1	0.252716	0.440063	0.44121	0.378851	2.64842	0.0467811	0.088532	-5.09473	0.145796	0.211893	0.734669	0.363933	1.92518	0.104991	0.180291	-5.95882
Cohesin subunit SA-1	DKFZp781D1416;STAG1			-0.251211
Disks large homolog 1	DLG1			0.904151						0.404448	1.16965		0.7898	2.89914	0.0363101	0.0815271	-4.52376
Disks large homolog 5	DLG5									-1.9181	0.399461	-0.45412	-0.655709	-1.53714	0.177657	0.269378	-6.47347
DNA methyltransferase 1-associated protein 1	DMAP1		1.0058	0.859588	0.936449	4.85801	0.00904483	0.0248733	-2.77623	0.340131	0.769902	0.530415	0.549432	3.21198	0.019637	0.0514245	-4.18355
DnaJ homolog subfamily A member 1	DNAJA1	3.65047	2.00639	1.21982	2.30374	4.73926	0.0055324	0.0174767	-2.67054	3.12063	1.51396	0.613162	1.74469	3.79425	0.00990931	0.0309851	-3.42826
DnaJ homolog subfamily A member 3, mitochondrial	DNAJA3			0.225339
DnaJ homolog subfamily B member 11	DNAJB11	-0.176339	-0.0459256	-0.126624	-0.11592	-0.831323	0.44467	0.531361	-7.31542	-0.0413138	-0.0708762	-0.0122236	-0.0415342	-0.267604	0.798407	0.84835	-7.59033
DnaJ homolog subfamily C member 10	DNAJC10	0.288732	1.22483	1.77564	1.09257	3.53554	0.0174237	0.0412015	-3.98799	0.462507	0.544205	1.00426	0.668755	3.63896	0.0118311	0.0354933	-3.62506
DnaJ homolog subfamily C member 8	DNAJC8			-0.049659
DnaJ homolog subfamily C member 9	DNAJC9	-0.14161	-0.105783	-0.0931682	-0.1127	-0.819836	0.450599	0.536884	-7.32542	-0.208602	-0.288047	-0.108099	-0.203679	-1.29057	0.246645	0.344583	-6.77556
DNA (cytosine-5)-methyltransferase 1	DNMT1	0.00208067	-0.226321	0.115104	-0.0355724	-0.234972	0.823801	0.867455	-7.67109	0.277759	0.453544	0.346471	0.358851	2.27611	0.0653526	0.124845	-5.47279
Deoxynucleotidyltransferase terminal-interacting protein 1	DNTTIP1									-0.281444	-0.366156	0.392319	-0.0839314	-0.400862	0.70309	0.773892	-7.53915
Deoxynucleotidyltransferase terminal-interacting protein 2	DNTTIP2	-0.327947	-0.504336	-0.536691	-0.456064	-3.18194	0.0254452	0.0549973	-4.41646	0.0857202	0.299623	0.0096791	0.131996	0.809585	0.450591	0.55137	-7.26836
Histone-lysine N-methyltransferase, H3 lysine-79 specific	DOT1L		0.0586843								0.678426	0.546454	0.61126	2.89387	0.0365254	0.0815495	-4.53036
Zinc finger protein ubi-d4	DPF2	0.401786	0.209301	0.344708	0.318291	2.24255	0.076467	0.129406	-5.62852	0.450045	0.433219	0.477178	0.454621	2.93153	0.0278094	0.0668381	-4.56279
Protein dpy-30 homolog	DPY30		1.83519	1.69134	1.75958	9.13074	0.00093709	0.00463168	-0.073426		1.11577	0.664494	0.888974	3.79058	0.0142538	0.0408132	-3.46614
Dystonin	DST		0.181613	1.40592	0.793955	2.18196	0.0969333	0.154093	-5.55803		-0.101883	0.716806	0.304026	1.08017	0.332251	0.434137	-6.80045
E3 ubiquitin-protein ligase DTX3L	DTX3L
RNA/RNP complex-1-interacting phosphatase	DUSP11	0.355615	0.450746	0.154439	0.322263	2.16819	0.0838584	0.137568	-5.72698	-0.406257	-0.366903	-0.888663	-0.554327	-3.00198	0.0254538	0.062736	-4.46671
Cytoplasmic dynein 1 heavy chain 1	DYNC1H1
Dynein light chain 1, cytoplasmic	DYNLL1	0.921323	0.598675	0.399386	0.641697	3.80876	0.0131804	0.0331392	-3.66976	0.0945008	0.397472	0.0364001	0.17636	1.04964	0.33627	0.437568	-7.04161
Transcription factor E4F1	E4F1	0.371552	0.612896	-0.186171	0.264278	1.2894	0.255163	0.340606	-6.84405	0.948732	0.389367	-0.078813	0.419647	1.78199	0.127542	0.2074	-6.15277
Transcription factor COE3	EBF3	-0.194011	-0.0597804	-0.598101	-0.284117	-1.6476	0.161982	0.233405	-6.40714	0.196799	-0.193732	-0.260127	-0.0866434	-0.48877	0.643208	0.729704	-7.49486
Probable rRNA-processing protein EBP2	EBNA1BP2	-0.388322	-0.299774	-0.365284	-0.351904	-2.54468	0.0529282	0.0974701	-5.23017	-0.470931	-0.89162	-1.12376	-0.833137	-4.28064	0.00582495	0.0220541	-2.83495
Enoyl-CoA delta isomerase 2, mitochondrial	ECI2										-0.15908	1.19011	0.509649	1.36979	0.232447	0.328941	-6.47651
Protein ECT2	ECT2	0.1412	-1.25512	-0.324851	-0.479808	-1.61888	0.168024	0.240146	-6.44354	-0.092121	-0.0948039	-0.230765	-0.139637	-0.886433	0.411163	0.51273	-7.20054
Elongation factor 1-alpha 1;Putative elongation factor 1-alpha-like 3;Elongation factor 1-alpha	EEF1A1;EEF1A1P5	0.513641	0.945241	0.945915	0.801858	4.84285	0.0050595	0.0162585	-2.56711	0.578028	0.70977	0.226479	0.504065	2.84528	0.0310215	0.0726208	-4.68105
Elongation factor 1-alpha 2	EEF1A2
Elongation factor 1-beta	EEF1B2		1.62384	1.18131	1.40163	6.37464	0.00349132	0.0123601	-1.63378	1.50404		2.21454	1.8627	7.00488	0.0011641	0.00735316	-0.578636
Elongation factor 1-gamma	EEF1G	0.472535	0.0804373	1.54937	0.699544	2.23613	0.0770767	0.130118	-5.63702	0.0715747	0.133869	2.19115	0.801974	1.81698	0.12162	0.200362	-6.10572
Elongation factor 2	EEF2	1.13406	1.40255	1.04157	1.18901	7.70815	0.00066343	0.00385599	-0.205999	0.534518	0.616486	0.396894	0.515932	3.23109	0.0191853	0.0504516	-4.15804
116 kDa U5 small nuclear ribonucleoprotein component	EFTUD2	1.78842	1.7878	1.72568	1.77094	12.826	6.18e-05	0.0008099	2.51392	0.562413	0.798467	0.643365	0.669505	4.18222	0.00646748	0.023496	-2.95215
Early growth response protein 1	EGR1	-0.733252	-0.834805	-1.05509	-0.875632	-5.81995	0.00231798	0.00893222	-1.66089	-0.263052	-0.979977	-0.905696	-0.714223	-3.47013	0.0144067	0.0410641	-3.84293
Eukaryotic translation initiation factor 2A;Eukaryotic translation initiation factor 2A, N-terminally processed	EIF2A										-0.681137	0.084891	-0.296567	-1.08726	0.32941	0.431322	-6.79303
Interferon-induced, double-stranded RNA-activated protein kinase	EIF2AK2		0.602747	1.72893	1.16656	3.41954	0.028285	0.0592638	-4.13641	1.49105	0.858807	1.0014	1.11801	5.82668	0.00133783	0.00808487	-1.17552
Translation initiation factor eIF-2B subunit alpha	EIF2B1	-0.173541	0.226016	-0.461963	-0.136806	-0.728283	0.499972	0.58446	-7.4013	-0.460904	0.0795711	-0.927264	-0.437493	-1.88615	0.110707	0.187799	-6.01203
Translation initiation factor eIF-2B subunit beta	EIF2B2		0.211614	-0.0119892	0.0982447	0.498397	0.645233	0.712939	-7.35083	0.713727	0.0315136		0.371971	1.42029	0.218204	0.31514	-6.41636
Translation initiation factor eIF-2B subunit gamma	EIF2B3	-0.306127	-0.326594		-0.313814	-1.66438	0.173872	0.247071	-6.19252	-0.265511	0.171494	0.673711	0.191429	0.865084	0.421847	0.523457	-7.21986
Translation initiation factor eIF-2B subunit delta	EIF2B4	0.245895	0.111575		0.178525	0.932221	0.40572	0.495389	-7.01015	0.772703	0.53468	0.0802195	0.462854	2.35354	0.0589295	0.115741	-5.36462
Eukaryotic translation initiation factor 2D	EIF2D	-0.112239	0.72838		0.309572	1.08387	0.341371	0.432685	-6.8585	0.0477616	-0.0060311	-0.0974079	-0.0180306	-0.114711	0.912601	0.936441	-7.62434
Eukaryotic translation initiation factor 2 subunit 1	EIF2S1	0.637401	0.404338	0.126369	0.389433	2.33516	0.0682273	0.118556	-5.50601	0.313292	0.0885642	-0.0347674	0.12343	0.739372	0.488951	0.588145	-7.32604
Eukaryotic translation initiation factor 2 subunit 2	EIF2S2	-0.0578568	-0.407004	-0.482561	-0.315454	-1.96072	0.108792	0.168806	-6.00105	-0.236156	-0.757288	-0.266513	-0.419222	-2.27114	0.0657892	0.125196	-5.47972
Eukaryotic translation initiation factor 2 subunit 3;Putative eukaryotic translation initiation factor 2 subunit 3-like protein	EIF2S3;EIF2S3L	0.179658	-0.2091	-0.209599	-0.0794518	-0.49521	0.642007	0.710649	-7.56019	0.0197866	-0.019312	0.127201	0.0409704	0.261018	0.803236	0.852567	-7.59234
Eukaryotic translation initiation factor 3 subunit A	EIF3A	2.58587	2.32281	3.34473	2.74663	11.8552	8.97e-05	0.00101685	2.0938	1.53998	1.08189	2.77259	1.80038	5.33752	0.00206214	0.0109371	-1.66522
Eukaryotic translation initiation factor 3 subunit B	EIF3B	1.6918	2.38199	1.96489	2.01255	10.7092	0.0001448	0.0013674	1.54921	0.658757	2.60017	2.23054	1.83291	4.77061	0.00353236	0.0156897	-2.2728
Eukaryotic translation initiation factor 3 subunit C;Eukaryotic translation initiation factor 3 subunit C-like protein	EIF3C;EIF3CL	1.94147	1.17013	2.08827	1.73324	7.63211	0.00069402	0.00391214	-0.258331	1.28715	0.51223	2.67956	1.49749	3.68019	0.0112831	0.0340116	-3.57247
Eukaryotic translation initiation factor 3 subunit D	EIF3D	0.425198	0.822864	0.829878	0.693483	4.27996	0.00836335	0.0236599	-3.14766	0.476433	0.276265	0.676152	0.473651	2.80162	0.0327997	0.0752358	-4.74118
Eukaryotic translation initiation factor 3 subunit E	EIF3E	1.96159	1.24245		1.60474	6.08145	0.00413081	0.0140585	-1.83536
Eukaryotic translation initiation factor 3 subunit F	EIF3F	0.917862	1.09064		1.00933	5.19949	0.00716196	0.0211089	-2.496	0.880456	0.3017		0.59267	2.385	0.065914	0.125196	-5.18079
Eukaryotic translation initiation factor 3 subunit G	EIF3G	1.2257	1.54349	1.34985	1.37393	9.20601	0.00029334	0.00213842	0.738674	0.89175	1.07591	1.17113	1.04823	6.47059	0.00078776	0.00589411	-0.575394
Eukaryotic translation initiation factor 3 subunit H	EIF3H		0.503761	0.572826	0.539425	2.85117	0.0482602	0.0903596	-4.76254	0.179796	0.238076	0.974573	0.462927	2.14861	0.0775737	0.142143	-5.65048
Eukaryotic translation initiation factor 3 subunit J	EIF3J									1.31695
Eukaryotic translation initiation factor 3 subunit L	EIF3L	0.564564	1.14568	0.867693	0.858315	4.91424	0.00476106	0.0154359	-2.49669	0.934106	1.32829	1.00949	1.08989	6.41663	0.00082217	0.00607925	-0.62386
Eukaryotic translation initiation factor 3 subunit M	EIF3M	1.39885	0.506235	1.86377	1.25353	4.3562	0.00779339	0.0224333	-3.06633
Eukaryotic initiation factor 4A-I	EIF4A1	1.9197	1.64651	1.50059	1.68973	10.643	0.00014907	0.00138088	1.51597
Eukaryotic initiation factor 4A-III;Eukaryotic initiation factor 4A-III, N-terminally processed	EIF4A3	2.10646	1.65165	1.91862	1.89135	11.6972	9.56e-05	0.00105168	2.02202	0.371402	0.830872	0.770506	0.660149	3.7544	0.0103667	0.0320172	-3.47843
Eukaryotic translation initiation factor 4B	EIF4B		1.14887	0.356028	0.753371	2.72497	0.0547339	0.0997517	-4.90829
Eukaryotic translation initiation factor 4E	EIF4E	0.539645	-0.210765	0.0151494	0.114761	0.580915	0.58717	0.663048	-7.50785	0.103634	-0.113297	0.238939	0.0785557	0.471182	0.654973	0.736405	-7.50437
Eukaryotic translation initiation factor 4 gamma 1	EIF4G1	0.54381	0.0662656	0.561206	0.390411	2.26813	0.0740887	0.126598	-5.59466	0.248806	0.0258698	0.193315	0.156061	0.974051	0.369473	0.471022	-7.1176
Eukaryotic translation initiation factor 5B	EIF5B	0.467064	0.345097	0.226927	0.346442	2.40304	0.0627994	0.110382	-5.41638	0.49287	0.0921975	0.616181	0.400521	2.20832	0.0715788	0.133493	-5.56736
Eukaryotic translation initiation factor 6	EIF6	0.651595	1.1202	0.52608	0.768199	4.2402	0.00867975	0.0242482	-3.19041	0.0326878	0.771536	-0.0241926	0.261282	1.20584	0.275461	0.374329	-6.8729
ELAV-like protein 1	ELAVL1	1.16401	0.689616	1.05127	0.970218	5.90324	0.00217916	0.00857739	-1.58906	0.553809	0.411241	0.72012	0.561336	3.43028	0.0151021	0.0427554	-3.89494
ELM2 and SANT domain-containing protein 1	ELMSAN1	-0.957365	-0.576246	-2.29376	-1.27151	-3.51152	0.0178666	0.041932	-4.01652	-0.740008	-0.822361	-0.633546	-0.732337	-4.63619	0.00403831	0.0174438	-2.42352
Transcription elongation factor 1 homolog	ELOF1	0.159985	-0.491853	-1.28217	-0.544545	-1.78893	0.135283	0.200322	-6.22559
Emerin	EMD			1.75429
Ribosomal RNA small subunit methyltransferase NEP1	EMG1	0.464507	0.407519	0.205141	0.359406	2.45843	0.0587176	0.105299	-5.34341	-0.128383	-0.266625	-0.471485	-0.28807	-1.7335	0.136221	0.218128	-6.21752
Transcription and mRNA export factor ENY2	ENY2											1.80908
E1A-binding protein p400	EP400		-0.935124	-0.14266	-0.538203	-1.95732	0.124419	0.189006	-5.83371
Protein 4.1	EPB41	-0.229789	-0.199792	-0.139767	-0.18952	-1.37181	0.23001	0.311741	-6.74741	0.0699345	0.0457561	0.11875	0.0782525	0.503615	0.633366	0.721245	-7.48658
Band 4.1-like protein 1	EPB41L1									-0.358628	0.727652	0.442581	0.271978	1.10425	0.313835	0.415253	-6.98433
Band 4.1-like protein 2	EPB41L2	-0.504634	-0.623127	-0.259268	-0.461295	-3.02039	0.0304534	0.0625309	-4.61813	-0.436413	-0.590266	-0.158257	-0.393092	-2.29227	0.0639539	0.122919	-5.45022
Band 4.1-like protein 3;Band 4.1-like protein 3, N-terminally processed	EPB41L3	0.183118	-0.157323	0.016416	0.0141431	0.0937731	0.929029	0.946703	-7.69883	0.269249	-0.045128	0.199331	0.141006	0.853704	0.427627	0.529063	-7.23001
Band 4.1-like protein 5	EPB41L5	-0.121791	0.382861	-0.0246561	0.0800323	0.471745	0.65751	0.722616	-7.57322	-0.125127	0.135033	-0.570176	-0.187756	-0.950683	0.380253	0.482319	-7.14028
Protein LAP2	ERBB2IP	0.351334	1.28093	2.37139	1.32456	3.3541	0.0211082	0.0476288	-4.20557	0.433811	0.920328		0.679005	2.87327	0.0373799	0.0821443	-4.55615
TFIIH basal transcription factor complex helicase XPB subunit	ERCC3	0.405525	0.732972	0.198704	0.445637	2.62375	0.0481681	0.0903244	-5.12686	0.47225	0.784647	0.505696	0.588835	3.55602	0.0130258	0.0384354	-3.73158
Enhancer of rudimentary homolog	ERH	2.22593	1.87942	1.94658	2.01906	13.1057	5.58e-05	0.00075516	2.62872	0.936504	1.43883	1.12354	1.1684	6.61109	0.00070567	0.00547551	-0.450681
3-5 exoribonuclease 1	ERI1	-0.259545	-0.337463	-0.6763	-0.424154	-2.64846	0.046779	0.088532	-5.09468	-0.196975	-0.116344	-0.277564	-0.196859	-1.25111	0.259717	0.359497	-6.82137
Erlin-1	ERLIN1	2.61725	2.43992	2.56744	2.55477	18.2138	1.16e-05	0.00023493	4.34527	2.63741	1.71095		2.16975	7.27979	0.00098388	0.00659808	-0.385355
ESF1 homolog	ESF1		0.340291	0.693393	0.516424	2.47906	0.0704841	0.12179	-5.19849	0.0511662	0.0213663	0.949395	0.339852	1.43827	0.202831	0.299599	-6.59761
Steroid hormone receptor ERR1	ESRRA
Extended synaptotagmin-1	ESYT1		0.0856009	-0.215593	-0.0659218	-0.323691	0.76293	0.821617	-7.43701
RNA-binding protein EWS	EWSR1
Exosome component 10	EXOSC10	0.597612	-0.0111022	0.61627	0.400982	2.11108	0.090052	0.145405	-5.80257
Exosome complex component RRP4	EXOSC2			0.769011
Exosome complex component RRP40	EXOSC3	0.716436	0.595952	0.653035	0.654931	4.71502	0.00565042	0.0177585	-2.69497	0.417191	0.351624	0.45083	0.407925	2.61621	0.0416762	0.0901669	-4.99804
Exosome complex component RRP41	EXOSC4	0.538084	-0.123812	0.161723	0.192322	1.04564	0.34488	0.436234	-7.11092	-0.607152	-0.663295	-0.0484002	-0.437946	-2.26949	0.0659348	0.125196	-5.48203
Exosome complex component RRP42	EXOSC7	0.654425									-0.328646
Exosome complex component RRP45	EXOSC9
Protein FAM111A	FAM111A		-0.35221								-0.0800005	0.0832574	-0.0003283	-0.0015462	0.99883	0.999629	-7.42989
Protein FAM111B	FAM111B	-0.0932678	-0.459525	-0.53971	-0.36314	-2.22578	0.0780712	0.13127	-5.65073	-0.392391	-0.309491	-0.474898	-0.392448	-2.49175	0.0490637	0.100938	-5.17153
Constitutive coactivator of PPAR-gamma-like protein 1	FAM120A	1.1996	0.952969	0.805896	0.987718	6.32173	0.00161407	0.0069287	-1.23981	0.594583	0.361257	0.4786	0.478585	2.9881	0.0259	0.0635866	-4.4856
Protein FAM133B	FAM133B		-0.0416054	-0.217348	-0.129347	-0.667092	0.542432	0.620713	-7.23762	-0.243018	-0.854105	-0.52544	-0.540412	-2.8847	0.029506	0.0701116	-4.62692
Protein FAM207A	FAM207A	0.41013	0.524942	0.403276	0.446192	3.19711	0.0250248	0.0542791	-4.39771	-0.932246	-0.59864	0.286736	-0.414585	-1.568	0.170422	0.260926	-6.434
Protein FAM32A	FAM32A	-0.0179805	-0.405755	-0.264474	-0.229229	-1.47717	0.201257	0.279537	-6.62013	-0.100166	-0.0995656	0.183879	-0.0050554	-0.0307732	0.976498	0.986702	-7.63149
Protein FAM60A	FAM60A	-0.384615	-0.608246	-0.405899	-0.465642	-3.2233	0.0243176	0.0533082	-4.36541	-1.06692	-1.62528	-1.31043	-1.33579	-7.3752	0.00040018	0.00372609	0.191953
Protein FAM98A	FAM98A	-0.106157	0.774541	1.38506	0.686321	2.21709	0.0789166	0.132208	-5.66224	-0.318122	0.498916	0.560176	0.24947	1.10211	0.314692	0.415624	-6.98661
Protein FAM98B	FAM98B	0.860363	1.72168		1.29248	4.47472	0.0119376	0.0305762	-3.10899
FERM, RhoGEF and pleckstrin domain-containing protein 1	FARP1	-0.444541	-1.03897	-0.109134	-0.53026	-2.40011	0.0630239	0.110606	-5.42025	-0.482822	-0.997023	-0.109643	-0.527723	-2.45307	0.0516348	0.105536	-5.22554
FERM, RhoGEF and pleckstrin domain-containing protein 2	FARP2	0.210998	1.18881	0.284497	0.561749	2.30296	0.0709779	0.12213	-5.54858	-0.188291	0.09084	0.22012	0.0422075	0.248884	0.81216	0.859331	-7.59593
Phenylalanine--tRNA ligase alpha subunit	FARSA	0.32441	1.01142	0.733775	0.691375	3.66825	0.0151927	0.036773	-3.832	0.335531	0.0534966	1.05003	0.478207	2.04713	0.0889807	0.158651	-5.79117
Phenylalanine--tRNA ligase beta subunit	FARSB	0.689986	0.396331	0.401164	0.495543	3.29437	0.0225099	0.0502395	-4.27826	0.157292	0.228946	0.612013	0.334603	1.90943	0.10726	0.183188	-5.98031
40S ribosomal protein S30	FAU	-1.01191	-0.635107	-0.458181	-0.69941	-4.06824	0.0102186	0.027181	-3.37808	-0.87771	-0.361998	-0.460497	-0.565018	-3.13748	0.021514	0.05519	-4.28342
Fas-binding factor 1	FBF1
rRNA 2-O-methyltransferase fibrillarin	FBL	0.883144	0.369317	0.999094	0.747705	4.08005	0.0101032	0.0270592	-3.36505	0.466473	0.630386	0.591208	0.562954	3.57411	0.0127542	0.0377224	-3.70827
F-box/LRR-repeat protein 6	FBXL6	1.2581	0.745882	0.234113	0.747164	3.18604	0.025331	0.0548466	-4.4114	1.15518	0.69695	0.138613	0.664917	2.83881	0.0312784	0.0726747	-4.68995
rRNA-processing protein FCF1 homolog	FCF1	-0.337509	-0.176075	0.0138448	-0.166413	-1.09739	0.323801	0.415977	-7.05697	-0.936518	-0.689152	-1.18578	-0.940712	-5.2808	0.00217223	0.0113771	-1.72403
Flap endonuclease 1	FEN1		-0.319952	0.0847995	-0.116766	-0.545111	0.615609	0.689482	-7.32226	-0.222703	0.269635	0.398323	0.149125	0.786268	0.463084	0.56187	-7.28798
Four and a half LIM domains protein 2	FHL2	0.236502	0.150567	-0.0147308	0.123215	0.848619	0.435855	0.522347	-7.30016	-0.0342397	0.0241337	-0.182778	-0.0670769	-0.420953	0.689173	0.763252	-7.52975
Pre-mRNA 3-end-processing factor FIP1	FIP1L1	0.0390147	0.0240668	0.049281	0.0370597	0.270064	0.798193	0.8492	-7.66057	0.501933	0.0894977	0.362355	0.318251	1.85826	0.114984	0.193436	-6.04991
Flt3-interacting zinc finger protein 1	FIZ1	-0.359189	-0.100499	-0.853054	-0.44439	-2.21453	0.0791675	0.13234	-5.66563	-0.824458	-0.324649	-0.743174	-0.632729	-3.52299	0.0135387	0.0393029	-3.77429
Filamin-A	FLNA	1.11089	0.671808	1.11811	0.966206	5.81174	0.00233223	0.00895111	-1.66802	0.687417	0.594456	0.281089	0.520718	3.03438	0.0244444	0.0608448	-4.42269
Filamin-B	FLNB
Filamin-C	FLNC	1.90929	1.18264	1.37187	1.48905	7.58928	0.00071198	0.00393234	-0.288008	1.44391	1.04431	0.521996	1.00517	4.52057	0.00454019	0.018835	-2.55526
Flotillin-1	FLOT1			0.773705
FLYWCH-type zinc finger-containing protein 1	FLYWCH1		-0.458024	-0.001894	-0.230421	-1.04451	0.357134	0.449887	-6.89911	-0.320474	0.0816467		-0.11584	-0.50936	0.633456	0.721245	-7.27734
Formin-binding protein 4	FNBP4		0.577722	0.410076	0.494887	2.55688	0.0649926	0.113415	-5.10583
Proto-oncogene c-Fos	FOS									3.67686	2.93331	1.64094	2.74434	7.1823	0.00045961	0.00404006	0.035151
Fos-related antigen 1	FOSL1		1.61982	0.52156	1.07007	3.17097	0.0354994	0.0705407	-4.40396
Fos-related antigen 2	FOSL2	-0.647961	-0.545601	-0.400204	-0.532666	-3.68068	0.0150011	0.0365968	-3.81753	-1.20544	-1.04227	-0.698463	-0.983055	-5.5678	0.00167628	0.0095343	-1.43086
Forkhead box protein K1	FOXK1									-0.441396	0.850359	0.105087	0.172034	0.637649	0.548403	0.644245	-7.40181
Protein FRG1	FRG1	-0.214789	0.0678264	-0.119109	-0.0888189	-0.603655	0.573114	0.650761	-7.49274	-0.198035	-0.0371105	-0.0094443	-0.0814686	-0.514358	0.626294	0.716067	-7.48045
FERM domain-containing protein 5	FRMD5	-0.921226	-0.218324		-0.567979	-2.18864	0.0962266	0.153564	-5.54986		-0.519189	0.373412	-0.0745188	-0.254509	0.809839	0.857951	-7.39103
Ferritin;Ferritin heavy chain;Ferritin heavy chain, N-terminally processed	FTH1	0.222832								0.89645	0.583591	1.6838	1.05583	4.25463	0.00598741	0.0224999	-2.86578
Ferritin light chain	FTL		0.0852371	0.331996	0.208488	1.04962	0.355054	0.448183	-6.89389
pre-rRNA processing protein FTSJ3	FTSJ3	-0.707744	-0.510735	-0.75851	-0.658637	-4.51506	0.00674492	0.0202677	-2.89962	-0.0780501	0.152395	-0.222574	-0.051779	-0.308647	0.76854	0.826394	-7.57666
Far upstream element-binding protein 3	FUBP3	1.46494	1.28392	0.982164	1.24109	7.48723	0.00075707	0.00410886	-0.359327	-0.120747	0.410211	-0.0897941	0.0654532	0.353962	0.73607	0.799689	-7.55939
RNA-binding protein FUS	FUS	1.5179	1.4202	1.39739	1.44737	10.3804	0.0001676	0.00148491	1.38197	-0.376493	0.933503	0.843816	0.465543	1.5913	0.165148	0.25534	-6.404
Fragile X mental retardation syndrome-related protein 1	FXR1	0.5757	-0.286211	0.79225	0.359649	1.43162	0.213239	0.291349	-6.67563	-0.323323	-0.211904	0.212846	-0.106011	-0.582867	0.582253	0.672695	-7.4386
Fragile X mental retardation syndrome-related protein 2	FXR2	0.0504247	0.0141698	-0.415199	-0.116354	-0.693698	0.519595	0.601636	-7.42809	-0.372794	0.0826202	-0.318258	-0.202826	-1.15017	0.295958	0.397457	-6.93472
UAP56-interacting factor	FYTTD1	0.961762	1.52909	1.36219	1.28446	7.3672	0.00081453	0.00430619	-0.44432		-1.58638	-1.15602	-1.36396	-5.97234	0.00231141	0.0119404	-1.36953
Ras GTPase-activating protein-binding protein 1	G3BP1	0.528453	0.207856	0.236858	0.32406	2.13166	0.0877662	0.142649	-5.77534	-0.433396	0.113575	-0.266926	-0.195996	-1.08019	0.323561	0.424991	-7.00981
Glyceraldehyde-3-phosphate dehydrogenase	GAPDH	1.41637	1.33163	0.439042	1.06237	4.37031	0.00769291	0.0221959	-3.05137	0.569827	0.848965	0.555245	0.657733	3.99057	0.00796222	0.0267607	-3.18454
H/ACA ribonucleoprotein complex subunit 1	GAR1	-0.795174		0.116618	-0.339062	-1.13552	0.321644	0.413638	-6.804	0.468942	1.13259	-0.0195973	0.529312	2.09806	0.0830537	0.149998	-5.72066
GATA zinc finger domain-containing protein 1	GATAD1									-0.330365	-1.65035		-0.982587	-2.67176	0.0470339	0.0980459	-4.8111
Transcriptional repressor p66-beta	GATAD2B	2.5109	2.14248	2.34483	2.34135	15.1109	2.83e-05	0.00046286	3.38069	2.97425	1.71969	1.98367	2.21933	8.10792	0.00024281	0.00259361	0.75702
Glioma tumor suppressor candidate region gene 2 protein	GLTSCR2	-0.616569	0.0480238	0.00571946	-0.187697	-0.964381	0.380315	0.473714	-7.19223	-1.12043	-1.2501	-0.862216	-1.07005	-6.38327	0.00084432	0.00613474	-0.653985
Glutamate dehydrogenase 1, mitochondrial;Glutamate dehydrogenase 2, mitochondrial	GLUD1;GLUD2	1.62932	2.86359	2.03108	2.17964	8.04623	0.00054547	0.00337698	0.0211653		2.85375	3.37297	3.121	12.9268	7.39e-05	0.0009986	2.5084
Putative oxidoreductase GLYR1	GLYR1	-0.216966	-0.447778	-0.372087	-0.34604	-2.40537	0.0626218	0.110372	-5.41331	-0.173902	-0.111034	-0.237205	-0.174172	-1.11335	0.310221	0.410903	-6.9746
Guanine nucleotide-binding protein G(k) subunit alpha	GNAI3		0.398761	0.91208	0.652315	2.8563	0.0480168	0.0901779	-4.75667	0.0336143	0.273248	0.742758	0.348859	1.77418	0.128902	0.209071	-6.16323
Guanine nucleotide-binding protein G(I)/G(S)/G(T) subunit beta-2	GNB2	0.911003	0.875301	0.876457	0.888154	6.46465	0.00146219	0.00645668	-1.12481		1.68821	0.177258	0.931131	2.29062	0.0738413	0.136699	-5.30367
Guanine nucleotide-binding protein G(I)/G(S)/G(O) subunit gamma-12	GNG12
Nucleolar GTP-binding protein 2	GNL2	-0.764373	-0.461758	-0.959772	-0.730767	-4.38304	0.00760362	0.0219898	-3.0379	-1.45117	-1.20702	-1.11958	-1.25236	-7.68507	0.00032237	0.00324174	0.436638
Guanine nucleotide-binding protein-like 3	GNL3	0.943118	0.767036	0.422817	0.711259	4.20752	0.0089503	0.0246684	-3.22574	0.616761	0.345989	-0.448647	0.172244	0.702041	0.510243	0.607939	-7.35494
Golgin subfamily A member 2	GOLGA2			0.409074						0.549577		-0.015604	0.267607	1.0838	0.330795	0.432684	-6.79666
YY1-associated protein 1;GON-4-like protein	GON4L;YY1AP1									-0.970114	-0.382108	-1.01688	-0.791575	-4.0172	0.00773286	0.0264136	-3.15192
G patch domain-containing protein 1	GPATCH1	0.333416	-0.0276427	-0.247611	0.0198978	0.113692	0.914025	0.935025	-7.69635	-0.0387711	-0.461457	-0.0464766	-0.182002	-1.03475	0.342608	0.443672	-7.05689
G patch domain-containing protein 4	GPATCH4	-0.240493	-0.676059	-0.2696	-0.394125	-2.40294	0.0628068	0.110382	-5.41651	-0.54426	-0.770501	-0.138553	-0.48368	-2.56075	0.0448098	0.0945065	-5.07528
G patch domain-containing protein 8	GPATCH8	-0.298491	0.0432089	-0.564454	-0.273616	-1.536	0.186744	0.262636	-6.54749	-0.286842	0.293676	-0.112022	-0.0366677	-0.19863	0.849435	0.888481	-7.609
Glypican-1;Secreted glypican-1	GPC1	0.239174	1.08695	1.78086	1.03655	3.27865	0.0228962	0.0508254	-4.29747	0.127465	0.895047	0.834592	0.62003	2.93473	0.0276971	0.0668381	-4.5584
G patch domain and KOW motifs-containing protein	GPKOW		1.49189	0.542649	1.01456	3.31837	0.0309882	0.0635233	-4.24411
GPN-loop GTPase 1	GPN1	4.27196	4.65911	4.68033	4.54298	28.8134	1.27e-06	5.03e-05	6.52451	3.99639	4.64228	4.0146	4.21733	21.1562	1.21e-06	3.31e-05	6.48621
GPN-loop GTPase 3	GPN3		3.22215	1.29499	2.26043	4.30182	0.0136082	0.033938	-3.26581	0.838007	1.45505	0.188376	0.827943	3.11547	0.0221057	0.0563627	-4.31305
Granulins;Acrogranin;Paragranulin;Granulin-1;Granulin-2;Granulin-3;Granulin-4;Granulin-5;Granulin-6;Granulin-7	GRN	-0.0628678	-0.611522	-0.428561	-0.368515	-2.14682	0.0861217	0.140347	-5.75528	-0.309385	0.0580713	-0.396765	-0.216026	-1.23611	0.264844	0.364259	-6.83857
G-rich sequence factor 1	GRSF1	0.94027	-0.177031	2.22111	0.991098	2.14348	0.086481	0.140746	-5.7597	0.224947	-0.468758	2.36488	0.709822	1.34253	0.230335	0.327807	-6.71408
Glutamate-rich WD repeat-containing protein 1	GRWD1	0.470705	-0.0184916	-0.221066	0.0761111	0.400426	0.705823	0.76682	-7.60922	1.23517	0.317301	0.757822	0.76954	3.47605	0.0143065	0.0408711	-3.83522
Transcription initiation factor IIB	GTF2B	-0.244508	0.538093	-0.392291	-0.033767	-0.146226	0.889609	0.917154	-7.69128	-0.761674	0.12728	-0.555164	-0.398756	-1.80563	0.123509	0.202413	-6.121
General transcription factor IIE subunit 1	GTF2E1		2.6607							-0.140652	1.5942	0.75042	0.734514	2.20438	0.071959	0.134004	-5.57285
Transcription initiation factor IIE subunit beta	GTF2E2	0.855985	2.1528	1.77056	1.59407	5.64077	0.0026537	0.00987721	-1.81817	0.206797	1.72795	0.783431	0.905292	2.97748	0.0262471	0.0643131	-4.50006
General transcription factor IIF subunit 1	GTF2F1	6.69466	5.84621	6.99633	6.50354	25.3022	2.37e-06	6.8e-05	5.94303	5.91761	5.38944	6.07155	5.79187	29.5953	1.81e-07	9.89e-06	8.25965
General transcription factor IIF subunit 2	GTF2F2	9.21478	8.66411	8.83213	8.8983	51.478	7.59e-08	1.56e-05	8.61865	8.34981	7.92858	7.89928	8.04754	45.1457	1.64e-08	3.15e-06	10.0828
General transcription factor IIH subunit 1	GTF2H1		1.60832	0.731077	1.1676	3.99681	0.0173083	0.0410864	-3.55316	0.490453	0.808182	0.479057	0.593596	3.54918	0.0131303	0.0386529	-3.74042
General transcription factor IIH subunit 2-like protein;General transcription factor IIH subunit 2	GTF2H2C;GTF2H2		0.85827	-0.0519667	0.405253	1.35054	0.250515	0.335472	-6.56498	0.0720726	0.533127	0.0067465	0.205249	1.12184	0.306884	0.40789	-6.96548
General transcription factor IIH subunit 3	GTF2H3		0.517529
General transcription factor IIH subunit 4	GTF2H4			-0.354154
General transcription factor II-I	GTF2I		-1.92134	-0.18441	-1.05406	-2.19725	0.0953246	0.152322	-5.53934
General transcription factor 3C polypeptide 2	GTF3C2	-0.893484	0.231225	-0.0282301	-0.23057	-0.895764	0.41251	0.502186	-7.25739	0.346125	0.0482227	0.0760588	0.156988	0.948341	0.381347	0.483059	-7.14253
General transcription factor 3C polypeptide 3	GTF3C3									0.105583	0.981863		0.55214	1.91419	0.117335	0.195938	-5.79462
General transcription factor 3C polypeptide 4	GTF3C4		0.412374	0.824295	0.616412	2.87056	0.0473472	0.0892971	-4.74036	1.54951	0.529567	0.792405	0.956106	4.00484	0.0078384	0.0266294	-3.16705
General transcription factor 3C polypeptide 5	GTF3C5		1.34152	0.699027	1.01632	4.07889	0.0162036	0.0388383	-3.47445	1.11288	0.83554	0.427693	0.791439	4.05471	0.00742242	0.0257024	-3.10616
GTP-binding protein 10	GTPBP10	0.0585426	0.608166	-0.116128	0.183046	0.931107	0.395665	0.485034	-7.22425	0.494438	0.181307	0.208296	0.294561	1.76974	0.129681	0.210064	-6.16917
Nucleolar GTP-binding protein 1	GTPBP4	1.08735	0.642104	-0.0796831	0.551416	2.12826	0.0881392	0.143066	-5.77984	3.08741	2.07677	1.76241	2.31257	8.21064	0.00022709	0.00254872	0.832608
Translation factor GUF1, mitochondrial	GUF1	1.18511	0.169947	1.06218	0.804843	3.26525	0.0232316	0.0512927	-4.31388	0.724824	0.0857861	0.746356	0.518105	2.57632	0.0439057	0.093251	-5.05359
Histone H1.0;Histone H1.0, N-terminally processed	H1F0	-0.867307	-1.21409	-1.18067	-1.08564	-7.0391	0.00100016	0.00481325	-0.682995	-1.29517	-1.02842	-0.819405	-1.04246	-6.03103	0.00112556	0.0071456	-0.9798
Histone H1x	H1FX	-0.458172	-0.981074	-0.744542	-0.72575	-4.34578	0.00786858	0.022597	-3.0774	-0.638971	-0.76818	-0.653235	-0.685631	-4.37264	0.00528896	0.0208408	-2.7267
Histone H2A.V;Histone H2A.Z;Histone H2A	H2AFV;H2AFZ	0.659455	0.292461	0.657327	0.535512	3.39914	0.0201168	0.0455587	-4.1511	0.602023	0.552188	1.16915	0.774249	3.99387	0.00793336	0.0267352	-3.18049
Histone H2AX	H2AFX	-0.0923737	-0.513452	-0.157674	-0.25335	-1.57946	0.176684	0.250489	-6.4932	-0.149295	-0.255697	0.435049	0.0111458	0.055696	0.957482	0.97279	-7.63023
Core histone macro-H2A.1;Histone H2A	H2AFY	0.793	0.173071	0.30615	0.423933	2.32038	0.0694756	0.120555	-5.52555	0.873611	0.22217	0.970207	0.687602	3.29763	0.0176992	0.0477437	-4.06958
Core histone macro-H2A.2;Histone H2A	H2AFY2	0.811999	-1.02556	0.0180952	-0.063156	-0.172215	0.870204	0.905482	-7.68633	0.740275	0.102032	0.434103	0.425155	2.23468	0.0690866	0.129615	-5.5306
Trifunctional enzyme subunit alpha, mitochondrial;Long-chain enoyl-CoA hydratase;Long chain 3-hydroxyacyl-CoA dehydrogenase	HADHA	1.57289	1.73343	1.46552	1.59339	10.9026	0.00013312	0.00128129	1.64517	1.00856	1.31052	1.25213	1.18779	7.26472	0.00043304	0.00384711	0.102578
Trifunctional enzyme subunit beta, mitochondrial;3-ketoacyl-CoA thiolase	HADHB	0.581303	1.34918	1.49282	1.13937	5.01878	0.00436048	0.0144548	-2.39482	0.750817	1.17186	0.913809	0.944045	5.52121	0.00174714	0.00989259	-1.47772
Hemoglobin subunit alpha	HBA1;HBA2	-0.006125		6.83772	3.40225	1.9513	0.125266	0.189825	-5.84112		1.34204	-0.255522	0.538558	1.2737	0.262009	0.361918	-6.58826
HBS1-like protein	HBS1L									-0.408201	-0.245744	-0.173333	-0.277755	-1.74093	0.134856	0.21677	-6.20764
Host cell factor 1;HCF N-terminal chain 1;HCF N-terminal chain 2;HCF N-terminal chain 3;HCF N-terminal chain 4;HCF N-terminal chain 5;HCF N-terminal chain 6;HCF C-terminal chain 1;HCF C-terminal chain 2;HCF C-terminal chain 3;HCF C-terminal chain 4;HCF C-terminal chain 5;HCF C-terminal chain 6	HCFC1	0.713967	0.882415	0.955808	0.850404	5.88234	0.00221304	0.00865546	-1.60701	0.679774	0.58886	1.31818	0.863184	4.19768	0.00636143	0.0233918	-2.93364
28S ribosomal protein S17, mitochondrial	hCG_1984214;MRPS17	0.667265	0.712994	0.291388	0.556654	3.44341	0.0191938	0.0439531	-4.09786	0.5388	0.358392	0.186207	0.361048	2.16523	0.0758539	0.139807	-5.62736
Histone deacetylase 1	HDAC1		2.2819	1.31999	1.81072	5.78671	0.0049264	0.0158883	-2.04669
Histone deacetylase 2	HDAC2	1.38524	0.673746	1.3327	1.13388	5.65095	0.00263315	0.00983044	-1.80913	0.517009	0.705716	0.763756	0.661137	4.11695	0.00693776	0.0244279	-3.03068
Hepatoma-derived growth factor	HDGF	-1.5054	-0.603538	-1.42517	-1.17799	-5.10972	0.00404385	0.013839	-2.3074	-1.01081		-0.99296	-1.00318	-4.8031	0.00569469	0.0219123	-2.41142
Hepatoma-derived growth factor-related protein 2	HDGFRP2	2.81087	1.7044	1.07249	1.86305	5.23485	0.00365127	0.0127432	-2.18889	3.01217	2.11261	1.11499	2.0771	5.78821	0.00138276	0.00827683	-1.21293
Hepatoma-derived growth factor-related protein 3	HDGFRP3	-0.249298	-0.127672	-0.567554	-0.315232	-1.95187	0.110016	0.170277	-6.0127	-0.675774	0.00032682	-0.249053	-0.308475	-1.59662	0.163968	0.253873	-6.39714
HEAT repeat-containing protein 1;HEAT repeat-containing protein 1, N-terminally processed	HEATR1										-0.658063
Protein HEXIM1	HEXIM1	-0.348967	0.108764	0.1112	-0.0430072	-0.255275	0.808952	0.857684	-7.66518	-0.555795	0.0496077	0.241908	-0.0888956	-0.425009	0.686379	0.76222	-7.5278
Huntingtin-interacting protein 1	HIP1
Protein HIRA	HIRA	-1.04285	0.0791084	-1.33835	-0.772419	-2.4845	0.0568977	0.102633	-5.30913	-0.787244	0.303438	-1.2481	-0.581443	-1.84693	0.116768	0.195703	-6.06525
Histone H1.1	HIST1H1A	-0.401345	-0.918811	-0.704572	-0.674691	-4.03143	0.0105878	0.0279917	-3.41883	-0.689601	-0.649289	-0.670891	-0.670644	-4.32611	0.00555269	0.0215424	-2.78128
Histone H1.2	HIST1H1C	-0.382298	-0.656185	-0.310219	-0.448178	-2.94293	0.033242	0.0670281	-4.71605	-0.766085	-0.446868	0.23413	-0.325442	-1.39886	0.213766	0.312876	-6.64604
Histone H1.4;Histone H1.3	HIST1H1E;HIST1H1D	-0.433556	-0.734268	-0.0318708	-0.399053	-2.12377	0.0886353	0.143489	-5.78579	-1.1446	-0.16978	0.257127	-0.351128	-1.21829	0.271049	0.369934	-6.85884
Histone H2B type 1-C/E/F/G/I;Histone H2B;Histone H2B type 1-M;Histone H2B type 1-N;Histone H2B type 1-H;Histone H2B type 2-F;Histone H2B type 1-D	HIST1H2BC;HIST1H2BN;HIST1H2BM;HIST1H2BH;HIST2H2BF;HIST1H2BD	0.374528	-1.05488	-0.638843	-0.442636	-1.45423	0.207209	0.285549	-6.64817	-0.420526	-0.460587	0.910502	0.00849005	0.027633	0.978895	0.987376	-7.6316
Histone H2B type 1-J	HIST1H2BJ	0.508487	-0.519604	0.0888801	0.0265311	0.113016	0.914533	0.935025	-7.69645	-0.0063969	0.0980593	0.146688	0.0786537	0.501591	0.634703	0.72201	-7.48772
Histone H2B type 1-K;Histone H2B type F-S	HIST1H2BK;H2BFS	0.0458026	-0.720067	-0.374372	-0.348862	-1.77521	0.137667	0.202877	-6.24337	-0.238996	-0.442077	0.678826	-0.0009395	-0.003678	0.99719	0.999576	-7.63204
Histone H3.1;Histone H3.1t	HIST1H3A;HIST3H3	1.12041	0.393609	0.346914	0.622	2.93604	0.0335034	0.0673563	-4.72479	0.190336	0.302392	0.780025	0.423454	2.26277	0.0665313	0.125832	-5.49141
Histone H4	HIST1H4A	0.868702	0.455091	0.395182	0.575417	3.4587	0.0188863	0.0436546	-4.07954	0.528357	0.609018	0.857483	0.66537	4.025	0.00766711	0.0262604	-3.14238
Histone H2A type 2-B	HIST2H2AB	0.0187457	-0.404725	0.110009	-0.091758	-0.538865	0.613716	0.687987	-7.53446	-0.430304	-0.428632	0.461401	-0.13226	-0.566365	0.592691	0.680999	-7.44911
Histone H2A type 2-C;Histone H2A type 2-A	HIST2H2AC;HIST2H2AA3	-0.929257	-0.236437	-0.0637471	-0.409483	-1.88053	0.120418	0.184063	-6.10627	-0.477161	-0.189417	0.571371	-0.0325603	-0.135542	0.896835	0.922522	-7.62129
High mobility group protein 20A	HMG20A										1.41492	0.532336	0.969143	3.33719	0.0225734	0.0572428	-3.98926
High mobility group protein HMG-I/HMG-Y	HMGA1	-0.256943	-0.588353	-0.631312	-0.491885	-3.13451	0.0268117	0.0567094	-4.4753	0.0399196	-0.319539	0.172502	-0.0339242	-0.190765	0.855311	0.892962	-7.61078
High mobility group protein HMGI-C	HMGA2	-0.520506	-1.11671	-0.813983	-0.818466	-4.66052	0.00592671	0.0183922	-2.75018	-0.423163	-0.94757	0.0601795	-0.437137	-1.89574	0.109274	0.186122	-5.99898
High mobility group protein B1;Putative high mobility group protein B1-like 1	HMGB1;HMGB1P1										-0.554969	-1.74135	-1.17864	-3.32917	0.0227646	0.0573449	-3.99881
Non-histone chromosomal protein HMG-14	HMGN1									0.0257293	-0.859456	0.620525	-0.0700641	-0.235681	0.821905	0.865401	-7.59964
Non-histone chromosomal protein HMG-17	HMGN2	0.213145	-0.558242	0.179442	-0.0546088	-0.258294	0.806752	0.856331	-7.66426	-0.204112	-1.12496	1.39482	0.0227661	0.049323	0.962342	0.976323	-7.63062
High mobility group nucleosome-binding domain-containing protein 3	HMGN3			-0.665427								-0.739005
High mobility group nucleosome-binding domain-containing protein 4	HMGN4	0.72439	-0.048819	0.380843	0.352076	1.77822	0.13714	0.202344	-6.23948	0.625031	-0.207938	0.966379	0.461477	1.78732	0.126621	0.206705	-6.14561
HMG domain-containing protein 4	HMGXB4	-0.100472	-0.281847	-0.0767836	-0.152686	-1.06612	0.336403	0.427267	-7.08977	-0.106839	0.0291643	0.28843	0.0712434	0.4222	0.688314	0.762972	-7.52915
Heterogeneous nuclear ribonucleoprotein A0	HNRNPA0	-0.0311915	-0.385674	0.433561	0.0061829	0.0302899	0.977039	0.981021	-7.70357	-0.83304	-0.887703	-0.289578	-0.668471	-3.51546	0.0136587	0.03956	-3.78404
Heterogeneous nuclear ribonucleoprotein A1;Heterogeneous nuclear ribonucleoprotein A1, N-terminally processed;Heterogeneous nuclear ribonucleoprotein A1-like 2	HNRNPA1;HNRNPA1L2	-0.425119	-0.137355	0.149309	-0.138301	-0.795357	0.463432	0.549517	-7.34639	-0.390151	0.118994	-0.154165	-0.14321	-0.808962	0.450922	0.55137	-7.2689
Heterogeneous nuclear ribonucleoproteins A2/B1	HNRNPA2B1	0.0218038	0.563073	0.81738	0.465811	2.29351	0.0718077	0.122871	-5.56107	-0.386648	0.271501	0.360305	0.081007	0.390442	0.710359	0.779844	-7.54385
Heterogeneous nuclear ribonucleoprotein A3	HNRNPA3	0.982321	0.6107	0.939339	0.842254	5.40171	0.00319535	0.0114438	-2.03401	0.728428	0.687801	0.820635	0.743008	4.75369	0.00359189	0.0158979	-2.29162
Heterogeneous nuclear ribonucleoprotein A/B	HNRNPAB	0.546867	-0.142255	0.71529	0.373439	1.7247	0.146815	0.214046	-6.30854	-0.111175	-0.355955	-0.218109	-0.227627	-1.41489	0.209255	0.307641	-6.62642
Heterogeneous nuclear ribonucleoproteins C1/C2	HNRNPC	1.04509	0.927267	0.864422	0.946267	6.69609	0.00125065	0.00572787	-0.942979	0.457864	0.738574	0.920296	0.704336	4.05989	0.00738068	0.0256285	-3.09986
Heterogeneous nuclear ribonucleoprotein D0	HNRNPD	0.757832	0.996962	0.485399	0.748746	4.46012	0.00708774	0.0209797	-2.95685	-0.135873	0.363651	-0.436719	-0.0696746	-0.335268	0.749397	0.811363	-7.56679
Heterogeneous nuclear ribonucleoprotein D-like	HNRNPDL	-0.0988034	0.309491	0.585337	0.265993	1.42189	0.215886	0.294542	-6.6874	-0.193219	-0.323337	0.103408	-0.137142	-0.798015	0.45676	0.557424	-7.27816
Heterogeneous nuclear ribonucleoprotein F;Heterogeneous nuclear ribonucleoprotein F, N-terminally processed	HNRNPF	1.45314	1.97035	1.65219	1.69232	10.0735	0.00019287	0.00162748	1.22105	1.08789	1.21688	0.646897	0.985608	5.30187	0.00213057	0.0112526	-1.70213
Heterogeneous nuclear ribonucleoprotein H;Heterogeneous nuclear ribonucleoprotein H, N-terminally processed	HNRNPH1	1.11374	1.32619	0.933017	1.12177	7.21731	0.00089374	0.0045312	-0.552186	0.158987	0.717947	0.359197	0.41513	2.28583	0.0645076	0.123607	-5.45922
Heterogeneous nuclear ribonucleoprotein H2	HNRNPH2	1.18092	2.42024	1.81327	1.8085	6.6805	0.0012637	0.00576623	-0.955063	1.60985	2.00855	0.614408	1.41195	4.85419	0.0032543	0.0146619	-2.18039
Heterogeneous nuclear ribonucleoprotein H3	HNRNPH3		0.94031	0.741043	0.843162	4.30967	0.0135264	0.0338024	-3.2586	0.255441	1.09008	0.0123137	0.454994	1.83246	0.119088	0.197746	-6.08483
Heterogeneous nuclear ribonucleoprotein K	HNRNPK	1.27139	1.0985	1.16811	1.18054	8.39301	0.00044954	0.00291489	0.245308	0.337996	0.599687	0.405483	0.448601	2.78153	0.0336545	0.0769159	-4.76889
Heterogeneous nuclear ribonucleoprotein L	HNRNPL	0.670566	0.429075	0.370617	0.490102	3.29161	0.0225773	0.0502987	-4.28163	0.398868	0.353351	0.303655	0.352592	2.26234	0.0665698	0.125832	-5.49201
Heterogeneous nuclear ribonucleoprotein L-like	HNRNPLL		0.98459	0.0969921	0.541238	1.83374	0.14313	0.209924	-5.9856	1.11687	0.420103		0.768436	2.90201	0.0361936	0.0815271	-4.52018
Heterogeneous nuclear ribonucleoprotein M	HNRNPM	1.56495	1.45863	1.25507	1.42593	9.54463	0.00024802	0.00189789	0.932025	-0.34931	-0.058244	-0.338816	-0.250314	-1.52159	0.181409	0.273419	-6.49323
Heterogeneous nuclear ribonucleoprotein R	HNRNPR	0.750769	0.888955	0.894597	0.846372	6.01758	0.00200424	0.00812245	-1.49172	0.261042	0.232374	0.463268	0.318473	1.98399	0.0969329	0.169464	-5.8782
Heterogeneous nuclear ribonucleoprotein U	HNRNPU	0.218338	-0.151392	0.34362	0.13829	0.830347	0.445171	0.531445	-7.31627	-0.687342	-0.752679	-0.216716	-0.55121	-3.00227	0.0254444	0.062736	-4.46631
Heterogeneous nuclear ribonucleoprotein U-like protein 1	HNRNPUL1	2.72143	1.77496	1.14435	1.88368	5.79235	0.00236628	0.00900027	-1.68487	2.00914	1.04147	0.0727139	1.04057	2.84407	0.0310696	0.0726208	-4.68272
Heterogeneous nuclear ribonucleoprotein U-like protein 2	HNRNPUL2;HNRNPUL2-BSCL2	0.327935	-0.073243	0.208436	0.15435	0.984036	0.371479	0.465104	-7.17296	-0.030042	-0.205941	0.214935	-0.0054208	-0.0317239	0.975772	0.986702	-7.63145
Homeobox protein Hox-B9	HOXB9	-0.832337	-0.419825	-0.387871	-0.546268	-3.31962	0.0219049	0.0491563	-4.24747	-0.923797	-0.564281	-0.717632	-0.737059	-4.42956	0.0049854	0.0201149	-2.66035
Homeobox protein Hox-D8	HOXD8		-0.94679	-0.545718	-0.742498	-3.48205	0.0267554	0.0567094	-4.07069
Heterochromatin protein 1-binding protein 3	HP1BP3	0.0630496	-0.249758	-0.180356	-0.122061	-0.813616	0.453834	0.540216	-7.3308	-0.0083526	-0.401503	-0.368297	-0.260842	-1.50931	0.184428	0.276972	-6.50877
Heparanase;Heparanase 8 kDa subunit;Heparanase 50 kDa subunit	HPSE	0.640999	0.278758	0.353961	0.425298	2.75889	0.0410899	0.079324	-4.95158	0.621287	0.203885	0.593667	0.472952	2.70883	0.0369561	0.0818817	-4.86945
3-hydroxyacyl-CoA dehydrogenase type-2	HSD17B10	0.57331	0.491398	0.574595	0.547499	3.96181	0.0113292	0.0294464	-3.49647	1.07761	0.064524	0.788115	0.642747	2.70336	0.037218	0.0821381	-4.87702
Peroxisomal multifunctional enzyme type 2;(3R)-hydroxyacyl-CoA dehydrogenase;Enoyl-CoA hydratase 2	HSD17B4	-0.311534	0.627392	0.969085	0.427917	1.52478	0.18943	0.265806	-6.56142	0.182043	0.472587	0.370734	0.342286	2.10773	0.0819754	0.148477	-5.70725
Hydroxysteroid dehydrogenase-like protein 2	HSDL2
Heat shock protein HSP 90-beta	HSP90AB1	1.13744	1.20153	1.40136	1.24803	8.53813	0.00041545	0.00274622	0.336581	0.651527	1.01655	0.573642	0.747806	4.28234	0.0058145	0.0220541	-2.83294
Heat shock 70 kDa protein 1B;Heat shock 70 kDa protein 1A	HSPA1B;HSPA1A	1.24387	1.12548	0.761365	1.04526	6.27814	0.00166406	0.00709384	-1.2753	0.907762	0.892174	0.829777	0.875416	5.62141	0.00159879	0.00916172	-1.37729
78 kDa glucose-regulated protein	HSPA5	0.639379	0.381811	0.416152	0.479204	3.27067	0.0230951	0.051083	-4.30724	0.217401	0.220994	0.348288	0.262011	1.67009	0.148456	0.236214	-6.30136
Heat shock cognate 71 kDa protein	HSPA8	1.32841	1.23757	0.788125	1.11688	6.38819	0.00154123	0.00673331	-1.18607	0.999013	1.0182	0.683472	0.899554	5.34896	0.0020407	0.0108693	-1.65341
Stress-70 protein, mitochondrial	HSPA9	0.827458	0.756462	0.594579	0.72641	5.03747	0.00429307	0.0144295	-2.37676	0.467742	0.479464	0.713536	0.552265	3.41869	0.0153112	0.0428645	-3.91009
Heat shock protein beta-1	HSPB1	0.873688	1.96363	1.23151	1.35586	5.45692	0.00305949	0.0110213	-1.98354	1.16656	1.04873	0.889497	1.03389	6.36471	0.00085694	0.00619067	-0.670803
60 kDa heat shock protein, mitochondrial	HSPD1		-0.271482	0.308926	0.0194681	0.0814931	0.939095	0.953805	-7.49772	0.14357
HIV Tat-specific factor 1	HTATSF1		1.55207	1.53962	1.54255	8.18148	0.00140752	0.00623762	-0.551865	2.72295	1.22361	2.07379	2.00325	6.70431	0.00065667	0.00529122	-0.369106
Gamma-interferon-inducible protein 16	IFI16	0.0604776	-0.0403606	-0.205358	-0.0614382	-0.420842	0.691816	0.754892	-7.59947	0.478903	-0.0165829	-0.0407387	0.13947	0.753476	0.481068	0.580328	-7.31479
tr|A0A5H1ZRS9|A0A5H1ZRS9_HUMAN Immunoglobulin kappa variable 2D-29	IGKV A18;IGKV2D-26;IGKV2D-29	-0.0609464	0.0322732	-0.0052636	-0.0119652	-0.0865177	0.934503	0.950708	-7.69962	-0.499069		-0.0768103	-0.28412	-1.23982	0.273238	0.372113	-6.62673
Protein Red	IK	0.865543	1.06036	1.04641	0.98954	6.91703	0.0010818	0.00518592	-0.774261	0.0346745	0.493339	0.227329	0.252341	1.45823	0.197494	0.293094	-6.57284
Interleukin enhancer-binding factor 2	ILF2	0.593132	1.07793	1.12665	0.9314	5.31982	0.00341015	0.0121425	-2.10958	-0.162578	0.554058	0.598882	0.330771	1.5644	0.171252	0.261878	-6.43863
Interleukin enhancer-binding factor 3	ILF3	1.27548	0.77281	1.19066	1.07942	6.37929	0.00155076	0.006751	-1.19324	0.108623	0.200106	0.537864	0.285278	1.65837	0.150831	0.239086	-6.31674
MICOS complex subunit MIC60	IMMT	1.96986	0.415129	3.14127	1.83881	3.52792	0.0175628	0.041451	-3.99704	1.93622	0.601958	0.468307	1.00187	3.14475	0.0213223	0.0549223	-4.27364
U3 small nucleolar ribonucleoprotein protein IMP3	IMP3	-0.248152	0.289778	-0.413769	-0.123743	-0.638624	0.551918	0.630179	-7.46853	-0.517766	-0.0416393	-0.565973	-0.375331	-2.04425	0.0893275	0.159043	-5.79514
U3 small nucleolar ribonucleoprotein protein IMP4	IMP4	0.0778469	0.157564	0.121187	0.118356	0.85796	0.43115	0.518221	-7.29182	-0.460349	-0.452947	-0.352381	-0.421653	-2.70277	0.0372464	0.0821381	-4.87784
Inosine-5-monophosphate dehydrogenase 2	IMPDH2									1.21311	1.88439		1.55636	5.97971	0.00229935	0.0119404	-1.36349
Inner centromere protein	INCENP	-0.284232	-0.665189	0.185695	-0.251875	-1.21118	0.281366	0.369743	-6.93304		-0.191598	-0.323444	-0.261174	-1.23675	0.274278	0.373125	-6.63019
Inhibitor of growth protein 2	ING2
SOSS complex subunit C	INIP	5.09	3.72763	5.02652	4.61327	14.5914	3.35e-05	0.00052172	3.19695	4.13516	5.20245	4.22058	4.52059	17.708	3.3e-06	7.41e-05	5.46769
INO80 complex subunit B	INO80B;INO80B-WBP1	-0.789462	-0.928352	-1.47434	-1.06155	-5.53279	0.00288372	0.0105737	-1.91479	-0.893815	-0.988931	-0.851015	-0.908894	-5.81288	0.00135376	0.00814196	-1.18892
INO80 complex subunit C	INO80C											-1.62299
Integrator complex subunit 1	INTS1	4.78872	5.72545	5.35722	5.29912	23.6335	3.3e-06	8.47e-05	5.62495	4.2854	4.70144	5.47341	4.81418	18.5331	2.56e-06	6.18e-05	5.73232
Integrator complex subunit 10	INTS10	2.05932	3.83903	3.47005	3.11385	8.37547	0.00045388	0.00292763	0.234179	1.84504	3.34683	2.3213	2.50894	8.24963	0.00022144	0.00250766	0.861075
Integrator complex subunit 12	INTS12	4.71313	5.24066	4.99869	4.98098	29.8414	1.07e-06	4.7e-05	6.67536	4.11061	4.37209	4.33854	4.27958	26.2646	3.56e-07	1.54e-05	7.6558
Integrator complex subunit 2	INTS2	4.07441	4.90321	4.49455	4.48854	22.0325	4.63e-06	0.00010963	5.28978	2.91742	4.61256	4.04825	3.8582	11.5119	3.64e-05	0.0005858	2.88416
Integrator complex subunit 3	INTS3	4.50461	5.28998	5.91975	5.23375	18.027	1.22e-05	0.00023493	4.2929	4.74102	5.31944	4.54104	4.86941	23.4511	6.77e-07	2.18e-05	7.054
Integrator complex subunit 4	INTS4	5.19727	5.31537	5.7284	5.41448	31.806	7.84e-07	4.39e-05	6.94261	4.88478	4.97699	5.00294	4.95211	31.6409	1.24e-07	7.08e-06	8.58241
Integrator complex subunit 5	INTS5	3.34379	4.74687	4.16612	4.08079	14.0936	3.95e-05	0.00059308	3.01395	2.65833	4.30452	4.08499	3.68101	10.7094	5.4e-05	0.00080278	2.44381
Integrator complex subunit 6	INTS6	5.27842	6.14985	5.66665	5.69108	27.4121	1.61e-06	5.23e-05	6.30544	4.71617	5.05102	5.79434	5.18272	21.3416	1.15e-06	3.3e-05	6.53501
Integrator complex subunit 7	INTS7	4.63925	4.6789	5.0924	4.80074	29.4418	1.14e-06	4.84e-05	6.61765	4.96558	4.72136	5.22987	4.96955	27.9551	2.5e-07	1.18e-05	7.97546
Integrator complex subunit 8	INTS8	2.46706	4.53587	4.62701	3.89117	8.45452	0.0004347	0.00283357	0.284175	2.94425	4.06945	3.18092	3.39688	13.2786	1.65e-05	0.00030512	3.7517
Integrator complex subunit 9	INTS9	5.39868	5.02403	4.78235	5.07688	27.8381	1.49e-06	5.23e-05	6.37374	4.4786	5.01318	4.60093	4.69342	25.5867	4.13e-07	1.61e-05	7.51924
Ras GTPase-activating-like protein IQGAP1	IQGAP1	-0.123184	0.551948	0.0530565	0.161823	0.855888	0.43219	0.518965	-7.29368	-0.332989	0.349549	-0.119468	-0.0360563	-0.184992	0.85963	0.894604	-7.61204
Interferon-stimulated 20 kDa exonuclease-like 2	ISG20L2	0.174716	-0.307281		-0.0644816	-0.286936	0.788887	0.842208	-7.45076
Pre-mRNA-splicing factor ISY1 homolog	ISY1	1.75762	1.74115	1.69431	1.73476	12.559	6.83e-05	0.00084608	2.40182		0.481395	0.730134	0.604148	2.79068	0.0410389	0.0889413	-4.66007
Protein IWS1 homolog	IWS1		1.68605	1.1365	1.40849	6.00463	0.00432183	0.0144295	-1.88958
Mediator of RNA polymerase II transcription subunit 29	IXL;MED29	5.30052	4.80784	5.2906	5.13692	29.8827	1.06e-06	4.7e-05	6.68125	5.03764	5.50149	4.73728	5.09086	25.0702	4.64e-07	1.67e-05	7.41174
Jun dimerization protein 2	JDP2									-1.01825		-0.286901	-0.65239	-2.44869	0.0610921	0.118796	-5.09814
Transcription factor AP-1	JUN	-0.970028	0.319393	-0.202	-0.280985	-1.0205	0.355537	0.448333	-7.13654	-1.25482	-0.91533	-0.617938	-0.925325	-4.94638	0.00297612	0.013907	-2.07962
Transcription factor jun-B	JUNB	-0.140025	0.0950084	-0.442844	-0.162191	-0.955151	0.384524	0.477554	-7.20119	0.560613	0.188046	-0.316622	0.143825	0.66346	0.532892	0.629553	-7.38349
Transcription factor jun-D	JUND	-1.03054	-0.33547		-0.680003	-2.63175	0.06017	0.107188	-5.01738	-1.22931	-0.263302	-0.0076569	-0.494601	-1.8603	0.114665	0.193436	-6.04714
KAT8 regulatory NSL complex subunit 1	KANSL1
Histone acetyltransferase KAT6B	KAT6B
Lysine-specific histone demethylase 1A	KDM1A		0.33082	0.123013	0.227801	1.16179	0.31202	0.402944	-6.7758
Lysine-specific demethylase 2A	KDM2A										1.43271	0.262076	0.845095	2.47994	0.0588688	0.115741	-5.05768
Lysine-specific demethylase 4D	KDM4D									1.10924
KH domain-containing, RNA-binding, signal transduction-associated protein 1	KHDRBS1	1.27874	0.967203	1.13393	1.12763	7.58228	0.00071497	0.00393234	-0.29287	-0.0604699	0.156724	0.293794	0.129303	0.779228	0.466904	0.565832	-7.29382
KH domain-containing, RNA-binding, signal transduction-associated protein 3	KHDRBS3	1.07313	0.467415	0.883286	0.807191	4.52849	0.00666409	0.0201229	-2.8857	0.0248766	0.370354	0.0866251	0.160762	0.963109	0.374491	0.47549	-7.12827
Far upstream element-binding protein 2	KHSRP	2.97457	2.67753	1.80704	2.48984	9.32519	0.00027634	0.00203862	0.807497
Pumilio domain-containing protein KIAA0020	KIAA0020	0.250852	0.633864	0.241479	0.376033	2.34128	0.0677175	0.117836	-5.49792	-0.415248	-0.819077	-0.845083	-0.693539	-3.93571	0.00845914	0.0279085	-3.25207
Protein virilizer homolog	KIAA1429		0.421175	0.587769	0.506948	2.62811	0.0603943	0.107368	-5.02166
Uncharacterized protein KIAA1522	KIAA1522	-1.16964		-0.165357	-0.667268	-2.10817	0.105135	0.164583	-5.64838	-0.884744	-0.475016	-0.385234	-0.580859	-3.25742	0.0185812	0.0492794	-4.12296
Kinesin-like protein KIF22;Kinesin-like protein	KIF22	-0.165731	0.0575184	0.138266	0.0107384	0.072044	0.945435	0.958663	-7.701	-0.0441172	0.322913	0.308152	0.195769	1.15265	0.295019	0.39679	-6.932
Kinesin-like protein KIF2A	KIF2A	-0.553856	0.101486	-0.279718	-0.244015	-1.32797	0.243088	0.327306	-6.79917	-0.656088	0.264025	-0.116026	-0.170397	-0.773785	0.469873	0.567914	-7.2983
Chromosome-associated kinesin KIF4A	KIF4A	0.490673	-0.251006	-0.0785445	0.0538624	0.270965	0.797539	0.8492	-7.66028	0.0286946	0.0274072	-0.435532	-0.12711	-0.705207	0.508414	0.606334	-7.35254
Kinesin-like protein KIFC1	KIFC1	-0.443442	-0.356117	0.918204	0.0395673	0.126755	0.904207	0.929869	-7.69447	-0.791437	-0.285172	-0.0356436	-0.371188	-1.83504	0.118671	0.197746	-6.08135
DNA/RNA-binding protein KIN17	KIN
Krueppel-like factor 10	KLF10	-0.0138705	-0.0929522	-0.544557	-0.216438	-1.24644	0.269264	0.356319	-6.89328	-0.522863	-0.765119	-0.817036	-0.700561	-4.25322	0.00599639	0.0224999	-2.86746
Krueppel-like factor 12	KLF12	1.19761	0.723836	0.219185	0.716093	3.14595	0.0264746	0.0563329	-4.46108	0.79087	0.471155	0.191814	0.484629	2.60402	0.0423445	0.0911423	-5.01501
Krueppel-like factor 13	KLF13	-0.418915	-0.465401	-0.424286	-0.436821	-3.17773	0.0255633	0.0551559	-4.42168	-0.538227	-0.135466	-0.707051	-0.462132	-2.49777	0.0486758	0.100315	-5.16312
Krueppel-like factor 14	KLF14	-0.278779	-0.331824	-0.513698	-0.37402	-2.58499	0.0504396	0.0937279	-5.17743	0.283055	-0.210521	-0.31959	-0.0835149	-0.438679	0.677005	0.756912	-7.5211
Krueppel-like factor 16	KLF16	0.0326649	-0.207089	-0.409046	-0.19461	-1.21696	0.279349	0.36769	-6.92656	0.017102	-0.176129	-0.643895	-0.269267	-1.38603	0.21744	0.31514	-6.66165
Krueppel-like factor 2	KLF2	-0.421883	-0.567166	-0.97117	-0.655772	-3.76018	0.0138393	0.034375	-3.72551	-1.16805	-1.15809	-1.50455	-1.3066	-7.33426	0.00041201	0.00375284	0.158968
Krueppel-like factor 5	KLF5	-0.60774	-0.408777	-0.456482	-0.491752	-3.44607	0.0191398	0.0439111	-4.09467	-0.264245	-0.627326	-0.476342	-0.455346	-2.72047	0.0364044	0.0815271	-4.85331
Kelch domain-containing protein 4	KLHDC4									1.23893	-0.521466	-0.0226951	0.23146	0.665168	0.531875	0.628944	-7.38225
Histone-lysine N-methyltransferase 2A;MLL cleavage product N320;MLL cleavage product C180	KMT2A	-0.408971	-0.436895	-0.485961	-0.442765	-3.20989	0.0246768	0.0537134	-4.38193	-0.458036	-0.473094	-0.145254	-0.357622	-2.14635	0.0778096	0.142368	-5.65361
Lysine-rich nucleolar protein 1	KNOP1	-0.296803	-0.606995	-0.42256	-0.440979	-2.96362	0.0324699	0.0655785	-4.68981	-0.24782	-0.607454	-0.0823238	-0.312853	-1.73437	0.136061	0.218128	-6.21636
Importin subunit alpha-1	KPNA2	1.39108	1.29865	1.31531	1.33789	9.65046	0.00023561	0.00186521	0.991092	0.541174	0.484054	0.576638	0.533648	3.42833	0.0151371	0.0427581	-3.89749
Importin subunit alpha-4	KPNA3	1.58587	0.968315	1.34667	1.30453	7.26146	0.00086949	0.004447	-0.52021	1.77333	0.429928	0.922317	1.04124	3.70599	0.0109547	0.0332609	-3.53969
Importin subunit beta-1	KPNB1	1.53071	2.11258	1.10139	1.58414	6.77204	0.00118929	0.00549927	-0.884456	1.06242	1.24374	1.50684	1.27176	7.38324	0.0003979	0.00372609	0.198406
Protein KRI1 homolog	KRI1	-0.230995	-0.292759	-0.314538	-0.279537	-2.02348	0.100514	0.158152	-5.91834	-0.006931	-0.213307	0.247301	0.00955915	0.0550564	0.957969	0.97279	-7.63027
KRR1 small subunit processome component homolog	KRR1	0.226344	0.086352	0.13269	0.14815	1.06076	0.338603	0.429618	-7.09532	0.676415	0.285631	0.637997	0.532007	3.09764	0.022598	0.0572428	-4.3371
Keratin, type I cytoskeletal 18	KRT18	1.67428	1.31891	2.32891	1.76912	7.63809	0.00069155	0.00391214	-0.254197	1.38598	1.27373	0.266697	0.974072	3.72453	0.0107252	0.0328819	-3.51619
Keratin, type II cytoskeletal 2 epidermal	KRT2	1.78516	1.13446	2.32331	1.74082	6.82655	0.00114745	0.00539565	-0.842791	-0.753883	-0.451066	0.810749	-0.131141	-0.408238	0.697965	0.772308	-7.53575
Kinectin	KTN1	1.21321	0.265362	1.71123	1.062	3.50513	0.0179866	0.0420483	-4.02413	1.02172	0.565167	1.51703	1.03504	4.61109	0.00414166	0.017829	-2.45195
Serine beta-lactamase-like protein LACTB, mitochondrial	LACTB		1.11717	1.22256	1.17182	6.16682	0.00393063	0.0135266	-1.7758	1.74591	1.61046	0.772547	1.37635	5.78131	0.001391	0.00828665	-1.21966
La-related protein 1	LARP1
La-related protein 4	LARP4	0.227876	0.099203	0.549188	0.29187	1.80545	0.132469	0.198015	-6.20415	0.393452	0.286697	0.602724	0.426655	2.59828	0.0426629	0.0914216	-5.023
La-related protein 7	LARP7	0.315245	-0.0780853	0.0335054	0.0904976	0.580063	0.587701	0.663048	-7.50841	0.310538	-0.126932	0.376467	0.186149	1.02645	0.346188	0.447136	-7.06535
Lamin-B receptor	LBR	-0.604509	-0.925436	-0.83495	-0.788041	-5.25461	0.00359346	0.0125771	-2.17037	-0.282385	-0.457021	-0.610669	-0.45092	-2.72023	0.0364158	0.0815271	-4.85365
sp|Q96JN0-3|LCOR_HUMAN Isoform 3 of Ligand-dependent corepressor	LCOR;tr|A0A1P0AZG4|A0A1P0AZG4_HUMAN									-0.0580898	0.250381		0.0969319	0.440983	0.678729	0.757021	-7.31478
Lymphoid enhancer-binding factor 1;Transcription factor 7	LEF1;TCF7	-1.07238	-1.33817		-1.19866	-5.98702	0.00436714	0.0144548	-1.9021	-0.328668	-2.1146	-0.403016	-0.946731	-2.50514	0.0482061	0.099827	-5.15284
RNA polymerase-associated protein LEO1	LEO1	1.70194	1.93289	1.35808	1.66841	9.55756	0.00024646	0.00189776	0.939276		1.23674
Galectin-1	LGALS1	1.18291	0.206684	0.614226	0.668163	2.93433	0.0335688	0.0673563	-4.72696	0.481981	0.334586	-0.188035	0.208013	1.05489	0.334056	0.435811	-7.03619
Galectin-7	LGALS7		4.16072	3.42936	3.77977	14.0035	0.00018711	0.001612	1.75264	0.633578		2.26085	1.45354	3.38729	0.0214212	0.0550642	-3.92991
LIM domain and actin-binding protein 1	LIMA1	2.04416	2.69199	2.97784	2.56486	11.6177	9.87e-05	0.00106167	1.98554	1.39158	2.41295	1.60684	1.80599	7.5315	0.00035849	0.00352052	0.316459
Protein LLP homolog	LLPH	0.76168	-0.0044279	0.430383	0.396861	2.02367	0.10049	0.158152	-5.9181	0.263562	-1.09419	-0.170238	-0.334533	-1.18142	0.284295	0.385085	-6.90023
Prelamin-A/C;Lamin-A/C	LMNA	0.584725	0.0400715	1.18503	0.603159	2.39505	0.0634134	0.111131	-5.42692	0.38975	0.374897	0.399169	0.387639	2.5018	0.0484183	0.100102	-5.1575
Lamin-B1	LMNB1	0.819872	0.46557	1.09216	0.792086	4.42576	0.00731251	0.0212979	-2.99288	0.281857	0.581596	0.390251	0.415321	2.54882	0.045516	0.0955152	-5.0919
Lamin-B2	LMNB2	0.487925	-0.339338	1.08572	0.409164	1.38076	0.227426	0.308577	-6.73676	0.291821	0.0594543	0.0446966	0.131152	0.806165	0.452408	0.55265	-7.27127
LIM domain only protein 7	LMO7	0.281837	0.472502	1.02666	0.593198	2.99595	0.0313036	0.0638577	-4.64894	0.503591	0.880535		0.695075	3.0843	0.0295894	0.070177	-4.29454
Leucine-rich PPR motif-containing protein, mitochondrial	LRPPRC	2.20615	1.58367	2.15342	1.97947	10.5569	0.00015486	0.00140288	1.4724	1.5928	1.00504	0.933525	1.17787	5.9259	0.00122949	0.00761314	-1.07986
Leucine-rich repeat-containing protein 47	LRRC47	-0.309346	0.286824		-0.0094154	-0.03891	0.970889	0.976437	-7.50094	-0.314938	-0.104488		-0.203028	-0.950821	0.387899	0.489227	-6.93047
Leucine-rich repeat-containing protein 59	LRRC59	0.712387	1.20882	1.14626	1.02191	6.00554	0.00202187	0.00816701	-1.50191	0.699548	0.957094	0.143201	0.599003	2.84343	0.0310949	0.0726208	-4.6836
Leucine-rich repeat and WD repeat-containing protein 1	LRWD1			0.0656647
Large subunit GTPase 1 homolog	LSG1	1.30952	0.768573	0.623311	0.902662	4.69625	0.00574385	0.0179605	-2.71394	1.00114	0.578132	0.68687	0.7537	4.36008	0.00535869	0.020984	-2.74139
Protein LSM14 homolog B	LSM14B	-0.292771	-0.467342	-0.356577	-0.371865	-2.63879	0.0473173	0.0892971	-5.10727	-0.48003	-0.419927	-0.415899	-0.440956	-2.84084	0.0311975	0.0726208	-4.68716
Protein LTV1 homolog	LTV1	1.50872	0.738314	0.383247	0.878937	3.46346	0.0187917	0.0435177	-4.07385	2.16657	1.11935	1.33588	1.53758	6.31714	0.00089029	0.00627708	-0.714071
Putative RNA-binding protein Luc7-like 1	LUC7L	-0.0536753	-0.361204	-0.463356	-0.2913	-1.84203	0.12645	0.191149	-6.15656	0.131218	-0.08128	-0.505543	-0.151598	-0.791506	0.460256	0.56006	-7.28362
Putative RNA-binding protein Luc7-like 2	LUC7L2	-0.0800991	0.0350589	-0.558663	-0.201174	-1.11162	0.318203	0.410069	-7.04186	0.251187	0.305332	-0.206842	0.116168	0.635176	0.549903	0.644803	-7.40354
Luc7-like protein 3	LUC7L3	1.06686	1.0696	0.537027	0.892394	5.00331	0.00441716	0.0145265	-2.4098	0.636503	0.963199	0.943823	0.848368	5.09378	0.00258592	0.0127972	-1.92099
Leucine zipper protein 1	LUZP1	0.0721376	0.228132	0.64111	0.31468	1.79863	0.133624	0.198582	-6.21302
Cell growth-regulating nucleolar protein	LYAR	0.188756	-0.432808	0.0203433	-0.0737842	-0.407279	0.701106	0.763715	-7.606	0.525719	-0.14898	0.994094	0.455364	1.8231	0.120613	0.199487	-6.09747
Microtubule-actin cross-linking factor 1, isoforms 1/2/3/5	MACF1									1.75296	1.17534		1.46469	5.90699	0.00242166	0.012205	-1.42337
Transcription factor MafF	MAFF	0.29733	-0.205258	-0.173566	-0.0271611	-0.157668	0.881053	0.910598	-7.6892	0.00714815	-0.389764	0.27803	-0.0352052	-0.18269	0.861355	0.895553	-7.61254
Transcription factor MafG	MAFG	0.308872	-0.132017	0.0799661	0.0858922	0.539039	0.613604	0.687987	-7.53435	-0.0001382	-0.596084	0.0428411	-0.183336	-0.928194	0.39086	0.49036	-7.16173
Transcription factor MafK	MAFK	-0.351784	0.675349	0.315985	0.216447	0.910645	0.40535	0.495389	-7.24355	-0.324642	-0.0885048	-0.0060486	-0.138864	-0.84465	0.432268	0.533753	-7.23801
Melanoma-associated antigen 11	MAGEA11		-0.590722	-0.350658	-0.470298	-2.38067	0.0782078	0.13127	-5.31664
Melanoma-associated antigen 4	MAGEA4	1.52421	1.66774	0.963741	1.38556	7.0851	0.00097131	0.00472986	-0.648962	1.3555	0.965853	0.226014	0.852243	3.38348	0.0159667	0.0443049	-3.95628
Melanoma-associated antigen B2	MAGEB2	-0.143284	0.0278868	-0.403729	-0.17285	-1.08584	0.328406	0.420579	-7.06915	0.0870296	0.288354	-0.330539	0.0141131	0.0746748	0.943021	0.962157	-7.62878
Melanoma-associated antigen D2	MAGED2									0.231086	-0.404491		-0.0834395	-0.325796	0.758553	0.819159	-7.36648
Protein mago nashi homolog 2	MAGOHB	2.43841	1.27405	2.04541	1.93187	7.26528	0.00086743	0.004447	-0.517453	1.5117	0.450991	0.79071	0.916392	3.78961	0.00996139	0.0310329	-3.43409
Microtubule-associated protein 1A;MAP1A heavy chain;MAP1 light chain LC2	MAP1A	0.053255	-0.130239		-0.0370155	-0.190716	0.858347	0.896932	-7.47917	-0.0935033	0.185001	-0.214075	-0.0418469	-0.246545	0.813884	0.86043	-7.5966
Microtubule-associated protein 1B;MAP1B heavy chain;MAP1 light chain LC1	MAP1B									-0.504366	-1.16387	-0.12503	-0.595172	-2.52043	0.0472457	0.0983243	-5.13151
Microtubule-associated protein;Microtubule-associated protein 4	MAP4	-0.544947	-0.296506	-0.728047	-0.522956	-3.28525	0.0227332	0.0505547	-4.2894	-1.10906	-0.449074	-0.285024	-0.610036	-2.87982	0.0296892	0.0702812	-4.63361
MAP7 domain-containing protein 1	MAP7D1	-0.824315	0.378731	-0.421107	-0.287498	-1.08456	0.328923	0.420803	-7.0705	-0.768816	-0.237869	0.0202568	-0.329373	-1.5965	0.163994	0.253873	-6.39729
Serine/threonine-protein kinase MARK2	MARK2									0.152815	-0.318182	1.96076	0.599328	1.36922	0.222344	0.319413	-6.68202
Matrilin-2	MATN2	-0.170079	-0.294377	-0.46559	-0.309842	-2.09367	0.092036	0.14822	-5.82561	-0.142218	0.0440016	-0.557448	-0.218355	-1.16401	0.290746	0.392133	-6.91952
Matrin-3	MATR3	1.55124	1.49885	1.66147	1.56826	11.1814	0.00011821	0.00119377	1.78049	0.252764	0.603024	0.786096	0.547353	3.04749	0.0240486	0.0600975	-4.40492
Myc-associated zinc finger protein	MAZ	-0.341722	-0.343081	-0.635336	-0.440734	-2.91504	0.0343152	0.0685193	-4.75148	0.164563	-0.511415	-0.261835	-0.200497	-1.02328	0.347563	0.44763	-7.06856
Methyl-CpG-binding domain protein 1	MBD1	0.336249	-0.0138729	-0.130534	0.0633561	0.385877	0.715886	0.777068	-7.61589	0.480615	-0.195719	0.0899526	0.124868	0.642595	0.545408	0.641779	-7.39835
Methyl-CpG-binding domain protein 2	MBD2			0.670294							0.424947	0.254228	0.335339	1.57826	0.178904	0.270942	-6.22309
Methyl-CpG-binding domain protein 3	MBD3
Methyl-CpG-binding domain protein 4	MBD4	-0.130112	-0.0003301		-0.06151	-0.321089	0.764755	0.822195	-7.43804	-0.0270202		-0.956813	-0.491759	-1.63226	0.167144	0.257302	-6.15554
DNA replication licensing factor MCM3	MCM3	0.991107	1.21902	1.08227	1.09385	7.59784	0.00070835	0.00393102	-0.282064	0.24719	0.558193	0.588412	0.464893	2.77842	0.0337892	0.0770835	-4.77319
DNA helicase;DNA replication licensing factor MCM5	MCM5	1.15878	2.03827	0.391755	1.19803	3.58333	0.0165797	0.0396305	-3.93152	0.318759	0.822993	-0.11314	0.343512	1.53739	0.177595	0.269378	-6.47314
DNA replication licensing factor MCM7	MCM7									-0.994219
Mediator of DNA damage checkpoint protein 1	MDC1	-1.14178	-1.22599	-0.872763	-1.08363	-7.148	0.00093344	0.00463168	-0.602727	-1.6237	-0.874343	0.0918178	-0.794506	-2.41594	0.0542376	0.109083	-5.27742
Midkine	MDK	-0.676508	-1.13132	-0.935282	-0.917848	-5.7119	0.00251397	0.00944272	-1.75528	-0.455436	-0.881432	-0.673604	-0.667437	-3.89998	0.00880147	0.0285877	-3.29629
Chromatin modification-related protein MEAF6	MEAF6									-0.417516	-0.125697	0.152579	-0.131233	-0.720422	0.499682	0.597622	-7.34086
Methyl-CpG-binding protein 2	MECP2	0.753916	0.0496924	0.0582138	0.28766	1.4192	0.216622	0.295131	-6.69064	1.09087	-0.108422	0.878949	0.619913	2.30116	0.063198	0.121654	-5.43781
Mediator of RNA polymerase II transcription subunit 1	MED1	6.84628	7.20398	7.11918	7.06429	46.2861	1.27e-07	1.92e-05	8.3045	6.07942	6.09693	6.58801	6.2486	33.6993	8.66e-08	6.05e-06	8.87585
Mediator of RNA polymerase II transcription subunit 10	MED10	5.25311	5.91827	5.13368	5.42963	25.9945	2.08e-06	6.11e-05	6.06656	5.19403	5.24127	4.80391	5.08061	29.0539	2.01e-07	1.05e-05	8.1685
Mediator of RNA polymerase II transcription subunit 11	MED11	3.58945	4.2356	3.39199	3.73617	17.2543	1.5e-05	0.00027177	4.06899	3.06132	3.22846	2.60199	2.96586	15.5831	6.76e-06	0.00013936	4.71353
Mediator of RNA polymerase II transcription subunit 14	MED14	6.49928	6.99355	6.35923	6.61207	35.4911	4.61e-07	3.79e-05	7.37927	6.38643	6.40945	6.37609	6.38912	41.2077	2.76e-08	3.15e-06	9.73484
Mediator of RNA polymerase II transcription subunit 15	MED15	5.61688	4.85299	3.80364	4.75309	12.8515	6.12e-05	0.0008099	2.5245	4.77537	4.19306	4.5077	4.493	24.3335	5.49e-07	1.84e-05	7.25299
Mediator of RNA polymerase II transcription subunit 16	MED16	4.95315	5.13193	5.42133	5.16738	32.3228	7.25e-07	4.3e-05	7.00867	5.09326	4.25105	4.16005	4.50024	19.3422	2.01e-06	5.05e-05	5.97829
Mediator of RNA polymerase II transcription subunit 17	MED17	5.949	6.35638	6.04387	6.1257	38.0313	3.3e-07	3.2e-05	7.6388	6.21685	6.00364	6.20767	6.13865	38.3502	4.15e-08	4.35e-06	9.4421
Mediator of RNA polymerase II transcription subunit 18	MED18	3.2886	4.57485	3.77299	3.87853	14.2097	3.8e-05	0.000578	3.05726	4.08881	3.4358		3.7609	14.6833	4.11e-05	0.00065322	3.12921
Mediator of RNA polymerase II transcription subunit 19	MED19	1.20815	2.6056	1.97094	1.92614	6.58031	0.00135157	0.00607713	-1.03328	2.01717	2.2166	2.46727	2.23743	12.8941	1.94e-05	0.00033919	3.57367
Mediator of RNA polymerase II transcription subunit 20	MED20	5.50278	4.40218	4.53785	4.80923	18.012	1.22e-05	0.00023493	4.28866	4.34947	4.12137	4.13222	4.20128	26.0569	3.73e-07	1.56e-05	7.6145
Mediator of RNA polymerase II transcription subunit 21	MED21	4.58382	4.44234	3.55251	4.17214	15.8014	2.29e-05	0.00038584	3.61413	3.47998	3.97636	3.64658	3.70233	20.7542	1.35e-06	3.61e-05	6.37852
Mediator of RNA polymerase II transcription subunit 22	MED22	4.33089	4.05975	3.62301	3.9914	19.5577	8.22e-06	0.0001745	4.7039	4.17028	3.51614	2.96639	3.55062	13.8677	1.3e-05	0.00024736	4.01404
Mediator of RNA polymerase II transcription subunit 23	MED23	5.136	5.27275	5.18828	5.19994	37.3276	3.61e-07	3.2e-05	7.56994	5.1439	4.09661	3.95263	4.39927	16.2895	5.28e-06	0.00011241	4.97681
Mediator of RNA polymerase II transcription subunit 24	MED24	4.11818	5.35585	4.94005	4.81012	18.1917	1.16e-05	0.00023493	4.33913	4.694	3.88909	4.10578	4.23123	20.1744	1.58e-06	4.15e-05	6.21844
Mediator of RNA polymerase II transcription subunit 25	MED25	2.66395	3.42732	1.87305	2.65625	8.24936	0.00048661	0.00302781	0.153512	2.22081	2.64878	1.73339	2.20039	9.97849	7.95e-05	0.00104078	2.01319
Mediator of RNA polymerase II transcription subunit 26	MED26	5.45936	5.98536	5.50696	5.64569	32.2529	7.33e-07	4.3e-05	6.99982	5.2334	5.10415	5.19024	5.17554	33.0666	9.64e-08	6.06e-06	8.78876
Mediator of RNA polymerase II transcription subunit 27	MED27	4.98836	5.41934	5.61612	5.32915	30.2474	1e-06	4.7e-05	6.73277	5.37603	4.52283	5.30744	5.06972	22.6411	8.26e-07	2.53e-05	6.86227
Mediator of RNA polymerase II transcription subunit 28	MED28	4.75112	4.64425	4.34184	4.57601	28.128	1.42e-06	5.23e-05	6.41936	5.00668	4.56747	4.77093	4.78458	27.9069	2.53e-07	1.18e-05	7.96674
Mediator of RNA polymerase II transcription subunit 30	MED30	3.93757	4.28536	4.40378	4.20848	26.1104	2.04e-06	6.11e-05	6.08677	3.21121	3.93666	3.23981	3.46289	16.5922	4.76e-06	0.00010313	5.08566
Mediator of RNA polymerase II transcription subunit 31	MED31	4.92407	4.93883	4.7483	4.86623	33.8279	5.82e-07	4.22e-05	7.19178	4.51174	4.74934	5.1384	4.80213	25.3387	4.37e-07	1.61e-05	7.468
Mediator of RNA polymerase II transcription subunit 4	MED4	6.06909	5.50588	5.46671	5.69036	29.8805	1.06e-06	4.7e-05	6.68094	5.80803	5.27743	4.69066	5.25089	21.6961	1.05e-06	3.07e-05	6.62681
Mediator of RNA polymerase II transcription subunit 6	MED6	6.02226	6.69718	6.15458	6.27643	32.5311	7.03e-07	4.3e-05	7.03482	5.99341	5.15614	4.66076	5.26954	19.0817	2.17e-06	5.35e-05	5.90049
Mediator of RNA polymerase II transcription subunit 7	MED7	3.39587	3.93271	3.10586	3.47186	16.7867	1.71e-05	0.00030118	3.92764	3.82457	3.56019	3.10867	3.49888	17.7637	3.24e-06	7.41e-05	5.48604
Mediator of RNA polymerase II transcription subunit 8	MED8	5.75592	5.0911	4.64496	5.17588	20.177	7.07e-06	0.00015838	4.85904	5.31116	4.90617	4.62739	4.94964	25.5254	4.19e-07	1.61e-05	7.50664
Mediator of RNA polymerase II transcription subunit 9	MED9	5.67305	4.99783	5.98675	5.54811	24.1159	2.99e-06	8.01e-05	5.72	5.48244	5.60746	5.37001	5.49306	34.0969	8.1e-08	5.99e-06	8.92925
Menin	MEN1	0.0258739	0.17818	-0.0395374	0.0540643	0.377107	0.721985	0.781622	-7.6198	0.451853	0.246267	-0.315502	0.127849	0.619095	0.559727	0.652668	-7.4146
7SK snRNA methylphosphate capping enzyme	MEPCE	0.0898305	0.684707	0.0426299	0.273724	1.43136	0.213309	0.291349	-6.67594	0.508755	0.196041	-0.209743	0.164809	0.828573	0.4406	0.542975	-7.25205
Methionine aminopeptidase 1	METAP1	-0.196033	0.183904	-0.228055	-0.0805106	-0.498927	0.63957	0.709226	-7.55808	0.0378206	0.159741	-0.774054	-0.191623	-0.820572	0.44479	0.546531	-7.25896
Methyltransferase-like protein 17, mitochondrial	METTL17	0.0808163	0.427503	0.0448015	0.185301	1.17159	0.295533	0.38488	-6.97694	-0.0308027	0.150611	-0.370242	-0.0866386	-0.48197	0.647743	0.730892	-7.49857
Methyltransferase-like protein 8	METTL8	-0.353564	0.114198	-0.65168	-0.298389	-1.50239	0.194907	0.271636	-6.58912	-0.166577		-0.0586639	-0.109965	-0.523662	0.624206	0.714597	-7.26889
Microfibrillar-associated protein 1	MFAP1	0.116506	0.935201	0.801221	0.616618	2.90186	0.034836	0.0694465	-4.76826	-0.369877	0.257431	0.75552	0.213293	0.867832	0.420461	0.522252	-7.21739
MAX gene-associated protein	MGA		0.0293944	0.528643	0.279169	1.23178	0.287685	0.375583	-6.6992	0.0900791	0.21242	0.0353453	0.112786	0.714387	0.503133	0.601177	-7.34552
Calcium uptake protein 1, mitochondrial	MICU1	-0.0503809	0.135094	-0.171642	-0.0293214	-0.197171	0.851667	0.891464	-7.68082	0.0885157	0.422287	-0.866757	-0.12131	-0.437401	0.677878	0.756912	-7.52173
Calcium uptake protein 2, mitochondrial	MICU2	-0.726151	1.53505	0.437196	0.413255	0.938458	0.392231	0.481728	-7.21724	0.397864	0.624693	-0.838732	0.0589839	0.188802	0.856779	0.893752	-7.61121
Bifunctional lysine-specific demethylase and histidyl-hydroxylase MINA	MINA	0.735989	0.862653	0.0253739	0.541316	2.49556	0.0561448	0.101721	-5.29461	-0.130481	0.0201137	-0.355047	-0.156246	-0.930068	0.389967	0.490189	-7.15996
Antigen KI-67	MKI67	-0.568833	-0.493612	-0.254305	-0.439867	-2.93162	0.0336727	0.0674549	-4.73041	-0.815026	-0.279801	-0.357453	-0.483903	-2.64835	0.0399687	0.0872234	-4.95336
Myeloid leukemia factor 2	MLF2		-0.0631518								-0.0934504
Afadin	MLLT4	-0.159441		0.0397654	-0.0600469	-0.307815	0.774098	0.830016	-7.44315
Multiple myeloma tumor-associated protein 2	MMTAG2	-0.320634	0.133573	-0.177382	-0.121627	-0.751536	0.487078	0.57369	-7.38269	-0.0902195	0.0066756	-0.723073	-0.269396	-1.30368	0.242437	0.340282	-6.76018
Mannosyl-oligosaccharide glucosidase	MOGS		1.44726	1.44802	1.44707	7.67704	0.00177868	0.00740317	-0.82912	1.16871	0.644248	0.0281809	0.614726	2.46294	0.0509654	0.104679	-5.21175
Mortality factor 4-like protein 1	MORF4L1	-0.546343	-0.376372	-0.595323	-0.505675	-3.51087	0.0178787	0.041932	-4.01729	-0.384057	-0.320515	-0.410035	-0.372872	-2.39491	0.0557735	0.111479	-5.30681
Mortality factor 4-like protein 2	MORF4L2	-0.300704	-0.60028		-0.448818	-2.2091	0.0940992	0.150559	-5.52488	0.0850762	-0.0911259	-0.0377911	-0.0147762	-0.093402	0.928775	0.950709	-7.62693
DNA-3-methyladenine glycosylase	MPG	-0.543694		-0.305094	-0.425919	-2.15193	0.100181	0.158125	-5.59476	-0.951951	0.146565	-0.712325	-0.509871	-2.0386	0.0900143	0.160027	-5.80295
U3 small nucleolar ribonucleoprotein protein MPP10	MPHOSPH10	0.145998	-0.204607	-0.111158	-0.0571249	-0.37369	0.724368	0.783513	-7.6213	-0.0364556	-0.380425	-0.253841	-0.223591	-1.34471	0.229674	0.327553	-6.71148
M-phase phosphoprotein 8	MPHOSPH8			-1.02588
MRG/MORF4L-binding protein	MRGBP	-0.592533	0.256358	0.0625354	-0.0918271	-0.427764	0.687098	0.751114	-7.59606	0.522616	0.0995074	0.0942876	0.23759	1.34418	0.229834	0.327553	-6.71211
rRNA methyltransferase 1, mitochondrial	MRM1	1.54106	0.750372	0.644567	0.98155	4.305	0.008171	0.0233566	-3.12086	0.134088	0.307732	0.305684	0.250342	1.58285	0.167043	0.257302	-6.41491
39S ribosomal protein L11, mitochondrial	MRPL11	0.445813	1.0503	0.106057	0.537631	2.3777	0.064769	0.113346	-5.44982	0.969653	0.431416	-0.554577	0.282212	0.917223	0.396118	0.49643	-7.17205
39S ribosomal protein L12, mitochondrial	MRPL12
39S ribosomal protein L14, mitochondrial	MRPL14		0.719002							1.24563	1.34923		1.30119	6.20156	0.00196912	0.0105777	-1.18444
39S ribosomal protein L15, mitochondrial	MRPL15	0.879958	0.357308	0.0812422	0.4396	2.16312	0.0843891	0.138018	-5.73369	-0.30748	-0.316553	-0.599254	-0.405921	-2.44581	0.0521332	0.10604	-5.23569
39S ribosomal protein L16, mitochondrial	MRPL16	0.136555	0.0391438	-0.107742	0.0230642	0.159316	0.879823	0.910111	-7.68889	0.460325	-0.0326757	0.0932183	0.17244	0.966749	0.372816	0.474321	-7.12473
39S ribosomal protein L17, mitochondrial	MRPL17									-0.62955		-0.270579	-0.447294	-2.00099	0.105322	0.180368	-5.68176
39S ribosomal protein L18, mitochondrial	MRPL18	0.0444989	0.196167	0.359241	0.199538	1.33988	0.239468	0.323492	-6.78519	0.159967	0.0722076	-0.418048	-0.0605004	-0.31909	0.761008	0.8204	-7.57288
39S ribosomal protein L22, mitochondrial	MRPL22	-0.124275	-0.638619	-0.52261	-0.42729	-2.52022	0.0545038	0.0994796	-5.26224	-0.409758	-1.18904	-0.896297	-0.832071	-4.03903	0.00755044	0.0260025	-3.12526
39S ribosomal protein L24, mitochondrial	MRPL24									0.241061	0.777765	-0.226926	0.264256	1.138	0.300611	0.400708	-6.94799
39S ribosomal protein L27, mitochondrial	MRPL27	-0.110174	0.0450838	0.297996	0.0786218	0.501281	0.638029	0.708976	-7.55673	-0.171824	-0.340411	0.300885	-0.0685745	-0.357326	0.733682	0.797784	-7.55802
39S ribosomal protein L30, mitochondrial	MRPL30
39S ribosomal protein L32, mitochondrial	MRPL32									0.965948
39S ribosomal protein L33, mitochondrial	MRPL33									4.05481		-0.431208	1.8082	1.71402	0.150799	0.239086	-6.0521
39S ribosomal protein L36, mitochondrial	MRPL36	-0.807916	-0.888888	-0.22547	-0.638743	-3.34565	0.0213004	0.0479745	-4.21582
39S ribosomal protein L38, mitochondrial	MRPL38									0.591851
39S ribosomal protein L4, mitochondrial	MRPL4											0.535851
39S ribosomal protein L40, mitochondrial	MRPL40	-0.171418	-0.291165	-0.285106	-0.248839	-1.78454	0.13604	0.200961	-6.23128	0.565	-0.330341	0.449012	0.228953	1.00523	0.355468	0.455942	-7.08673
39S ribosomal protein L41, mitochondrial	MRPL41	-0.246533	0.58942	0.483044	0.275565	1.26962	0.261571	0.347258	-6.86683	0.42298	0.128994	0.240247	0.263946	1.61262	0.160462	0.250249	-6.37642
39S ribosomal protein L46, mitochondrial	MRPL46	0.130591	0.27143	0.311875	0.238911	1.68765	0.153916	0.222564	-6.35607	0.648727	0.0944985	0.851583	0.532718	2.59399	0.0429025	0.0917149	-5.02897
39S ribosomal protein L47, mitochondrial	MRPL47	0.737691	0.740274	0.438125	0.63896	4.21391	0.00889664	0.0246307	-3.21882	0.0740899	-0.013631	0.214216	0.0921763	0.576829	0.58606	0.675231	-7.44247
39S ribosomal protein L48, mitochondrial	MRPL48	0.299817	-0.139339	0.171723	0.11171	0.696594	0.517932	0.600275	-7.42589	0.715202	-0.0403628	1.22329	0.631112	2.36495	0.0580406	0.114893	-5.34868
39S ribosomal protein L50, mitochondrial	MRPL50		1.50928	1.41344	1.4605	7.68889	0.00176865	0.00740317	-0.822405		0.959087	1.15719	1.05535	4.94228	0.00507372	0.0201825	-2.27811
39S ribosomal protein L54, mitochondrial	MRPL54	0.0670431	0.435159		0.252326	1.19917	0.298791	0.387485	-6.73515
39S ribosomal protein L55, mitochondrial	MRPL55	-0.767648	-0.217117	-0.207327	-0.399734	-2.19225	0.0813862	0.134588	-5.69512	0.111363	-0.358472	0.526728	0.0964262	0.445093	0.672628	0.752888	-7.51788
Ribosomal protein 63, mitochondrial	MRPL57	-0.499567	0.584721	-0.206246	-0.0407062	-0.163218	0.87691	0.90974	-7.68814
39S ribosomal protein L9, mitochondrial	MRPL9	0.615784	0.494256	0.266919	0.459993	3.02611	0.0302579	0.0623959	-4.61093	0.349805	0.176772	-0.251019	0.0911367	0.483126	0.646971	0.730676	-7.49794
28S ribosomal protein S11, mitochondrial	MRPS11	0.301751		0.329144	0.315532	1.67294	0.172161	0.244921	-6.18212	0.387485		-0.149074	0.119962	0.491586	0.645059	0.730676	-7.28754
28S ribosomal protein S12, mitochondrial	MRPS12	1.02523	0.325681	0.112257	0.488322	2.181	0.0825323	0.136105	-5.71002	1.24985	0.213853	0.465762	0.646924	2.65348	0.0397031	0.0869457	-4.94623
28S ribosomal protein S14, mitochondrial	MRPS14
28S ribosomal protein S15, mitochondrial	MRPS15	0.0279131	0.244564	-0.164308	0.0353214	0.225054	0.831086	0.873543	-7.67381	0.214219	0.0561558	-0.384202	-0.0403252	-0.214002	0.837982	0.878519	-7.6053
28S ribosomal protein S18b, mitochondrial	MRPS18B			2.09996						2.74782	2.57345	3.77125	3.02873	11.2263	4.17e-05	0.00065578	2.73108
28S ribosomal protein S18c, mitochondrial	MRPS18C		1.90533	1.6245	1.76168	8.70901	0.00111707	0.00530537	-0.279453		1.54112	1.54292	1.54055	7.37598	0.00092884	0.00641299	-0.31929
28S ribosomal protein S2, mitochondrial	MRPS2	1.49561	1.08533	0.872705	1.15456	6.35805	0.00157377	0.00680309	-1.21038	1.12323	0.550898	0.954532	0.874248	4.72835	0.00368319	0.0162448	-2.31989
28S ribosomal protein S22, mitochondrial	MRPS22	0.845517	0.654458	0.834587	0.777458	5.45025	0.00307554	0.0110468	-1.98962	0.694158	0.290582	0.753514	0.576594	3.25214	0.0187007	0.0493839	-4.12999
28S ribosomal protein S23, mitochondrial	MRPS23	0.197815	0.237932	0.200613	0.212709	1.54766	0.183992	0.259654	-6.53298	0.309224	0.0278863	0.642314	0.326256	1.74472	0.134164	0.215934	-6.20259
28S ribosomal protein S25, mitochondrial	MRPS25	1.14596	0.853731	0.259102	0.756483	3.48761	0.0183202	0.0426662	-4.045	0.851586	0.158621	0.0987119	0.37092	1.74555	0.134011	0.215934	-6.20147
28S ribosomal protein S26, mitochondrial	MRPS26	0.622056	2.06893	1.55918	1.41587	4.64575	0.00600426	0.0184931	-2.76521	0.0894749	1.77324	2.4129	1.42742	3.26285	0.0184593	0.0491598	-4.11574
28S ribosomal protein S27, mitochondrial	MRPS27		-0.185685	0.166503	-0.0096855	-0.046454	0.96525	0.973148	-7.50053	1.47459
28S ribosomal protein S28, mitochondrial	MRPS28	0.475147	0.0917159	0.327845	0.298322	1.92849	0.113318	0.174509	-6.04341	0.0958323	0.198932	0.891847	0.395465	1.85945	0.114798	0.193436	-6.0483
28S ribosomal protein S30, mitochondrial	MRPS30
28S ribosomal protein S31, mitochondrial	MRPS31	1.54551	1.59558	1.02085	1.3863	7.62872	0.00069542	0.00391214	-0.260672	0.662213	0.998628	0.907902	0.856864	5.1775	0.00239048	0.0121653	-1.83222
28S ribosomal protein S34, mitochondrial	MRPS34	1.13518	1.198	0.474319	0.936748	4.61889	0.00614841	0.0187961	-2.79264	1.2789	0.934209	1.11025	1.10635	6.65127	0.00068405	0.00534067	-0.415405
28S ribosomal protein S35, mitochondrial	MRPS35	-0.398082	0.763723		0.184084	0.524384	0.628648	0.7009	-7.33521	0.995786	1.78801	1.18035	1.32035	6.29837	0.00090386	0.00627708	-0.731216
28S ribosomal protein S5, mitochondrial	MRPS5	0.100206	1.4377	1.42106	0.985218	3.13321	0.0268504	0.0567094	-4.47692	0.607283	0.673228	0.999629	0.759416	4.45839	0.0048392	0.0196857	-2.62692
28S ribosomal protein S7, mitochondrial	MRPS7	-0.0888976	0.0980103	0.0910531	0.0331392	0.23244	0.825658	0.868669	-7.6718	-0.0008845	-0.138527	0.0295215	-0.0360285	-0.228033	0.827567	0.869049	-7.6017
28S ribosomal protein S9, mitochondrial	MRPS9	0.553994	0.401629	0.477469	0.477737	3.41146	0.0198549	0.0452126	-4.13626	0.572323	0.339963	0.698886	0.536154	3.21024	0.0196788	0.0514268	-4.18588
Moesin	MSN	0.073864	-0.403548	0.386693	0.0212827	0.105884	0.919902	0.939734	-7.69738	0.410504	-0.0862392	0.402929	0.243476	1.32596	0.235429	0.332511	-6.73384
Metastasis-associated protein MTA2	MTA2	1.86714	1.98295	2.38293	2.07396	12.5436	6.87e-05	0.00084608	2.39527	2.24682	1.75303	2.54389	2.1814	10.5446	5.88e-05	0.0008038	2.34931
Protein LYRIC	MTDH	-0.0838508	-1.18045	-0.418476	-0.559421	-2.25249	0.075534	0.128356	-5.61537	0.973977	0.0935026	0.959341	0.674302	2.9043	0.0287824	0.0685787	-4.60004
Bifunctional methylenetetrahydrofolate dehydrogenase/cyclohydrolase, mitochondrial;NAD-dependent methylenetetrahydrofolate dehydrogenase;Methenyltetrahydrofolate cyclohydrolase	MTHFD2	0.549357	1.46499	0.400374	0.804578	3.17558	0.0256238	0.0551896	-4.42433	0.89807	0.527383	-0.287979	0.377564	1.45029	0.1996	0.29587	-6.58271
Poly(A) RNA polymerase, mitochondrial	MTPAP	0.391825	0.233243	1.8204	0.810513	2.31541	0.0699004	0.121121	-5.53211	0.366494	0.186906	1.74978	0.768936	2.32585	0.0611465	0.118796	-5.40331
PWWP domain-containing protein MUM1	MUM1	-0.369561	-0.791153	-0.681173	-0.613414	-3.85371	0.0126028	0.0318821	-3.6185	-0.453654	-0.133777	-0.452573	-0.345751	-2.07113	0.0861352	0.154674	-5.75797
Myb-binding protein 1A	MYBBP1A	1.88458	0.88493	1.45551	1.41247	6.09861	0.00189031	0.00778883	-1.42363	1.64198	0.247735	1.66313	1.18356	3.71891	0.0107942	0.0330128	-3.5233
Myelin expression factor 2	MYEF2	0.730508	0.522714	0.97779	0.740958	4.62693	0.00610485	0.0187094	-2.78442
Myosin-10	MYH10
Myosin-9	MYH9	1.5801	0.892292	1.59018	1.3578	6.79222	0.0011736	0.00545612	-0.869002	1.80369	0.754764	0.724221	1.09395	4.17278	0.00653326	0.0235676	-2.96348
Myosin regulatory light chain 12A;Myosin regulatory light chain 12B	MYL12A;MYL12B	-0.716695	0.0194034	-0.493858	-0.397711	-2.02565	0.10024	0.158125	-5.91548	-0.654187	-0.281727	-0.65541	-0.530578	-3.09639	0.022633	0.0572428	-4.33878
Myosin light polypeptide 6	MYL6	0.0919882	0.0897281	0.630757	0.271418	1.51662	0.19141	0.267974	-6.57154	-0.620945	-0.654044	0.235993	-0.343196	-1.48709	0.190008	0.284333	-6.53676
Unconventional myosin-Ib	MYO1B	3.07415	0.942891	2.4224	2.14604	4.9993	0.00443204	0.0145265	-2.41369	3.77935	1.23397	1.01693	2.00314	3.67209	0.0113885	0.0342472	-3.58278
Unconventional myosin-Ic	MYO1C	2.25848	1.6356	2.5607	2.15062	9.78315	0.00022108	0.00180381	1.06426	1.73773	1.5615	0.65431	1.31766	5.21557	0.00230726	0.0119404	-1.79218
N-alpha-acetyltransferase 40	NAA40	-0.294639	0.0835456	-0.124069	-0.112135	-0.728205	0.500017	0.58446	-7.40136	0.588893	0.00583812	0.050515	0.214399	1.11943	0.307827	0.408594	-6.96807
SOSS complex subunit B2	NABP1		3.80175	2.93274	3.35657	11.334	0.00041684	0.00274622	0.861509	2.03106	2.81202		2.42192	8.75607	0.00043407	0.00384711	0.548741
Nascent polypeptide-associated complex subunit alpha;Nascent polypeptide-associated complex subunit alpha, muscle-specific form	NACA	-0.602776	-0.26114	-0.385878	-0.417808	-2.75828	0.041119	0.079324	-4.95237	-0.0764146	-0.0293908	-0.478413	-0.195103	-1.10107	0.315107	0.415624	-6.98772
Nucleosome assembly protein 1-like 1	NAP1L1	-0.114998	0.224354	0.067329	0.0580782	0.384732	0.716681	0.777246	-7.6164	0.31167	0.148509	0.553106	0.336915	1.9826	0.0971164	0.169549	-5.88011
N-acetyltransferase 10	NAT10	1.11706	0.361241	0.688024	0.723804	3.68445	0.0149435	0.0365286	-3.81314	1.25705	0.47849	0.693572	0.812744	3.88894	0.0089104	0.0287867	-3.31
Nuclear cap-binding protein subunit 1	NCBP1	2.72879	2.37006	2.19549	2.42493	13.9662	4.12e-05	0.00060434	2.96594	1.71943	1.73795	2.16347	1.87375	10.5903	5.75e-05	0.0008038	2.37564
Nuclear cap-binding protein subunit 2	NCBP2	3.21518	3.06435	2.71804	3.00387	17.6985	1.33e-05	0.00024785	4.19913	2.82898	2.99308	3.05416	2.95885	18.4304	2.64e-06	6.25e-05	5.70017
Nucleolin	NCL	2.00239	1.79134	1.57286	1.78989	11.1863	0.00011797	0.00119377	1.78286	0.982145	1.33585	1.04006	1.11565	6.66981	0.00067433	0.00534067	-0.399183
Nuclear receptor coactivator 5	NCOA5	1.84637	3.10325	2.47014	2.4653	9.1324	0.00030446	0.00219355	0.69574
NADH dehydrogenase [ubiquinone] 1 alpha subcomplex subunit 9, mitochondrial	NDUFA9		-1.56988	0.667286	-0.450226	-0.750901	0.495849	0.582246	-7.17168
Neurofilament light polypeptide	NEFL		-0.311801	0.686079	0.186616	0.591757	0.586894	0.663048	-7.29157
Endonuclease 8-like 1	NEIL1	-0.23846	-0.165985	-0.500103	-0.300617	-1.97712	0.106562	0.166183	-5.97946	-0.214319	-0.783508	-0.328929	-0.441167	-2.36935	0.0577016	0.114583	-5.34253
Negative elongation factor A	NELFA	1.26844	2.73935	0.837001	1.61501	4.09234	0.00998491	0.0269177	-3.35151		1.23039	1.27274	1.2477	5.96846	0.00231778	0.0119404	-1.37271
Negative elongation factor B	NELFB	2.09132	2.71746	2.67894	2.49544	13.341	5.13e-05	0.00071386	2.72326		1.1529	0.409787	0.77984	2.88236	0.0369998	0.0818817	-4.54475
Negative elongation factor C/D	NELFCD;TH1L		3.34137	3.12326	3.23511	16.2859	0.00010525	0.00108963	2.36449
Negative elongation factor E	NELFE	3.11183	3.12217	3.25998	3.16095	22.689	4.02e-06	9.9e-05	5.43102	2.44813	2.50109	2.93768	2.62987	14.5867	9.78e-06	0.0001952	4.3183
Nestin	NES	1.45775	0.583434	1.46925	1.17087	5.02971	0.00432089	0.0144295	-2.38425	1.16216	0.654175	0.501372	0.773973	3.96099	0.00822592	0.0273544	-3.2209
Nexilin	NEXN	-0.27092		1.18301	0.456278	1.10118	0.334638	0.425464	-6.84038
Merlin	NF2	-0.551538	-0.445368	-0.244137	-0.414046	-2.78449	0.0398835	0.0778709	-4.91859	-0.271985	-0.444342	0.00515429	-0.23659	-1.36658	0.223122	0.320165	-6.6852
Nuclear factor 1 A-type;Nuclear factor 1	NFIA									-0.283558	-0.0430469	-0.334822	-0.221108	-1.35009	0.228046	0.326857	-6.70504
Nuclear factor 1;Nuclear factor 1 B-type	NFIB	-0.179939	-0.469738	-0.894035	-0.516193	-2.6834	0.0448898	0.0856102	-5.04928	-0.284931	-0.533484	-0.66819	-0.497167	-2.93271	0.027768	0.0668381	-4.56117
Nuclear factor 1 C-type	NFIC	0.0959458	0.0777261	-0.585414	-0.137097	-0.689013	0.522293	0.60306	-7.43164	0.391526	-0.234979	-0.411729	-0.085979	-0.404019	0.700895	0.773083	-7.5377
Nuclear transcription factor Y subunit alpha	NFYA	-0.610716	0.0183564		-0.297681	-1.19963	0.298632	0.387485	-6.73464	-0.589994	-1.08243	-0.272061	-0.648082	-3.10743	0.0223262	0.0568097	-4.32389
Neuroguidin	NGDN	0.267564	0.646855	-0.214019	0.232924	1.10346	0.321406	0.413638	-7.05055	0.726789	0.569927	-0.790287	0.164786	0.505296	0.632257	0.721186	-7.48563
H/ACA ribonucleoprotein complex subunit 2	NHP2	1.02256	0.214433	0.337045	0.524412	2.47642	0.0574553	0.103336	-5.31975	0.599836	-0.0154427	0.210117	0.263942	1.40006	0.213425	0.312876	-6.64457
NHP2-like protein 1;NHP2-like protein 1, N-terminally processed	NHP2L1	0.698619	-0.0704098	0.197295	0.276012	1.39062	0.224607	0.305425	-6.72498	-0.200576	0.536872	-0.309525	0.00867678	0.0393406	0.969958	0.981673	-7.63114
MKI67 FHA domain-interacting nucleolar phosphoprotein	NIFK	0.0159154	-0.126204	-0.326967	-0.146057	-0.963615	0.380663	0.473714	-7.19298	-0.582468	-0.40938	-0.736805	-0.577147	-3.49817	0.0139388	0.0401859	-3.80647
NF-kappa-B-activating protein	NKAP									0.511633	0.632955		0.575088	2.73131	0.0439177	0.093251	-4.73528
NF-kappa-B-repressing factor	NKRF	0.438455	0.81218	0.60012	0.618112	4.00784	0.0108325	0.0284556	-3.44505
NK-tumor recognition protein;Putative peptidyl-prolyl cis-trans isomerase	NKTR	-0.573822	0.00691717	0.319016	-0.0824793	-0.379932	0.720018	0.780178	-7.61855	-0.445392	-0.0176927	-0.0776317	-0.180931	-1.04475	0.33834	0.439353	-7.04664
Homeobox protein Nkx-2.5	NKX2-5	-0.758696	-0.203342	-0.490728	-0.483857	-2.81974	0.0382866	0.0754698	-4.87327	-1.17575	-0.272493	-0.46112	-0.633866	-2.8471	0.0309497	0.0726208	-4.67855
Glycylpeptide N-tetradecanoyltransferase 1	NMT1	0.15344	1.18073	0.104474	0.480042	1.8197	0.13009	0.195453	-6.18564	0.0491402	0.130987	-0.0652396	0.0381024	0.240428	0.818397	0.864475	-7.59833
Bifunctional lysine-specific demethylase and histidyl-hydroxylase NO66	NO66	-0.331319	0.328778	0.113703	0.0375127	0.202514	0.847712	0.888835	-7.67955	-0.0352434	-0.14038	-0.477592	-0.218221	-1.25036	0.25997	0.359497	-6.82223
Nitric oxide-associated protein 1	NOA1	0.897061	0.592825	0.319942	0.604261	3.46578	0.0187458	0.0434931	-4.07107	1.02448	0.0805213	0.658074	0.58745	2.60554	0.0422605	0.0911174	-5.0129
RNA-binding protein NOB1	NOB1									0.26646	0.205157	-0.0997999	0.122673	0.724251	0.497501	0.596148	-7.33789
Nucleolar complex protein 2 homolog	NOC2L									1.87302
Nucleolar complex protein 3 homolog	NOC3L	-0.450182	-0.763798	-0.193656	-0.469795	-2.72028	0.0429869	0.0822357	-5.00148	-0.2251	-0.793757	0.122016	-0.29863	-1.34637	0.229171	0.327553	-6.70949
Nucleolar complex protein 4 homolog	NOC4L		-0.374115	0.709913	0.167272	0.505414	0.640729	0.709873	-7.34668	-0.246591	-0.778476	-0.0557754	-0.358422	-1.78347	0.127286	0.2074	-6.15078
Noggin	NOG									-0.207066	-0.163737	-0.356164	-0.242086	-1.52288	0.181094	0.273419	-6.49159
Nucleolar protein 10	NOL10	-0.46466	-0.959461	-0.605568	-0.67364	-4.07679	0.010135	0.0270853	-3.36865	-0.183054	-1.16918	-0.377175	-0.57502	-2.42897	0.0533085	0.107648	-5.25921
Nucleolar protein 12	NOL12	-0.660325	-0.333504	-0.476394	-0.489237	-3.25816	0.0234111	0.0514127	-4.32257	-0.671898	-0.629579	-0.694882	-0.667477	-4.29493	0.00573774	0.0219889	-2.81804
Nucleolar protein 7	NOL7	0.0619043	-0.128976	-0.102773	-0.0571199	-0.401052	0.705391	0.76682	-7.60893	-0.251063	-0.542633	-0.199416	-0.331041	-1.97836	0.097676	0.17029	-5.88593
Nucleolar and coiled-body phosphoprotein 1	NOLC1	1.90466	1.57822	1.13251	1.53813	7.73537	0.00065288	0.00383021	-0.187378	1.11465	1.84427	1.55789	1.50689	7.58103	0.00034635	0.00343709	0.355448
Non-POU domain-containing octamer-binding protein	NONO	0.610638	0.397681	0.611339	0.539518	3.73416	0.0142077	0.035078	-3.75552	-0.274399	-0.0792853	0.133856	-0.0734698	-0.433913	0.680266	0.758062	-7.52346
H/ACA ribonucleoprotein complex subunit 3	NOP10	0.88803	-0.680723		0.105341	0.239131	0.823149	0.867455	-7.46626	-0.0862392	-1.13188	1.79738	0.192105	0.361638	0.730627	0.79515	-7.55624
Nucleolar protein 14	NOP14	-0.926948	-0.762075	-0.507751	-0.728685	-4.63027	0.00608688	0.0187008	-2.78101	-0.771459	-0.27778	0.419434	-0.210125	-0.822694	0.443676	0.545695	-7.25713
Nucleolar protein 16	NOP16	0.409015	0.26323	0.0735041	0.247807	1.64604	0.162305	0.233598	-6.40912	-0.209865	0.0675517	-0.563126	-0.236712	-1.2546	0.258536	0.358302	-6.81735
Probable 28S rRNA (cytosine(4447)-C(5))-methyltransferase	NOP2	-0.743485	-0.992064	-0.697179	-0.811318	-5.46829	0.00303235	0.0109556	-1.97319	-0.856092	-1.05662	-0.470191	-0.792672	-4.28839	0.00577746	0.0220541	-2.82577
Nucleolar protein 56	NOP56	0.192508	-0.102163	0.338622	0.143671	0.897782	0.411534	0.501493	-7.25552	-0.13324	-0.0591226	-0.0944421	-0.0961887	-0.619541	0.559453	0.652668	-7.41429
Nucleolar protein 58	NOP58	-0.518787	-0.0860689	-0.445609	-0.350615	-2.16237	0.0844688	0.138018	-5.73469	-0.227009	0.318741	-0.0530248	0.0148658	0.0821823	0.937307	0.957882	-7.62809
Nucleophosmin	NPM1	0.151535	-0.743969	0.226344	-0.118206	-0.491654	0.644343	0.712595	-7.56221	0.60496	-0.562782	1.44772	0.496754	1.3139	0.2392	0.337457	-6.74813
Nucleoplasmin-3	NPM3	1.09666	0.213333	0.660471	0.657513	3.07588	0.0286173	0.0597569	-4.54847	1.40031	-0.0841326	1.58717	0.969302	2.76789	0.0342488	0.0779906	-4.78773
Nuclear receptor subfamily 2 group C member 2	NR2C2	0.620519	-0.455188	-0.529743	-0.120881	-0.44051	0.678454	0.743643	-7.58965	-0.80964	-0.707438	-0.765061	-0.759677	-4.87492	0.00318925	0.0145778	-2.15762
Protein NRDE2 homolog	NRDE2	0.295872	0.338112	0.446315	0.359495	2.56584	0.0516057	0.0954628	-5.20248	0.470341		0.230351	0.350698	1.62091	0.169551	0.259909	-6.16979
Nuclear respiratory factor 1	NRF1									0.245664	0.335493	0.0711454	0.216479	1.33873	0.231495	0.32843	-6.71863
Ribosome biogenesis protein NSA2 homolog	NSA2	0.0861846	0.0331299	-0.779309	-0.220844	-0.972909	0.376461	0.469433	-7.18391	-1.64921	-1.92082	-2.11005	-1.88427	-10.7965	5.17e-05	0.00079257	2.49314
Histone-lysine N-methyltransferase, H3 lysine-36 and H4 lysine-20 specific	NSD1	-1.11637	0.371805	-0.488669	-0.409547	-1.32457	0.244131	0.328351	-6.80315	-1.31137	-0.236519	-1.03797	-0.860054	-3.52603	0.0134905	0.0392536	-3.77034
tRNA (cytosine(34)-C(5))-methyltransferase	NSUN2	0.0144119	0.316353	-0.50241	-0.0572033	-0.277725	0.79264	0.845482	-7.65808	-0.635132	-0.265776	-1.27455	-0.735139	-3.09177	0.0227628	0.0573449	-4.34502
5-methylcytosine rRNA methyltransferase NSUN4	NSUN4	-0.0450479	0.0763155	0.435916	0.155062	0.938931	0.392011	0.481728	-7.21679	-0.185719	-0.148066	0.0266673	-0.101309	-0.635981	0.549414	0.644803	-7.40297
Probable 28S rRNA (cytosine-C(5))-methyltransferase	NSUN5	0.447744	0.473916	-0.112822	0.268809	1.4544	0.207164	0.285549	-6.64796	-0.0017742	0.1084	-0.523644	-0.140288	-0.723363	0.498006	0.596185	-7.33858
Netrin-1	NTN1	0.591797	0.0338078	-0.0264618	0.200136	1.07437	0.333037	0.424743	-7.08117	0.202259	-0.476457	-0.0761992	-0.116332	-0.598024	0.572763	0.66356	-7.42871
Nuclear ubiquitous casein and cyclin-dependent kinase substrate 1	NUCKS1	0.342247								-0.0724451
Cleavage and polyadenylation specificity factor subunit 5	NUDT21	0.5105	0.716681	0.195302	0.475065	2.81837	0.0383475	0.0754698	-4.87504	-0.158431	0.249234	0.0194529	0.0365999	0.216393	0.836205	0.877387	-7.60471
Nuclear mitotic apparatus protein 1	NUMA1	0.535479	0.285077	1.01794	0.611081	3.16167	0.0260194	0.0558452	-4.44158	0.477928	0.445407	0.661429	0.526491	3.2976	0.0176997	0.0477437	-4.06961
Protein numb homolog	NUMB	-0.175396	-0.280718	-0.159231	-0.205342	-1.47478	0.20187	0.280072	-6.62306	-0.301336	-0.554495	0.0468695	-0.268357	-1.44343	0.201439	0.297892	-6.59122
Nuclear pore complex protein Nup107	NUP107		-1.28187	-0.198521	-0.738102	-2.21886	0.0931023	0.149352	-5.51296	-1.15666	-1.37786	-1.3734	-1.30607	-8.06869	0.00024915	0.00263175	0.727923
Nuclear pore complex protein Nup133	NUP133		-0.418055	1.99283	0.783662	1.2278	0.289021	0.376798	-6.70362	0.71709	0.140894		0.427128	1.72037	0.1496	0.237734	-6.04402
Nuclear pore complex protein Nup205	NUP205		-0.223313	0.0285637	-0.0970524	-0.488573	0.65157	0.718652	-7.35655
Nuclear pore complex protein Nup50	NUP50			0.296695
Nuclear pore glycoprotein p62	NUP62			0.47324
Nuclear pore complex protein Nup93	NUP93	1.24976	1.54652	2.59153	1.79115	6.1539	0.00181695	0.00751167	-1.37758	0.775879	1.16524	1.03193	0.990484	5.88305	0.00127498	0.00779875	-1.12102
Nuclear pore complex protein Nup98-Nup96;Nuclear pore complex protein Nup98;Nuclear pore complex protein Nup96	NUP98									-0.228901	0.713173		0.247134	0.825959	0.448631	0.550175	-7.04512
Nucleolar and spindle-associated protein 1	NUSAP1	0.184186	-0.201591	-0.0573725	-0.0242642	-0.156706	0.881773	0.910598	-7.68938	-0.0056453	-0.0742334	-0.240837	-0.107311	-0.666894	0.530849	0.628322	-7.381
Nuclear RNA export factor 1	NXF1									-1.02643		-0.492767	-0.757727	-3.15311	0.0274609	0.0665093	-4.21057
UDP-N-acetylglucosamine--peptide N-acetylglucosaminyltransferase 110 kDa subunit	OGT	0.776232	0.92036	0.257242	0.654	3.45573	0.0189455	0.0437095	-4.08309
OTU domain-containing protein 3	OTUD3									0.69581		0.0254905	0.360457	1.38259	0.228753	0.327498	-6.46134
Protein disulfide-isomerase	P4HB									0.521137	0.48239	0.130935	0.377604	2.19773	0.0726059	0.134809	-5.58212
Polyadenylate-binding protein;Polyadenylate-binding protein 1;Polyadenylate-binding protein 3	PABPC1;PABPC3	0.264479	0.461609	0.519159	0.415932	2.85078	0.0369395	0.0731664	-4.83349	0.121196	0.626791	0.378697	0.377514	2.14121	0.0783512	0.142735	-5.66076
Polyadenylate-binding protein 2	PABPN1	2.02121	1.68068	1.10508	1.60039	7.26068	0.00086991	0.004447	-0.520777	1.149	1.37782	0.928748	1.15085	6.65427	0.00068247	0.00534067	-0.412781
RNA polymerase II-associated factor 1 homolog	PAF1	2.56278	3.13978	3.068	2.92139	16.4679	1.88e-05	0.00032552	3.82858	2.13237	2.62906	3.2917	2.67881	10.5719	5.8e-05	0.0008038	2.36503
p21-activated protein kinase-interacting protein 1	PAK1IP1	0.769872	0.36365	0.182564	0.439198	2.48704	0.0567242	0.102469	-5.3058	0.474621	0.236598	-0.0178783	0.230476	1.3033	0.242556	0.340282	-6.76062
Poly [ADP-ribose] polymerase 1	PARP1	0.421561	-0.122832	0.181159	0.160219	0.943083	0.390084	0.480608	-7.21282	0.432093	0.220457	0.849979	0.500351	2.63907	0.040454	0.0879769	-4.96626
Poly [ADP-ribose] polymerase 2	PARP2	2.19801	-0.156009	1.45923	1.17028	2.50772	0.0553286	0.10039	-5.27863	2.47579	-0.587972	2.42141	1.43601	2.32374	0.0613196	0.118949	-5.40627
PAX3- and PAX7-binding protein 1	PAXBP1		1.11157	0.523703	0.819164	3.38984	0.0290484	0.0603501	-4.16786
Poly(rC)-binding protein 1	PCBP1	0.231214	0.562217	-0.0206844	0.256821	1.4669	0.203901	0.282254	-6.6327	-0.237284	0.283797	-0.326709	-0.093651	-0.489772	0.642541	0.729606	-7.4943
Poly(rC)-binding protein 2;Poly(rC)-binding protein 3	PCBP2;PCBP3	0.0650331	0.871875	1.08458	0.671978	2.79251	0.0395138	0.0772714	-4.90827	-0.159528		-0.0167026	-0.0861018	-0.407907	0.70122	0.773083	-7.33112
Pre-mRNA cleavage complex 2 protein Pcf11	PCF11	2.79021	4.71255	0.569608	2.69443	3.45345	0.0189912	0.043733	-4.08583	1.45269	3.61443	-0.760097	1.4358	1.87898	0.111792	0.189384	-6.02179
PEST proteolytic signal-containing nuclear protein	PCNP	0.119224	2.55417	0.722412	1.13251	2.31257	0.0701451	0.121375	-5.53587	-0.147299	1.75873	0.161048	0.592174	1.55258	0.174001	0.265759	-6.45377
Protein RRP5 homolog	PDCD11	0.397397		2.99543	1.68654	2.46799	0.0713085	0.122307	-5.21174	0.300687		-0.0137484	0.144235	0.650816	0.545572	0.641779	-7.18492
Programmed cell death protein 4	PDCD4										0.0731593	-0.256417	-0.0954782	-0.429606	0.686423	0.76222	-7.32053
Protein disulfide-isomerase A3	PDIA3	1.07664	-0.238393	0.706888	0.513131	1.80177	0.133091	0.198508	-6.20894	1.37535	0.640245	0.529005	0.849292	3.834	0.00947542	0.0300773	-3.37846
Protein disulfide-isomerase A5	PDIA5	-0.262312	-0.822112	-0.0225491	-0.368389	-1.80829	0.131991	0.197826	-6.20046	-0.1047	-0.334585	0.299746	-0.0439677	-0.23213	0.824532	0.867311	-7.6006
Protein disulfide-isomerase A6	PDIA6	1.35955	1.26754	0.642849	1.09156	5.46922	0.00303015	0.0109556	-1.97234	0.933435	0.591778	1.03715	0.851952	4.9014	0.00310831	0.0144175	-2.12864
p53 and DNA damage-regulated protein 1	PDRG1		0.38932
Sister chromatid cohesion protein PDS5 homolog A	PDS5A										-1.31346
Sister chromatid cohesion protein PDS5 homolog B	PDS5B									0.192659	0.0406844	-0.0435246	0.0641584	0.399736	0.703874	0.774076	-7.53966
Protein pelota homolog	PELO		1.13375
Proline-, glutamic acid- and leucine-rich protein 1	PELP1	2.57241	1.33626	2.60688	2.16743	7.20579	0.0009002	0.00454525	-0.560561	2.14976	0.882697	2.06026	1.69167	5.92788	0.00122743	0.00761314	-1.07796
Pescadillo homolog	PES1	0.0490928	0.147123	0.0687441	0.0880254	0.635288	0.553918	0.631877	-7.47089	-0.382426	-0.837568	-0.324809	-0.512399	-2.82505	0.0318321	0.0734182	-4.70889
Prefoldin subunit 6	PFDN6		1.10062
Serine/threonine-protein phosphatase PGAM5, mitochondrial	PGAM5	-1.20331	-2.15948	5.27319	0.635187	0.423419	0.690057	0.75368	-7.59821	-0.591544	-0.22157	3.98995	1.06247	1.20302	0.276469	0.375293	-6.87607
Prohibitin	PHB	0.305624		2.72451	1.51261	2.35611	0.0802835	0.133301	-5.34629	2.33035	2.26279	-0.212483	1.45793	2.80696	0.0325764	0.0749974	-4.73381
Prohibitin-2	PHB2	1.62403	1.25811	1.9336	1.60436	8.6993	0.00038115	0.00258454	0.436262	1.86007	1.85929	0.0882316	1.27018	3.31564	0.0173191	0.0473265	-4.04573
Lysine-specific demethylase PHF2	PHF2	0.0702882	0.665924	1.05625	0.597923	2.61419	0.0487177	0.0910777	-5.13932		0.839658
PHD finger protein 20-like protein 1	PHF20L1	-0.323275	0.131898	-0.525305	-0.238968	-1.28768	0.255717	0.340955	-6.84605	-0.714274	-0.0277239	-0.794036	-0.513787	-2.42834	0.0533531	0.107648	-5.26009
PHD finger protein 3	PHF3	5.87167	5.18635	5.24202	5.42559	27.2268	1.66e-06	5.23e-05	6.27523	4.66494	4.67424	5.08837	4.80781	27.4066	2.8e-07	1.26e-05	7.87488
PHD finger-like domain-containing protein 5A	PHF5A	0.718962	0.566022	0.582358	0.622238	4.42783	0.00729871	0.0212979	-2.9907	-0.150464	0.294865	0.0369111	0.0604387	0.351226	0.738015	0.800418	-7.5605
PHD finger protein 6	PHF6	-0.406991	-0.423422	-0.459802	-0.430652	-3.13061	0.0269278	0.0567094	-4.48015	-0.164515	-0.492829	-0.0260724	-0.226662	-1.29035	0.246718	0.344583	-6.77582
Histone lysine demethylase PHF8	PHF8
Pleckstrin homology-like domain family B member 2	PHLDB2	0.745655	0.931867	1.25921	0.979426	5.84869	0.00226892	0.0087903	-1.63601	0.857455	1.02395	1.31222	1.06723	6.18378	0.00099207	0.00659808	-0.836754
PHD and RING finger domain-containing protein 1	PHRF1	6.32183	7.11768	5.84786	6.43843	23.1766	3.62e-06	9.11e-05	5.53248	5.57463	6.62832	5.91232	6.0474	25.4425	4.27e-07	1.61e-05	7.48954
PIN2/TERF1-interacting telomerase inhibitor 1	PINX1		-0.893736	-0.278801	-0.58529	-2.39409	0.0770994	0.130118	-5.30047	-0.507009	-0.527838	-0.156711	-0.396068	-2.32877	0.0609091	0.118702	-5.39924
Plakophilin-4;Catenin delta-2	PKP4;CTNND2
Zinc finger protein PLAG1	PLAG1		-0.1712	-0.425414	-0.300017	-1.5012	0.210143	0.288304	-6.38869	1.22687	-0.0354794	-0.509022	0.225926	0.654627	0.538168	0.635189	-7.38983
1-phosphatidylinositol 4,5-bisphosphate phosphodiesterase beta-3	PLCB3	-0.942446	-1.04713	-0.592668	-0.859552	-5.29102	0.00348971	0.0123601	-2.13635	-0.902075	-0.718416	-0.786326	-0.801512	-5.0757	0.00263048	0.0129667	-1.94028
1-phosphatidylinositol 4,5-bisphosphate phosphodiesterase delta-3	PLCD3	1.22222	1.263	0.513353	0.998941	4.80125	0.00524351	0.0166925	-2.60847	0.832182	0.768931	0.203459	0.601767	3.08026	0.0230896	0.0579314	-4.36057
Plectin	PLEC	2.32412	2.50573	3.02329	2.6256	14.2065	3.8e-05	0.000578	3.05609		2.43991	1.77004	2.10533	8.10044	0.00061416	0.00504572	0.154041
Plectin	PLEC	1.17594	0.573962	1.60956	1.11767	4.77049	0.0053846	0.0170975	-2.63921	0.75805	0.643378	0.510798	0.638267	3.96673	0.00817401	0.0272539	-3.21384
Pleiotropic regulator 1	PLRG1	1.28038	1.17405	1.14994	1.202	8.60079	0.0004017	0.00270431	0.375542	0.963219	0.648133	0.848593	0.821984	4.99976	0.00282751	0.0135932	-2.02182
Protein PML	PML	2.95455	2.56674	1.8527	2.45976	9.80098	0.00021921	0.00180048	1.07402	2.87112	2.40547	2.28954	2.52265	13.5723	1.46e-05	0.00027422	3.88405
Arginine/serine-rich protein PNISR	PNISR		0.640503	0.324614	0.482956	2.3544	0.0804307	0.133366	-5.34836	0.92834	0.995644	1.04588	0.990558	6.34894	0.00086783	0.00620909	-0.685113
Pinin	PNN	1.60655	1.28821	1.28158	1.39381	9.03467	0.00032002	0.00225644	0.638225	0.849986	0.961858	1.20613	1.00649	6.04443	0.00111305	0.00710207	-0.967139
RNA-binding protein PNO1	PNO1	0.43023	1.08138	1.57948	1.0286	4.07453	0.010157	0.0270853	-3.37114
Pogo transposable element with ZNF domain	POGZ	0.362658	-0.025962	0.221129	0.185055	1.19705	0.286352	0.375304	-6.9488	0.0118534	0.0515256	0.071929	0.0431564	0.278199	0.790658	0.840827	-7.58698
Polymerase delta-interacting protein 3	POLDIP3	0.929889	0.879321	0.724913	0.845638	5.9174	0.00215653	0.00853627	-1.57692
DNA-directed RNA polymerase I subunit RPA1;DNA-directed RNA polymerase	POLR1A	0.871513	0.937908	0.487523	0.76517	4.65209	0.00597083	0.0184363	-2.75876	0.920089	0.646889	0.624305	0.731034	4.42352	0.00501664	0.0201149	-2.66736
DNA-directed RNA polymerase I subunit RPA2	POLR1B	1.32545	0.476415	0.405928	0.739022	3.16011	0.0260641	0.0558452	-4.44351	0.993654	0.384917	0.697367	0.690882	3.68474	0.0112244	0.0339161	-3.56668
DNA-directed RNA polymerases I and III subunit RPAC1	POLR1C	1.02692	0.992436	0.584175	0.87055	5.2665	0.00355919	0.0124942	-2.15924	0.843883	0.582612	0.904018	0.776509	4.68164	0.00385852	0.0167826	-2.37226
sp|P0DPB5|RPC22_HUMAN Protein POLR1D, isoform 2	POLR1D	0.62341	2.59018	2.44171	1.87002	4.40665	0.00744108	0.0216212	-3.01298	-0.0493238	1.12283	1.41624	0.830256	2.7195	0.0364505	0.0815271	-4.85467
sp|P0DPB6|RPAC2_HUMAN DNA-directed RNA polymerases I and III subunit RPAC2	POLR1D										0.683115	0.283129	0.480907	2.1051	0.0926054	0.16349	-5.54592
DNA-directed RNA polymerase I subunit RPA49	POLR1E	0.178688	0.0414397	0.0634464	0.0951017	0.680195	0.527399	0.607816	-7.43826	0.00857447	-0.219107	0.158814	-0.0158815	-0.0945906	0.927872	0.950558	-7.6268
DNA-directed RNA polymerase II subunit RPB1	POLR2A	10.4152	10.6723	10.1063	10.3951	59.7	3.69e-08	1.45e-05	9.00195	9.7972	9.79821	9.62969	9.7428	61.4268	2.83e-09	2.69e-06	11.0544
DNA-directed RNA polymerase;DNA-directed RNA polymerase II subunit RPB2	POLR2B	10.2605	10.2963	10.2966	10.2833	74.8729	1.23e-08	1.45e-05	9.47022	9.32139	9.63608	9.79675	9.584	54.4763	5.62e-09	2.69e-06	10.7127
DNA-directed RNA polymerase II subunit RPB3	POLR2C	10.0155	10.4287	10.6723	10.3747	56.5008	4.83e-08	1.45e-05	8.86683	9.63167	10.2271	10.2271	10.027	51.4267	7.8e-09	2.69e-06	10.532
DNA-directed RNA polymerase II subunit RPB4	POLR2D	8.68524	9.83251	10.4288	9.65306	27.2413	1.66e-06	5.23e-05	6.27761	8.56659	8.9679	9.31814	8.95056	44.3519	1.81e-08	3.15e-06	10.0173
DNA-directed RNA polymerases I, II, and III subunit RPABC1	POLR2E	7.36199	6.83588	7.20511	7.13754	41.9472	2.05e-07	2.47e-05	7.98452	6.60051	6.23729	6.8739	6.56908	34.5488	7.51e-08	5.9e-06	8.98872
DNA-directed RNA polymerases I, II, and III subunit RPABC2	POLR2F	8.09472	7.32434	7.56881	7.65668	37.2648	3.64e-07	3.2e-05	7.56368	6.88965	6.9247	7.73917	7.1864	31.6801	1.23e-07	7.08e-06	8.58829
DNA-directed RNA polymerase II subunit RPB7	POLR2G	7.75627	9.09541	9.09727	8.6386	27.5153	1.58e-06	5.23e-05	6.32213	7.45953	8.35464	7.45718	7.76508	33.3291	9.22e-08	6.06e-06	8.82523
DNA-directed RNA polymerases I, II, and III subunit RPABC3	POLR2H	8.88338	8.8308	8.66513	8.7947	60.6013	3.43e-08	1.45e-05	9.03723	7.44268	7.74883	7.24426	7.4727	41.6751	2.59e-08	3.15e-06	9.7793
DNA-directed RNA polymerase II subunit RPB9	POLR2I	10.6723	9.58643	9.35508	9.86874	33.4104	6.18e-07	4.23e-05	7.14232	10.2271	9.32862	8.94952	9.50285	34.9115	7.08e-08	5.9e-06	9.03552
DNA-directed RNA polymerase II subunit RPB11-a	POLR2J;POLR2J3	9.45347	10.1056	9.8333	9.799	54.2201	5.9e-08	1.45e-05	8.76008	8.95521	8.5782	8.56138	8.69883	50.6104	8.55e-09	2.69e-06	10.4799
DNA-directed RNA polymerases I, II, and III subunit RPABC4	POLR2K	7.61018	8.47638	9.58745	8.57454	22.141	4.52e-06	0.00010917	5.31351	7.60163	7.61245	8.34764	7.85267	36.8968	5.17e-08	5e-06	9.2781
DNA-directed RNA polymerases I, II, and III subunit RPABC5	POLR2L	7.50383	7.56815	8.47812	7.86078	31.5098	8.21e-07	4.4e-05	6.90398	7.38195	7.44727	8.19473	7.67916	34.7435	7.28e-08	5.9e-06	9.01393
DNA-directed RNA polymerase II subunit GRINL1A;Putative GRINL1B complex locus protein 2	POLR2M;GCOM1;GCOM2	7.24929	7.39211	7.80651	7.48059	45.3729	1.4e-07	1.92e-05	8.24196	7.26234	7.30261	7.59677	7.3653	43.3615	2.06e-08	3.15e-06	9.93241
DNA-directed RNA polymerase, mitochondrial	POLRMT		0.153872	0.77703	0.463847	1.88796	0.134569	0.199505	-5.91901	1.48759	0.428177	1.02212	0.976032	4.07929	0.0072266	0.025163	-3.07628
Ribonucleases P/MRP protein subunit POP1	POP1	0.514685	0.307757	0.0702553	0.297862	1.86122	0.123404	0.187697	-6.13151	-0.199516	-0.14166	-0.53927	-0.292782	-1.70547	0.141503	0.226297	-6.25471
Ribonuclease P protein subunit p29	POP4	0.235099	-0.0515683	-0.106118	0.0251866	0.164434	0.876003	0.90974	-7.6879	-0.157024	-0.270752	-0.58298	-0.335901	-1.94422	0.10231	0.176717	-5.93277
Suppressor of SWI4 1 homolog	PPAN-P2RY11;PPAN	0.624968	0.826335	0.253507	0.569332	3.25914	0.0233861	0.0514127	-4.32137	-0.351955	0.585652	-0.224892	0.00337246	0.0145195	0.988909	0.994447	-7.63192
Periphilin-1	PPHLN1	0.497397	1.38444	0.841198	0.905986	4.21082	0.00892251	0.0246469	-3.22216	-0.144042	0.189712	0.221553	0.0895711	0.530397	0.615819	0.706927	-7.47107
Peptidyl-prolyl cis-trans isomerase B	PPIB	-0.492948	-0.0530605	0.177549	-0.122904	-0.658666	0.540004	0.620023	-7.45414	-0.462749	-0.178793	-0.542881	-0.396198	-2.35863	0.0585309	0.115319	-5.3575
Peptidyl-prolyl cis-trans isomerase E;Peptidyl-prolyl cis-trans isomerase	PPIE	1.25395	1.87203	2.81968	1.97855	6.19367	0.00176626	0.00740317	-1.34466		0.440906	1.78152	1.11094	2.97562	0.0333444	0.0763459	-4.42853
Peptidyl-prolyl cis-trans isomerase G	PPIG	0.924309	0.962759	0.796899	0.894934	6.33087	0.00160381	0.00690873	-1.23239	0.669881	0.545753	0.388347	0.534154	3.28585	0.0179526	0.0482189	-4.08519
Peptidyl-prolyl cis-trans isomerase H;Peptidyl-prolyl cis-trans isomerase	PPIH	0.35349	0.180713	0.330151	0.287243	2.03113	0.0995518	0.157848	-5.90826	0.33476	-0.367704	0.775543	0.247246	0.984857	0.364571	0.465718	-7.10699
Peptidyl-prolyl cis-trans isomerase-like 4	PPIL4	-0.0863651	-0.264031	-0.762146	-0.370503	-1.96123	0.108723	0.168806	-6.00038	0.320561	0.0371339	-0.0610415	0.0997483	0.586589	0.579914	0.670609	-7.43619
Serine/threonine-protein phosphatase PP1-alpha catalytic subunit;Serine/threonine-protein phosphatase	PPP1CA	1.47376	1.86176	1.62947	1.65466	10.6998	0.0001454	0.0013674	1.54449	1.0052	1.05149	0.601476	0.886783	5.00511	0.0028131	0.0135932	-2.01605
Serine/threonine-protein phosphatase PP1-beta catalytic subunit;Serine/threonine-protein phosphatase	PPP1CB	0.710246	0.28141	0.540412	0.508531	3.21588	0.0245157	0.0536472	-4.37456	0.187232	-0.112202	0.401131	0.157879	0.884312	0.412215	0.513024	-7.20247
Serine/threonine-protein phosphatase 1 regulatory subunit 10	PPP1R10	2.73772	2.80797	1.68163	2.40793	8.80742	0.00036003	0.00247796	0.502165	1.54554	1.68004	0.978776	1.39661	6.9639	0.00053965	0.00452225	-0.146711
Phostensin	PPP1R18
Neurabin-2	PPP1R9B	1.5569	1.17622	2.64592	1.78573	5.7974	0.00235736	0.00900027	-1.68048	0.368785	1.82742	1.94746	1.38184	4.11191	0.00697562	0.0244926	-3.03677
Serine/threonine-protein phosphatase 2A catalytic subunit alpha isoform	PPP2CA		2.81917	2.20465	2.49897	9.98833	0.00067024	0.00385856	0.316671	1.55533	3.04334	2.81789	2.47659	7.84881	0.00028842	0.00297165	0.562497
Serine/threonine-protein phosphatase 2A 65 kDa regulatory subunit A alpha isoform	PPP2R1A	3.76223	4.59487	4.57572	4.31101	19.5992	8.13e-06	0.0001745	4.71449	2.78531	3.84669	3.53941	3.38791	13.8636	1.3e-05	0.00024736	4.01227
Peroxisome proliferator-activated receptor gamma coactivator-related protein 1	PPRC1		0.179836	-0.288611	-0.0556471	-0.249112	0.815952	0.863619	-7.46325
Polyglutamine-binding protein 1	PQBP1	0.692746	3.38905	0.469125	1.5182	2.454	0.0590336	0.105711	-5.34925	0.303358	2.89775	0.205699	1.13819	2.09048	0.0839094	0.151326	-5.73117
PR domain zinc finger protein 10	PRDM10	-1.2211	-0.324511	-0.533815	-0.690564	-3.12611	0.0270623	0.0568941	-4.48575	0.0205718	-0.478496	0.0547494	-0.136076	-0.732699	0.492712	0.591536	-7.33129
PR domain zinc finger protein 15	PRDM15;ZNF298									0.690724
Peroxiredoxin-1	PRDX1	-0.137894	0.260576	0.0103607	0.0448144	0.286905	0.786004	0.839858	-7.65501	-0.985076	0.465782	-0.364939	-0.294722	-1.01198	0.352497	0.453056	-7.07997
Peroxiredoxin-2	PRDX2
Thioredoxin-dependent peroxide reductase, mitochondrial	PRDX3
DNA-dependent protein kinase catalytic subunit	PRKDC	1.17325	0.98102	1.07497	1.07652	7.60244	0.0007064	0.00393102	-0.27887	0.327136	0.3949	0.14097	0.287854	1.78284	0.127393	0.2074	-6.15162
Interferon-inducible double-stranded RNA-dependent protein kinase activator A	PRKRA									-0.108597
Protein arginine N-methyltransferase 1	PRMT1	1.51154	1.89318	1.30298	1.57178	8.90791	0.00034164	0.00236461	0.562737	1.05197	1.0646	1.24022	1.11959	7.05067	0.00050605	0.0042692	-0.0738935
Pre-mRNA-processing factor 19	PRPF19	0.957128	1.07198	0.965673	0.998197	7.1646	0.00092375	0.00463168	-0.590586	1.18718	0.910641	0.931892	1.00874	6.1507	0.00101936	0.00670855	-0.867498
U4/U6 small nuclear ribonucleoprotein Prp3	PRPF3	0.52056	-0.0613016	0.22334	0.227998	1.30889	0.248995	0.333799	-6.82146	0.298255	-0.209196	0.489097	0.193177	0.974368	0.369329	0.471022	-7.11729
U4/U6 small nuclear ribonucleoprotein Prp31	PRPF31	1.03757	0.40977	0.597058	0.680537	3.75239	0.0139484	0.0345621	-3.73449	0.78822	0.41509	0.283795	0.494546	2.75678	0.0347412	0.0788262	-4.80308
Pre-mRNA-splicing factor 38A	PRPF38A	-0.127275	2.82969	2.7739	1.82563	2.84836	0.0370426	0.0732528	-4.83659	-0.117776	3.07726	1.96875	1.64342	2.85684	0.0305685	0.0719562	-4.66516
Pre-mRNA-splicing factor 38B	PRPF38B	2.13611	2.70638	1.91148	2.25315	11.0168	0.00012676	0.00124289	1.70103	2.00041	1.535	2.14284	1.89191	10.0051	7.83e-05	0.00103664	2.02937
U4/U6 small nuclear ribonucleoprotein Prp4	PRPF4	0.0176014	-0.143951	0.183468	0.0194923	0.130118	0.901682	0.928047	-7.69395	0.455118	-0.132646	0.55727	0.293045	1.46094	0.19678	0.292725	-6.56947
Pre-mRNA-processing factor 40 homolog A	PRPF40A	1.34701	1.02186	0.735792	1.0368	5.81875	0.00232006	0.00893222	-1.66193	0.68601	0.931803	0.635856	0.750056	4.56968	0.00431883	0.0184026	-2.49906
Serine/threonine-protein kinase PRP4 homolog	PRPF4B	-0.0409624	-0.0295036	0.0786141	0.00332633	0.0238923	0.981888	0.984284	-7.70378	-0.025119	-0.0504077	-0.143724	-0.0741954	-0.473862	0.653173	0.735039	-7.50294
Pre-mRNA-processing factor 6	PRPF6	2.2811	1.72529	2.28408	2.08662	11.6076	9.91e-05	0.00106167	1.98088	1.56038	1.16803	1.55203	1.42734	8.25245	0.00022104	0.00250766	0.863127
Pre-mRNA-processing-splicing factor 8	PRPF8	2.15283	2.24309	2.11435	2.17191	15.4331	2.56e-05	0.00042609	3.49107	0.848604	0.826762	0.865879	0.847272	5.46628	0.00183516	0.010207	-1.53333
Proline-rich protein 11	PRR11
Proline-rich protein 3	PRR3	1.56998	0.898656	1.90669	1.459	6.29835	0.00164066	0.00701837	-1.25882	0.545607	-1.12205	0.832142	0.0890545	0.228286	0.827379	0.869049	-7.60163
Protein PRRC2A	PRRC2A	0.0296719	0.295923	-0.298236	0.00919543	0.0521445	0.960487	0.97073	-7.70248	-0.413151	-0.0496895	0.0180944	-0.148854	-0.859169	0.424844	0.526137	-7.22515
Protein PRRC2C	PRRC2C	-0.522033	0.0604383	-0.0420134	-0.168896	-0.943039	0.390104	0.480608	-7.21286	-0.151863	-0.269908	0.261165	-0.0531821	-0.292746	0.780062	0.833083	-7.58218
PC4 and SFRS1-interacting protein	PSIP1	-0.0189174	-0.424182	-0.0844476	-0.176617	-1.11226	0.317953	0.410069	-7.04118	0.407155	0.00780216	0.491764	0.303393	1.69814	0.142917	0.228268	-6.2644
Paraspeckle component 1	PSPC1	0.104523	0.63181	0.55641	0.431339	2.49106	0.0564497	0.102123	-5.30051	-0.513721	-0.227587	-0.463608	-0.401592	-2.46116	0.0510855	0.104754	-5.21424
Polypyrimidine tract-binding protein 1	PTBP1	0.583241	0.246128	1.11238	0.646069	3.05946	0.0291471	0.0604532	-4.56903	-0.820083	-0.635115	-0.0511583	-0.501819	-2.4326	0.0530529	0.107387	-5.25414
Pentatricopeptide repeat domain-containing protein 3, mitochondrial	PTCD3									1.01376		0.802352	0.907651	4.22599	0.0094397	0.0300397	-2.9937
tr|F5GXR3|F5GXR3_HUMAN Parathymosin	PTMS		-0.548728	-0.802983	-0.677695	-3.38997	0.0290449	0.0603501	-4.16772
Pleiotrophin	PTN	-1.24747	-0.783499	-0.771038	-0.935603	-5.51939	0.00291389	0.0106526	-1.92688	-0.168469	-0.904321	-0.472952	-0.511037	-2.55066	0.0454068	0.0954453	-5.08935
Polymerase I and transcript release factor	PTRF	0.678279	0.327319	0.635342	0.546312	3.54314	0.0172864	0.0410864	-3.979	0.436194	0.497353	0.963317	0.632744	3.45858	0.0146045	0.0415335	-3.85797
Probable peptidyl-tRNA hydrolase	PTRH1		0.54559	0.419438	0.482647	2.52206	0.0673863	0.117426	-5.1472		0.760814	0.115864	0.437179	1.70344	0.15282	0.241022	-6.06556
sp|Q9UHX1-6|PUF60_HUMAN Isoform 6 of Poly(U)-binding-splicing factor PUF60	PUF60	-0.0557078	0.384862	-0.29303	0.0138245	0.0734897	0.944342	0.958344	-7.70087	0.132683	0.675958	-0.148121	0.220527	1.04565	0.33796	0.439313	-7.04572
sp|Q9UHX1-2|PUF60_HUMAN Isoform 2 of Poly(U)-binding-splicing factor PUF60	PUF60;tr|A0A0J9YVP6|A0A0J9YVP6_HUMAN									-0.047245		2.02538	0.987852	1.90427	0.118797	0.197746	-5.80749
Periodic tryptophan protein 1 homolog	PWP1	0.400756	-0.25326	-0.286481	-0.047329	-0.238458	0.821245	0.866245	-7.67011	-0.862988	-1.29721	-1.25463	-1.14335	-6.49063	0.0007754	0.00583637	-0.557469
Peroxidasin homolog	PXDN	-0.213043	0.318777	0.376681	0.161217	0.884605	0.417945	0.5068	-7.26767	0.059159	-0.395979	0.245834	-0.0287105	-0.149676	0.886167	0.913791	-7.61894
Pyrroline-5-carboxylate reductase 1, mitochondrial;Pyrroline-5-carboxylate reductase	PYCR1	0.0288721	0.183017	1.20286	0.470619	1.72546	0.146674	0.214046	-6.30757	-0.0426907	0.528648	0.626655	0.369809	1.87651	0.112167	0.189763	-6.02514
Pyrroline-5-carboxylate reductase 2;Pyrroline-5-carboxylate reductase	PYCR2		0.795161	2.55514	1.66264	3.50165	0.0262963	0.0561473	-4.05021		1.30094	1.09237	1.18758	5.5467	0.00315496	0.014489	-1.72908
Rab11 family-interacting protein 5	RAB11FIP5									0.666875
Ras-related C3 botulinum toxin substrate 1;Ras-related C3 botulinum toxin substrate 3;Ras-related C3 botulinum toxin substrate 2	RAC1;RAC3;RAC2	0.542097		1.12143	0.829609	3.47543	0.0269126	0.0567094	-4.07762	0.0578037	0.265598	0.315652	0.215159	1.33499	0.23264	0.328941	-6.72309
Rac GTPase-activating protein 1	RACGAP1	1.01712	0.637145	1.1348	0.929369	5.55678	0.00283065	0.01041	-1.8932
Double-strand-break repair protein rad21 homolog	RAD21	0.885862	0.782569	1.53565	1.06843	5.27909	0.00352331	0.0124376	-2.14748	0.524	0.562603	0.714975	0.599546	3.78409	0.0100237	0.0311107	-3.44103
UV excision repair protein RAD23 homolog B	RAD23B	0.428089	0.0309067	0.382523	0.281106	1.77013	0.13856	0.203949	-6.24994	0.479284	-0.538899	1.75641	0.56627	1.34102	0.230795	0.327807	-6.71589
DNA repair protein RAD50	RAD50	1.85386	1.31485	1.89358	1.6879	9.25807	0.00028576	0.0020956	0.768841	1.81383	1.49277	2.44027	1.91814	8.46971	0.00019243	0.00226061	1.01954
Ankycorbin	RAI14										0.344341	0.447179	0.393773	1.87318	0.123502	0.202413	-5.84774
RNA-binding protein Raly	RALY	1.28328	1.05456	1.20592	1.18578	8.27366	0.00048009	0.00300239	0.169146	0.284633	0.689566	1.11775	0.698493	3.33105	0.0170011	0.0468462	-4.02535
GTP-binding nuclear protein Ran	RAN	0.613099	0.509496	0.650701	0.591452	4.23298	0.0087387	0.0243027	-3.19821	0.580282	0.183503	0.313687	0.358378	2.10592	0.0821767	0.148628	-5.70977
E3 SUMO-protein ligase RanBP2	RANBP2	2.91796	1.91718	2.62048	2.48187	10.5732	0.00015375	0.00140288	1.48067	2.3499	1.98862	1.05997	1.79722	6.51703	0.00075946	0.00575085	-0.533932
Ran GTPase-activating protein 1	RANGAP1
Histone-binding protein RBBP4	RBBP4	1.01141	0.669203	0.53317	0.73851	4.4812	0.00695384	0.0207437	-2.93484	0.184022	0.473687	0.429657	0.362699	2.22156	0.0703157	0.131333	-5.5489
E3 ubiquitin-protein ligase RBBP6	RBBP6	0.436161	-0.0312816	0.0273188	0.14358	0.864463	0.427897	0.515317	-7.28597	0.177498	-0.0726409	0.0790819	0.0619481	0.384464	0.714544	0.782389	-7.5465
Histone-binding protein RBBP7	RBBP7
Putative ribosome-binding factor A, mitochondrial	RBFA		0.199047	-0.830339	-0.317188	-0.981191	0.383866	0.477218	-6.96265	-0.869148	-1.19835		-1.03121	-4.63566	0.00656423	0.023575	-2.57537
RNA binding protein fox-1 homolog 2;RNA binding protein fox-1 homolog;RNA binding protein fox-1 homolog 1	RBFOX2;RBFOX1		0.828235	0.989913	0.90584	4.71251	0.0100294	0.0269787	-2.90021
RNA-binding protein 10	RBM10		0.346131	0.562594	0.455357	2.32125	0.0833387	0.136898	-5.38847
RNA-binding protein 12B	RBM12B		0.558145	0.845983	0.70092	3.47688	0.026878	0.0567094	-4.0761
RNA-binding protein 14	RBM14	0.95228	1.02441	1.21491	1.06305	7.30131	0.00084827	0.00440957	-0.491497	-0.396396	0.202999	-0.0329408	-0.0752044	-0.405872	0.699608	0.772765	-7.53685
Putative RNA-binding protein 15	RBM15	1.71449	1.47299	1.98376	1.72419	10.3755	0.00016797	0.00148491	1.37944	0.901945	0.676883	0.853393	0.812065	5.0674	0.00265125	0.013018	-1.94916
Putative RNA-binding protein 15B	RBM15B		1.54882	1.27296	1.40959	7.00614	0.00248309	0.00935526	-1.2263	0.559717	1.19918	1.05562	0.939137	4.88496	0.00315829	0.014489	-2.14663
Splicing factor 45	RBM17	0.143008	0.658708	0.593132	0.466029	2.70494	0.0437672	0.0835988	-5.02134	0.0277469	0.574325	0.224979	0.274641	1.51833	0.182207	0.274292	-6.49736
Pre-mRNA-splicing factor RBM22	RBM22	1.21924	1.79785	1.60282	1.53789	8.78359	0.00036456	0.00249522	0.487703	-0.540517	-0.117433	-0.19011	-0.283497	-1.64599	0.153381	0.241603	-6.33295
RNA-binding protein 25	RBM25	1.08072	0.965002	0.885744	0.975058	6.87579	0.00111116	0.00530537	-0.805404	0.603134	0.816455	0.640139	0.686702	4.30114	0.00570035	0.0219123	-2.81071
RNA-binding protein 26	RBM26									0.978297	0.642367		0.813385	3.64288	0.0164984	0.0456794	-3.63306
RNA-binding protein 27	RBM27	1.03204	0.970895	-0.0658756	0.644869	2.40796	0.0624248	0.110182	-5.4099	0.234049	0.403648	-0.748155	-0.0378209	-0.143406	0.890896	0.917915	-7.62001
RNA-binding protein 28	RBM28	-0.600926	-0.0743261	1.38393	0.236037	0.583274	0.585702	0.662613	-7.50631
RNA-binding protein 34	RBM34	-0.225566	-0.340631	-0.300149	-0.288241	-2.07613	0.0940807	0.150559	-5.8488	0.100749	-0.438846	0.113329	-0.0717907	-0.37864	0.718633	0.785497	-7.54904
RNA-binding protein 39	RBM39	-0.404504	0.833686	-0.282024	0.0497606	0.172509	0.869985	0.905482	-7.68627	-0.23423	0.320512	-0.830544	-0.248206	-0.988932	0.362736	0.463845	-7.10296
RNA-binding protein 4	RBM4	0.830551	0.0081526	0.543978	0.462479	2.24265	0.0764581	0.129406	-5.62839	0.485642	0.469544	0.424027	0.459789	2.9593	0.0268536	0.0653578	-4.52486
RNA-binding protein 42	RBM42	-0.836505	0.0169505	-0.332076	-0.383596	-1.82988	0.128417	0.19341	-6.17238	-0.465065	-0.642834	0.0342901	-0.357359	-1.82818	0.119783	0.198375	-6.09061
RNA-binding protein 45	RBM45										-1.43463	-1.21267	-1.31693	-6.21437	0.00195184	0.0105299	-1.17427
RNA-binding protein 5	RBM5	1.27321	1.45033	0.936149	1.2179	7.22791	0.00088784	0.00451991	-0.544492	0.585667	0.973769	0.317635	0.627301	3.26906	0.0183211	0.0489991	-4.10749
RNA-binding protein 6	RBM6	1.46859	1.71015	1.58467	1.58706	11.0102	0.00012711	0.00124289	1.69782	1.06573	0.61336		0.84406	3.59814	0.0172572	0.0472599	-3.6843
RNA-binding protein 7	RBM7	1.6196	1.6429	0.960295	1.40886	7.04937	0.00099363	0.00480061	-0.675386	0.783605	0.943412	0.325756	0.685882	3.60887	0.0122498	0.0364017	-3.66359
RNA-binding protein 8A	RBM8A	1.64752	1.89676	1.81607	1.78404	12.3154	7.49e-05	0.00090485	2.29731	0.513953	1.11214	0.706708	0.777532	4.17474	0.00651949	0.0235676	-2.96112
RNA-binding motif protein, X chromosome;RNA-binding motif protein, X chromosome, N-terminally processed	RBMX	1.48366	1.46151	1.19665	1.37773	9.16879	0.0002989	0.00216615	0.717007	0.412492	1.09552	0.769555	0.76137	3.94214	0.00839908	0.0277833	-3.24413
RNA-binding motif protein, X-linked 2	RBMX2	0.163051	0.106661	-0.0180457	0.083798	0.592349	0.580076	0.65806	-7.50031	-0.292162	0.0835782	-0.560133	-0.256014	-1.34513	0.229547	0.327553	-6.71098
RNA binding motif protein, X-linked-like-1	RBMXL1	2.30284	2.31689	2.07057	2.23154	15.0836	2.86e-05	0.00046286	3.37122	1.17304	1.61611	0.894695	1.22599	6.16018	0.00101145	0.00669153	-0.858672
Regulator of chromosome condensation	RCC1	0.493894	0.41383	0.398222	0.436086	3.14994	0.0263583	0.0561823	-4.45613	0.359789	0.368316	0.269454	0.334555	2.14236	0.0782301	0.142722	-5.65916
Protein RCC2	RCC2	-0.344031	0.320879	0.146442	0.0420479	0.224206	0.831709	0.873543	-7.67403	-0.0770533	0.456538	-0.340882	0.0114388	0.0549037	0.958086	0.97279	-7.63028
RNA 3-terminal phosphate cyclase-like protein	RCL1										-0.585639
ATP-dependent DNA helicase Q1	RECQL		0.333201	0.339711	0.337385	1.78993	0.150479	0.218106	-6.03933
ATP-dependent DNA helicase Q5	RECQL5	8.48624	8.11979	8.12351	8.24069	49.2072	9.44e-08	1.66e-05	8.48935	7.90836	7.38539	7.38041	7.55188	41.2768	2.73e-08	3.15e-06	9.74147
RNA exonuclease 1 homolog	REXO1									0.191869	0.869419		0.532326	2.04863	0.0992874	0.172382	-5.61965
RNA exonuclease 4	REXO4	-0.456278	-0.711415	-0.146869	-0.437506	-2.54994	0.0525957	0.0970029	-5.22328	-1.06104	-1.45542	-0.579968	-1.01804	-4.817	0.00337482	0.0150966	-2.22138
Replication factor C subunit 1	RFC1	-0.590466	0.11573	0.0854078	-0.129673	-0.64281	0.549416	0.627904	-7.46555	-0.579342	-0.114009	-0.0005159	-0.230667	-1.24021	0.263433	0.363223	-6.83387
Replication factor C subunit 2	RFC2	1.73261	1.15713	1.29958	1.39904	7.9229	0.00058535	0.00353508	-0.0606845
Replication factor C subunit 3	RFC3	0.33079	1.41273	0.938296	0.890983	3.67273	0.0151234	0.0367496	-3.82679	0.276035	0.668936	-0.0958734	0.282544	1.39281	0.215491	0.314238	-6.65341
Replication factor C subunit 4	RFC4	0.523015	1.37487	0.690661	0.86026	3.99001	0.0110219	0.028769	-3.46494	0.0370352	0.657934	0.101736	0.266449	1.37736	0.219957	0.316345	-6.67217
Replication factor C subunit 5	RFC5		1.35309	0.754314	1.05141	4.34955	0.01312	0.0330549	-3.22209		0.514771	-0.648266	-0.0714817	-0.210325	0.842208	0.882213	-7.40329
Telomere-associated protein RIF1	RIF1	-0.339562	0.831731		0.248865	0.704963	0.521001	0.602132	-7.20857	-0.473658	0.266963	-0.159281	-0.122429	-0.613034	0.563458	0.655802	-7.4187
E3 ubiquitin-protein ligase RING1	RING1									1.63741	2.17429	2.17182	1.99825	10.6522	5.57e-05	0.00080278	2.41119
E3 ubiquitin-protein ligase RING2	RNF2	1.20429	1.02008	0.504947	0.910529	4.72724	0.00559058	0.0176153	-2.68265	0.640788	0.355403	0.241092	0.412583	2.41615	0.0542229	0.109083	-5.27713
mRNA-capping enzyme;Polynucleotide 5-triphosphatase;mRNA guanylyltransferase	RNGTT									0.395789	0.519717		0.458094	2.17535	0.0849568	0.152995	-5.45415
mRNA cap guanine-N7 methyltransferase	RNMT	0.154631	0.341554	0.342141	0.280332	1.96155	0.108678	0.168806	-5.99995	-0.26013	-0.864707	-0.413578	-0.5122	-2.71398	0.0367109	0.0816736	-4.86231
rRNA methyltransferase 3, mitochondrial	RNMTL1	0.443197	0.297245	0.151647	0.298028	2.02137	0.100781	0.158371	-5.92113	0.331994	0.347514	0.561452	0.414771	2.58097	0.0436394	0.092974	-5.04711
RNA-binding protein with serine-rich domain 1	RNPS1	1.42071	1.11407	0.751354	1.09952	5.9141	0.00216178	0.00853627	-1.57975	0.664984	1.12595	1.26146	1.02002	5.44353	0.00187308	0.010312	-1.55647
Retinitis pigmentosa 9 protein	RP9	-0.10458	0.118088	-0.231552	-0.0727149	-0.477869	0.653444	0.720075	-7.56987	-0.737296	-0.034512	-1.19592	-0.66	-2.59775	0.0426925	0.0914216	-5.02374
RNA polymerase II-associated protein 1	RPAP1	-0.887339	-0.256366	-1.00784	-0.722438	-3.52088	0.0176924	0.041677	-4.00539	-1.25975	-1.23256		-1.23841	-5.92712	0.00238705	0.0121653	-1.40674
Putative RNA polymerase II subunit B1 CTD phosphatase RPAP2	RPAP2	7.02923	7.6351	6.52383	7.04496	27.3113	1.64e-06	5.23e-05	6.28905	7.74217	7.47082	7.44013	7.55165	45.7112	1.53e-08	3.15e-06	10.1282
RNA polymerase II-associated protein 3	RPAP3	2.88575	2.97655	2.16147	2.67975	12.2725	7.62e-05	0.00091098	2.2787		2.1455
Ribosome production factor 2 homolog	RPF2									1.00396	0.254481	0.354054	0.536306	2.56264	0.0446988	0.0944859	-5.07264
60S ribosomal protein L10;60S ribosomal protein L10-like	RPL10;RPL10L	0.321678	0.353032	-0.271847	0.134989	0.71243	0.508901	0.593718	-7.41371	0.0262173	-0.128167	-1.20473	-0.441644	-1.57959	0.167779	0.257821	-6.4191
60S ribosomal protein L10a	RPL10A	0.275047	0.123468	0.136382	0.177383	1.26159	0.264214	0.350389	-6.87602	0.426506	-0.203341	0.00412894	0.0767844	0.402802	0.70174	0.773083	-7.53826
60S ribosomal protein L11	RPL11	0.241639	0.0114227	0.0318328	0.0948443	0.654241	0.54262	0.620713	-7.45735	-0.154674	-0.508971	-0.245032	-0.303086	-1.80907	0.122935	0.202263	-6.11638
60S ribosomal protein L12	RPL12		0.219978	0.783966	0.499388	2.11512	0.10433	0.163739	-5.63985	0.344521	0.5966	0.0631817	0.33476	1.8593	0.114822	0.193436	-6.0485
60S ribosomal protein L13	RPL13	-0.197588	0.0134183	-0.329577	-0.171826	-1.13293	0.30998	0.400729	-7.01902	-0.583561	-0.410544	-0.65996	-0.552426	-3.43222	0.0150674	0.0427533	-3.89239
60S ribosomal protein L13a	RPL13A;RPL13a	0.216016	0.696322	0.105329	0.341176	1.88723	0.119398	0.182959	-6.0975	-0.554785	-0.58373	-0.48423	-0.541995	-3.4824	0.0141998	0.0407514	-3.82695
60S ribosomal protein L14	RPL14	0.433741	0.625525	0.228882	0.429135	2.75563	0.0412466	0.0793997	-4.9558	-0.442994	-0.773992	-1.16755	-0.799947	-3.97775	0.00807531	0.0270226	-3.20028
60S ribosomal protein L15;Ribosomal protein L15	RPL15	-0.0773958	-0.134094	0.295252	0.029561	0.182678	0.86242	0.899662	-7.68411	-0.530654	-0.806914	-0.912418	-0.750013	-4.42072	0.00503118	0.0201149	-2.67061
60S ribosomal protein L17	RPL17;RPL17-C18orf32	-0.414135	-0.345244	-0.791364	-0.51829	-3.15666	0.0261636	0.055961	-4.44779	-0.65825	-0.372179	-1.00598	-0.681641	-3.59213	0.0124899	0.0370277	-3.68508
60S ribosomal protein L18	RPL18	0.0435179	-0.140906	-0.1563	-0.0845182	-0.590114	0.581459	0.659022	-7.5018	-0.32198	0.281119	-0.441569	-0.160547	-0.790547	0.460773	0.560147	-7.28442
60S ribosomal protein L18a	RPL18A	0.233399	0.0509027	0.280334	0.189339	1.31486	0.247133	0.331664	-6.8145	-0.474423	-0.523484	-0.922913	-0.642222	-3.63184	0.0119288	0.035701	-3.63417
60S ribosomal protein L19;Ribosomal protein L19	RPL19	0.0762765	-0.488423	-0.0675472	-0.160238	-0.918925	0.401408	0.491585	-7.23577	-0.0186437	-0.561416	0.252888	-0.107834	-0.513847	0.62663	0.716067	-7.48074
60S ribosomal protein L21	RPL21	-0.533776	-0.396363	-0.315961	-0.413893	-2.89138	0.0352563	0.0701709	-4.78162	-0.230881	-0.471677	-0.584232	-0.426042	-2.54191	0.0459307	0.0962247	-5.10154
60S ribosomal protein L22	RPL22	-0.109375	-0.231316	0.142234	-0.0659674	-0.428034	0.686915	0.751114	-7.59593	-0.0978999	-0.28247	-0.0576355	-0.145853	-0.909589	0.399808	0.500058	-7.17918
60S ribosomal protein L22-like 1	RPL22L1	0.500142	-0.188743	-0.166258	0.0480091	0.240798	0.819531	0.866175	-7.66944	-0.211315	0.0264825	-0.406734	-0.197854	-1.15231	0.295146	0.39679	-6.93237
60S ribosomal protein L23	RPL23	-0.463625	-0.0218674	-0.230412	-0.238683	-1.49128	0.19768	0.274878	-6.6028	0.0729989	0.121136	0.0275964	0.0739098	0.474756	0.652573	0.735022	-7.50246
60S ribosomal protein L23a	RPL23A	-0.514936	-0.696738	-0.511053	-0.572508	-4.0256	0.0106477	0.0280298	-3.42531	-0.532669	-0.743531	-0.379317	-0.551612	-3.30572	0.0175272	0.0474822	-4.05885
60S ribosomal protein L24	RPL24	-0.840342	-0.571835	-0.467595	-0.626337	-4.05652	0.0103344	0.0273807	-3.39103	-0.705551	-0.699163	-0.600333	-0.667252	-4.2831	0.00580984	0.0220541	-2.83204
60S ribosomal protein L26	RPL26	-0.476285	-0.757765	-0.603634	-0.608666	-4.18159	0.0091719	0.0251666	-3.25388	-0.559181	-0.661	-0.605303	-0.610213	-3.91389	0.00866635	0.0285173	-3.27905
60S ribosomal protein L26-like 1	RPL26L1	0.312259	0.144091	-0.519779	-0.0214695	-0.100823	0.923714	0.942561	-7.69801	0.317308	-0.0920863	-0.381088	-0.0513624	-0.260343	0.803732	0.852567	-7.59255
60S ribosomal protein L27	RPL27	-0.0081295	0.0628436	0.349665	0.134955	0.876066	0.422142	0.511386	-7.27547	0.900014	0.488672	0.589765	0.659692	3.8391	0.00942128	0.0300397	-3.37208
60S ribosomal protein L27a	RPL27A	-0.415689	-0.520948	-0.947208	-0.630953	-3.63574	0.0157074	0.0378699	-3.86997	-0.724288	-0.601067	-1.04751	-0.792865	-4.5405	0.00444884	0.0186407	-2.53241
60S ribosomal protein L28	RPL28	-0.1343	-0.225244	-0.322833	-0.226829	-1.60022	0.172071	0.244921	-6.4671	-0.604172	-0.435973	-0.657255	-0.567133	-3.54628	0.0131748	0.0386933	-3.74416
60S ribosomal protein L29	RPL29	-0.511794	-0.254165	-0.763885	-0.510607	-3.06372	0.0290086	0.0603501	-4.56369	-0.852232	-0.481157	-0.823088	-0.721307	-4.24293	0.00606218	0.0226117	-2.87968
60S ribosomal protein L3	RPL3	0.10876	-0.16737	-0.046605	-0.0350564	-0.239383	0.820567	0.866245	-7.66985	0.409216	-0.100049	0.32115	0.21149	1.16529	0.290267	0.391908	-6.91811
60S ribosomal protein L30	RPL30	0.417828	-0.158846	-0.294784	-0.0120006	-0.0612387	0.953605	0.964566	-7.70186	0.305229	0.0142533	-0.0296663	0.0967696	0.577496	0.585638	0.675231	-7.44205
60S ribosomal protein L31	RPL31	-0.4691	-0.154388	-0.291465	-0.304571	-2.03783	0.0987164	0.156725	-5.89941	-0.526525	-0.671579	-0.646368	-0.614302	-3.90284	0.00877355	0.0285877	-3.29275
60S ribosomal protein L32	RPL32	0.168159	0.186189	-0.211049	0.0478539	0.298204	0.777864	0.833329	-7.65111	-0.649434	-0.631911	-1.0605	-0.786477	-4.42003	0.00503478	0.0201149	-2.67142
60S ribosomal protein L34	RPL34	-0.21138	-0.507394	-0.910277	-0.544576	-2.86319	0.0364156	0.0722447	-4.81761	-0.61394	-0.939164	-1.15216	-0.900984	-4.95958	0.00293857	0.0138344	-2.06529
60S ribosomal protein L35	RPL35	-0.356046	-0.288135	-0.889038	-0.512621	-2.77803	0.0401842	0.0783338	-4.92691	-0.652024	-0.734289	-0.783606	-0.721934	-4.60502	0.00416711	0.0178773	-2.45884
60S ribosomal protein L35a	RPL35A	-0.0162086	-0.211814	-0.176217	-0.134918	-0.946668	0.388425	0.480608	-7.20937	-0.587758	-0.895503	-1.10642	-0.864515	-4.79831	0.00343731	0.0153216	-2.24206
60S ribosomal protein L36	RPL36	-0.555852	0.318104	0.134283	-0.035492	-0.161775	0.877988	0.90974	-7.68842	-0.625551	-0.15643	-0.752477	-0.509186	-2.70124	0.0373202	0.0821443	-4.87996
60S ribosomal protein L36a	RPL36A;RPL36A-HNRNPH2	-0.540467	-0.807834	-1.22633	-0.865262	-4.5403	0.00659388	0.0199599	-2.87346	-1.19667	-0.736939	-1.06577	-1.00471	-5.74703	0.0014328	0.00841602	-1.25319
60S ribosomal protein L36a-like	RPL36AL	-0.274598	-0.930703	-0.928406	-0.711231	-3.62609	0.0158639	0.0381726	-3.88127	-0.600858	-0.579585	-1.16219	-0.785442	-4.0516	0.00744763	0.0257189	-3.10994
60S ribosomal protein L37	RPL37	-0.502258	-0.0432348	0.153366	-0.130649	-0.704404	0.513464	0.597909	-7.41991	-0.731169	-0.507572	-0.0807755	-0.439144	-2.30339	0.0630097	0.12163	-5.43469
60S ribosomal protein L37a	RPL37A	0.0854548	-0.274728	-0.098065	-0.095887	-0.629004	0.557698	0.6356	-7.4753	-0.399266	-0.248212	-0.349658	-0.333012	-2.12168	0.0804445	0.145915	-5.68789
60S ribosomal protein L38	RPL38	0.398589	0.531743	-0.179295	0.249742	1.27359	0.260272	0.345907	-6.86227	0.0131918	0.26135	-0.0878386	0.0616113	0.369876	0.724804	0.791555	-7.55279
60S ribosomal protein L3-like	RPL3L
60S ribosomal protein L4	RPL4	0.262646	0.240211	0.498718	0.332623	2.26636	0.0742507	0.126699	-5.597	0.0300027	-0.143659	-0.54564	-0.22044	-1.18693	0.282282	0.382771	-6.8941
60S ribosomal protein L5	RPL5	-0.333132	-0.266268	-0.203699	-0.267257	-1.91988	0.11456	0.175982	-6.05472	-0.41896	-0.466291	-0.126848	-0.338464	-2.03168	0.0908618	0.161091	-5.81249
60S ribosomal protein L6	RPL6	0.329426	-0.0066683	0.0772651	0.134478	0.888491	0.416046	0.505492	-7.2641	-0.205331	-0.501262	-0.628205	-0.44565	-2.58289	0.0435295	0.0928975	-5.04443
60S ribosomal protein L7	RPL7	-0.0292431	-0.180918	-0.341523	-0.184298	-1.23548	0.272973	0.36084	-6.9057	-0.860934	-1.25523	-1.68213	-1.27888	-5.96113	0.00119348	0.00746369	-1.04618
60S ribosomal protein L7a	RPL7A	0.379142	-0.542663	-0.28097	-0.148479	-0.669123	0.533856	0.61413	-7.44648	-0.27946	-0.418588	-0.343658	-0.348894	-2.22241	0.0702354	0.131333	-5.54772
60S ribosomal protein L7-like 1	RPL7L1	0.12178	0.193659	-0.043907	0.0897707	0.620822	0.562644	0.640645	-7.481	-0.510437	-0.723538	-1.03102	-0.756346	-4.18536	0.00644582	0.0234907	-2.9484
60S ribosomal protein L8	RPL8	-0.0813973	-0.346639	-0.376738	-0.269206	-1.79549	0.134159	0.199137	-6.21709	-0.642882	-0.599896	-0.919608	-0.721503	-4.3374	0.00548735	0.0213548	-2.76801
60S ribosomal protein L9	RPL9	0.0845531	0.711103	0.340972	0.379851	2.10573	0.0906567	0.14619	-5.80965	0.834642	-0.001235	0.472612	0.436879	2.06192	0.0872155	0.156391	-5.77071
60S acidic ribosomal protein P0;60S acidic ribosomal protein P0-like	RPLP0;RPLP0P6	1.23243	0.312923	1.35437	0.968013	3.85088	0.0126382	0.0319063	-3.62171	0.385449	0.372493	1.23347	0.663922	2.91419	0.0284246	0.0680565	-4.5865
60S acidic ribosomal protein P1	RPLP1		1.95463	1.33754	1.65006	6.68059	0.00294965	0.0107514	-1.432		1.47605	0.606723	1.0366	3.58841	0.0174275	0.0474416	-3.69548
60S acidic ribosomal protein P2	RPLP2	0.48289	1.38764	1.20995	1.02471	4.58023	0.00636299	0.019404	-2.83229	-0.212608	0.938872	0.228127	0.320066	1.27334	0.252279	0.351568	-6.79566
Dolichyl-diphosphooligosaccharide--protein glycosyltransferase subunit 1	RPN1			-0.134605
Ribonuclease P protein subunit p30	RPP30	0.945645	0.692143	-0.072421	0.524241	2.18079	0.0825541	0.136105	-5.7103	-0.013109	0.163652	0.220772	0.124504	0.778593	0.46725	0.565832	-7.29434
Ribonuclease P protein subunit p38	RPP38									0.204259	-0.0066358	0.135034	0.111159	0.697433	0.512914	0.609965	-7.35842
Regulation of nuclear pre-mRNA domain-containing protein 1A	RPRD1A	5.01794	5.46576	4.65964	5.05779	24.9067	2.56e-06	7.17e-05	5.87032	4.23003	4.14171	5.2673	4.54609	17.1832	3.91e-06	8.62e-05	5.29162
Regulation of nuclear pre-mRNA domain-containing protein 1B	RPRD1B	4.65673	6.52066	7.32599	6.15591	11.8478	9e-05	0.00101685	2.09047	5.27044	5.8262	4.95675	5.35108	24.7175	5.03e-07	1.76e-05	7.33656
Regulation of nuclear pre-mRNA domain-containing protein 2	RPRD2	9.7291	9.3541	7.63663	8.90661	20.3126	6.85e-06	0.00015619	4.89222	8.19886	8.20804	5.98882	7.47289	16.0394	5.75e-06	0.00012055	4.88509
40S ribosomal protein S10	RPS10;RPS10-NUDT3	-0.273058	-0.517345	-0.120042	-0.301904	-1.94356	0.111178	0.171643	-6.02361	-0.24092	-0.665876	0.527779	-0.123855	-0.480868	0.648479	0.731066	-7.49917
40S ribosomal protein S11	RPS11	-0.598434	-0.464149	-0.588552	-0.550711	-3.93299	0.0116536	0.0299732	-3.52883	-0.681492	-0.786158	-0.976518	-0.814723	-4.9723	0.00290287	0.0137711	-2.0515
40S ribosomal protein S12	RPS12	1.6379	1.3835	1.23908	1.42024	9.0108	0.00032396	0.00226775	0.624086	0.938754	1.06194	0.726565	0.909743	5.48653	0.00180212	0.0101128	-1.51278
40S ribosomal protein S13	RPS13	0.201943	-0.0160129	-0.242064	-0.0183251	-0.114382	0.913505	0.935025	-7.69626	-0.112345	-0.405945	-0.768164	-0.427321	-2.22342	0.0701404	0.131333	-5.54631
40S ribosomal protein S14	RPS14	-0.281229	-0.443774	-0.62728	-0.450974	-2.96903	0.0322712	0.0653917	-4.68296	-0.394682	-0.215561	-0.258212	-0.289396	-1.83303	0.118995	0.197746	-6.08405
40S ribosomal protein S15	RPS15	0.586903	0.770383	0.156626	0.505211	2.79875	0.0392287	0.0769582	-4.90024	0.307634	0.434228	0.217411	0.321038	2.01598	0.0928168	0.163633	-5.83416
40S ribosomal protein S15a	RPS15A	0.0313722	0.242494	0.0408114	0.105239	0.729835	0.499105	0.58446	-7.40007	0.200608	-0.0568453	-0.916584	-0.258681	-1.01819	0.349778	0.450021	-7.07371
40S ribosomal protein S16	RPS16	0.828778	0.951221	0.674228	0.819798	5.57981	0.00278079	0.0102573	-1.87254	0.154926	0.491345	0.265464	0.306388	1.85747	0.115108	0.193436	-6.05098
40S ribosomal protein S17	RPS17	0.0986158	0.235899	-0.448084	-0.0381867	-0.19852	0.850668	0.891176	-7.68051	-0.09634	-0.556589	-0.807615	-0.487708	-2.44923	0.0518977	0.105902	-5.23091
40S ribosomal protein S18	RPS18	0.783748	0.539436	0.103023	0.476607	2.53755	0.0533823	0.0980135	-5.23952	-0.0161607	-0.0360737	-0.592113	-0.215262	-1.12161	0.306972	0.40789	-6.96572
40S ribosomal protein S19	RPS19	-0.203211	-0.670684	0.129141	-0.246805	-1.22457	0.276714	0.365002	-6.91801	-0.254632	-0.790004	0.54277	-0.166733	-0.60447	0.568755	0.660271	-7.42444
Active regulator of SIRT1	RPS19BP1	0.774544	-0.0914252	-0.154865	0.17635	0.747041	0.489551	0.576053	-7.38633	-0.569313	-1.00866	-0.0845747	-0.553436	-2.5088	0.0479741	0.0995106	-5.14773
40S ribosomal protein S2	RPS2	0.835815	0.520473	0.466489	0.607895	3.90126	0.0120232	0.0306679	-3.5646	0.342233	0.0252626	0.1982	0.188826	1.1459	0.297586	0.398113	-6.93939
40S ribosomal protein S20	RPS20	0.22517	0.122183	0.262574	0.202326	1.44761	0.208958	0.287122	-6.65623	-0.249084	-0.129993	0.383893	0.00153958	0.00801622	0.993877	0.99715	-7.63201
40S ribosomal protein S21	RPS21	0.437499	0.0692444	0.0440553	0.183138	1.14835	0.304145	0.393599	-7.00233	0.193361	0.230573	0.0738031	0.166068	1.05449	0.334226	0.435811	-7.03661
40S ribosomal protein S23	RPS23	0.474024	0.299312	-0.250037	0.174681	0.890283	0.415173	0.504929	-7.26245	-0.319511	-0.145164	-0.770511	-0.410198	-2.15071	0.0773541	0.142143	-5.64756
40S ribosomal protein S24	RPS24	-1.06172	-0.10879	-0.346995	-0.506091	-2.20998	0.0796146	0.132548	-5.67164	-0.565392	-0.432361	-0.685234	-0.560946	-3.48586	0.0141422	0.0406789	-3.82246
40S ribosomal protein S25	RPS25	0.279201	-0.269143	0.326801	0.112201	0.611318	0.568425	0.646033	-7.48753	0.28812	-0.192973	0.548726	0.215237	1.06876	0.328268	0.430274	-7.02178
40S ribosomal protein S26;Putative 40S ribosomal protein S26-like 1	RPS26;RPS26P11	-0.168333	0.447244	-0.200187	0.0262339	0.136038	0.897241	0.924248	-7.69301	-0.0812391	0.207554	-0.900915	-0.260019	-1.03448	0.342726	0.443672	-7.05717
Ubiquitin-40S ribosomal protein S27a;Ubiquitin;40S ribosomal protein S27a	RPS27A	0.204576	-0.297939	0.192251	0.0335761	0.193864	0.854117	0.893271	-7.6816	-0.102099	-0.28968	0.295177	-0.0324319	-0.174819	0.867255	0.898714	-7.61418
40S ribosomal protein S27;40S ribosomal protein S27-like	RPS27L	1.41247	1.27258	0.993345	1.22327	7.67622	0.00067608	0.00387409	-0.22792	0.643534	0.791524	0.569123	0.669204	4.18818	0.00642638	0.0234907	-2.94501
40S ribosomal protein S28	RPS28	-0.46654	1.04553	0.334557	0.306616	0.979189	0.373642	0.467338	-7.17774	0.483331	0.526165	0.502676	0.504858	3.25736	0.0185827	0.0492794	-4.12305
40S ribosomal protein S29	RPS29	-0.373437	-0.485658	0.139139	-0.239708	-1.30097	0.251483	0.336403	-6.83065	0.0227165	-0.921597	0.00206028	-0.297518	-1.23606	0.264863	0.364259	-6.83863
40S ribosomal protein S3	RPS3	0.114769	0.348251	0.318497	0.261823	1.805	0.132545	0.198015	-6.20474	0.123021	-0.0977949	0.311978	0.114948	0.67601	0.525453	0.622912	-7.37435
40S ribosomal protein S3a	RPS3A	-0.107988	-0.170068	-0.218696	-0.165778	-1.1947	0.287186	0.375583	-6.9514	-0.192419	-0.197485	-0.511551	-0.299803	-1.78805	0.126495	0.206705	-6.14463
40S ribosomal protein S4, X isoform	RPS4X	0.195684	-0.161813	-0.542897	-0.168941	-0.871016	0.42464	0.513402	-7.28005	-0.270554	-0.525252	-0.651164	-0.484112	-2.86253	0.0303483	0.0716358	-4.65735
40S ribosomal protein S5;40S ribosomal protein S5, N-terminally processed	RPS5	0.105457	0.0724979	0.143617	0.107284	0.77866	0.47234	0.559004	-7.36041	-0.567196	-0.844067	-0.292398	-0.566226	-3.14773	0.0212443	0.054834	-4.26964
40S ribosomal protein S6	RPS6	-0.6824	-0.476123	-1.09266	-0.756178	-4.15389	0.00941573	0.025756	-3.28405	-0.97759	-0.394213	-1.02523	-0.80137	-4.08086	0.00721432	0.025163	-3.07438
40S ribosomal protein S7	RPS7	-0.220675	-0.597903	-0.345587	-0.387653	-2.51158	0.0550727	0.100221	-5.27358	0.220767	-0.332918	0.213498	0.0342302	0.181091	0.862553	0.896057	-7.61288
tr|A0A2R8Y623|A0A2R8Y623_HUMAN 40S ribosomal protein S7	RPS7	-0.762321	-0.278637	-0.127988	-0.390409	-2.12274	0.088749	0.143489	-5.78714	-0.194211	0.0230653	0.136267	-0.0119674	-0.0727537	0.944483	0.962868	-7.62894
40S ribosomal protein S8	RPS8	-0.287724	-0.472114	-0.546822	-0.434973	-2.98187	0.0318056	0.0645543	-4.66672	-0.570957	-0.674907	-1.14313	-0.799372	-4.24391	0.00605588	0.0226117	-2.87852
40S ribosomal protein S9	RPS9	0.226995	0.294315	-0.0407355	0.159833	1.04933	0.343342	0.434735	-7.10713	-0.109975	0.103573	-0.528322	-0.178533	-0.937539	0.386425	0.488177	-7.15286
40S ribosomal protein SA	RPSA	0.0361557	0.803986	0.775057	0.540579	2.55178	0.0524802	0.0969349	-5.22087	0.550788	0.0349988	0.27619	0.286819	1.60281	0.162603	0.252648	-6.38913
RNA pseudouridylate synthase domain-containing protein 3	RPUSD3	0.449446	0.560384		0.504991	2.64815	0.0591697	0.105801	-4.9981	0.829888	0.0609411	0.319091	0.400968	1.9493	0.101607	0.175923	-5.92581
RNA pseudouridylate synthase domain-containing protein 4	RPUSD4		1.51168	0.245473	0.877719	2.35302	0.080549	0.133382	-5.35002		-0.109848
Ribosome-binding protein 1	RRBP1	-0.185803	-0.0815599	0.235299	-0.0101527	-0.0637079	0.951738	0.963468	-7.70168	-0.0333448	0.437693	0.202191	0.203146	1.16804	0.289242	0.390943	-6.91507
Ribosomal RNA processing protein 1 homolog A	RRP1	-0.156203	-0.499812	-0.552565	-0.401477	-2.53029	0.0538491	0.0985766	-5.24903	-0.0206725	-0.106669	0.43729	0.104902	0.569587	0.590645	0.679268	-7.44708
RRP12-like protein	RRP12	-0.136369	-0.482236	-0.455404	-0.356703	-2.30626	0.0706909	0.121876	-5.54422	-0.692777	-0.954495	-0.602695	-0.751017	-4.51444	0.0045687	0.018891	-2.56229
RRP15-like protein	RRP15	0.148698	-0.0494676	0.202945	0.101572	0.69732	0.517515	0.600275	-7.42533	-0.627307	-0.369565	0.107989	-0.294662	-1.4766	0.192697	0.288014	-6.54991
Ribosomal RNA processing protein 1 homolog B	RRP1B	-0.587782	-0.902231	-0.796801	-0.763213	-5.11013	0.00404248	0.013839	-2.307	-0.782164	-0.470336	-0.456383	-0.569317	-3.41341	0.0154075	0.0430384	-3.917
Ribosomal RNA processing protein 36 homolog	RRP36	-0.536924	-0.322499	-0.617451	-0.492509	-3.30844	0.0221703	0.0496615	-4.26108	-0.354654	-1.06223	-0.388935	-0.601098	-2.91143	0.0285241	0.0681651	-4.59028
Ribosomal RNA-processing protein 7 homolog A	RRP7A	0.157234	-0.304795	-0.1218	-0.0898099	-0.554572	0.603717	0.678013	-7.52472	-0.253877	-0.375877	-0.459884	-0.362696	-2.27748	0.0652329	0.124806	-5.47087
Ribosomal RNA-processing protein 8	RRP8		0.400708	0.206268	0.303749	1.55835	0.196621	0.273714	-6.32049	0.220115	0.46333	-0.419251	0.084899	0.385245	0.713997	0.782389	-7.54616
U3 small nucleolar RNA-interacting protein 2	RRP9		-0.189911	0.676306	0.244252	0.842702	0.448392	0.534772	-7.0929		-0.565605	0.685767	0.0560834	0.157719	0.881215	0.909432	-7.4149
Ribosome biogenesis regulatory protein homolog	RRS1	-0.277179	-0.279546	-0.0866849	-0.215458	-1.5078	0.193568	0.270381	-6.58243	0.240172	-0.0829067	-0.129898	0.00783625	0.0460362	0.964849	0.978077	-7.6308
Round spermatid basic protein 1	RSBN1	0.132383	-0.148711	-0.368302	-0.128179	-0.771646	0.476119	0.562936	-7.36623	0.16127	-0.354423	-0.443653	-0.208746	-1.08129	0.323109	0.424841	-7.00864
Round spermatid basic protein 1-like protein	RSBN1L	-0.218287	-0.41306	-0.423518	-0.350129	-2.43776	0.0602062	0.107188	-5.37063	-0.177325	-0.536311	-0.279548	-0.329067	-1.96035	0.100094	0.173542	-5.91066
Ribosomal L1 domain-containing protein 1	RSL1D1	-0.375668	-0.2291	-0.443851	-0.350623	-2.44755	0.0594963	0.106231	-5.35774	-0.758196	-0.437062	-1.22801	-0.814216	-3.90034	0.00879798	0.0285877	-3.29585
Serine/Arginine-related protein 53	RSRC1									2.42614	2.02893	-0.185204	1.41965	2.8053	0.0326457	0.0750195	-4.7361
tRNA-splicing ligase RtcB homolog	RTCB	0.953668	0.531114	0.655158	0.714032	4.48513	0.00692925	0.0207382	-2.93075	-0.0501294	0.191439	0.0307005	0.0581117	0.362743	0.729845	0.794987	-7.55579
Runt-related transcription factor 1	RUNX1
RuvB-like 1	RUVBL1	0.739715	1.24477	0.900547	0.960225	5.73933	0.00246243	0.00930586	-1.73119	0.792561	0.748823	0.728225	0.756831	4.87005	0.00320439	0.0145785	-2.16297
RuvB-like 2	RUVBL2	0.96469	0.736711	0.713486	0.804884	5.49547	0.00296866	0.0107888	-1.94852	0.465193	0.524376	0.69557	0.560556	3.50445	0.0138363	0.039982	-3.79831
Protein S100-A10	S100A10	0.741924	1.27679	1.04854	1.01984	6.0252	0.00199319	0.00810433	-1.48529	0.448227	0.359624	0.338552	0.382418	2.4458	0.0521341	0.10604	-5.2357
Protein S100-A13	S100A13	0.798177	2.92989	-0.0554432	1.22461	2.09195	0.0922344	0.148346	-5.82788	0.0618977	3.19952	0.431102	1.23384	2.03761	0.0901347	0.160027	-5.80431
Protein S100-A16	S100A16	1.42924	0.339108	-0.252293	0.508353	1.46879	0.203413	0.281895	-6.63039	0.806632	-0.162069	-0.533854	0.0361673	0.127569	0.902864	0.927964	-7.62252
Protein S100-A7;Protein S100-A7A	S100A7;S100A7A									-1.37479		4.46641	1.56266	1.15316	0.303995	0.40479	-6.72269
Protein S100-A8;Protein S100-A8, N-terminally processed	S100A8	-2.13362	4.78098		1.3289	0.750187	0.496233	0.582246	-7.17227	-2.11146		4.87459	1.38736	0.854748	0.434008	0.535376	-7.01972
Protein S100-A9	S100A9	-2.29376	2.08011	1.02255	0.271155	0.316433	0.764801	0.822195	-7.6445	-0.508486	0.604754	3.81454	1.30827	1.67185	0.148102	0.23595	-6.29905
Scaffold attachment factor B1	SAFB	1.87555	1.48688	1.41713	1.5967	9.58868	0.00024276	0.00189293	0.956687	0.820844	1.01329	1.11336	0.980767	6.04699	0.00111068	0.00710207	-0.964722
Scaffold attachment factor B2	SAFB2	1.80133	1.75327	1.41006	1.66017	10.429	0.00016397	0.00147456	1.40702	0.730625	1.2828	1.10086	1.03242	5.70691	0.00148355	0.00859364	-1.2926
Sorting and assembly machinery component 50 homolog	SAMM50
Histone deacetylase complex subunit SAP18	SAP18	2.60192	1.41627	2.23144	2.07961	7.87216	0.00060277	0.0036049	-0.0946969	1.98982	1.62708	1.74272	1.78374	10.6623	5.54e-05	0.00080278	2.41691
Histone deacetylase complex subunit SAP30	SAP30	0.206131	-0.473893	1.97492	0.568353	1.16846	0.296681	0.38556	-6.98038	-0.170592	-0.150114	2.50256	0.733269	1.33568	0.23243	0.328941	-6.72227
SAP30-binding protein	SAP30BP		0.779777	1.44018	1.11427	4.43196	0.0123263	0.031354	-3.14738	0.228103	1.40366	2.00699	1.21256	3.52731	0.0134703	0.0392536	-3.76869
U4/U6.U5 tri-snRNP-associated protein 1	SART1	0.271068	0.132907	0.243685	0.215368	1.54079	0.185608	0.261336	-6.54153	0.261985	0.0842857	0.666513	0.336504	1.82133	0.120903	0.199704	-6.09985
Splicing factor, arginine/serine-rich 19	SCAF1	0.566831	1.19511	0.322117	0.695416	3.21355	0.0245783	0.0536889	-4.37743	-0.0546729	0.917277	0.132482	0.332341	1.42042	0.207718	0.306098	-6.61962
Protein SCAF11	SCAF11	4.03528	4.09634	2.78902	3.64385	11.7317	9.42e-05	0.00105168	2.03778	3.58422	4.49341	3.90739	3.99198	18.056	2.96e-06	6.89e-05	5.58107
Splicing factor, arginine/serine-rich 15	SCAF4	1.44902	1.81248	0.874281	1.37724	6.17493	0.00178993	0.0074249	-1.36015	1.03624	1.25292	0.34065	0.876052	3.89605	0.00884011	0.0286392	-3.30117
Protein SCAF8	SCAF8	1.78006	2.46631	0.838983	1.7074	5.05791	0.00422079	0.0142858	-2.35707	1.68769	1.74603	0.255575	1.22924	3.74721	0.0104518	0.0322006	-3.4875
Protein SCAI	SCAI;C9orf126		0.848737	1.51249	1.18387	4.72624	0.00993107	0.0268874	-2.88838
Protein SDA1 homolog	SDAD1	0.00795084	-0.119546	0.018944	-0.0300421	-0.214632	0.838761	0.880199	-7.67654	-0.366259	-0.550223	-0.0909401	-0.334419	-1.92721	0.104701	0.180039	-5.95603
Stromal cell-derived factor 2-like protein 1	SDF2L1									0.430454
Serum deprivation-response protein	SDPR		0.0207862	2.17966	1.09023	1.89577	0.133381	0.198582	-5.9094	0.913583	0.782053	1.40479	1.03444	5.43059	0.00189505	0.010312	-1.56966
Nucleoporin SEH1	SEH1L									0.910295	2.32318	2.05	1.76203	5.90766	0.00124862	0.00769372	-1.09735
Septin-2	SEPT2										0.664341	-0.006656	0.327299	1.26064	0.266286	0.365816	-6.60315
Septin-7	SEPT7									0.889425	0.154419	0.0232453	0.353744	1.58199	0.167236	0.257302	-6.41601
Septin-9	SEPT9
Plasminogen activator inhibitor 1 RNA-binding protein	SERBP1	-0.34086	0.00628735	-0.162733	-0.165504	-1.09197	0.325955	0.417873	-7.06269	-0.343221	-0.201383	-0.236105	-0.259436	-1.65703	0.151104	0.239217	-6.3185
Serpin H1	SERPINH1		1.22914	1.47384	1.35046	6.80527	0.00275908	0.0102077	-1.35216	1.53404	1.22168	1.02509	1.2588	7.05205	0.00050554	0.0042692	-0.0727428
Protein SET;Protein SETSIP	SET;SETSIP									1.46039		1.63242	1.54922	7.29649	0.00097405	0.0065827	-0.373828
Histone-lysine N-methyltransferase SETD2	SETD2	4.67593	4.37282	4.71399	4.58143	29.9628	1.05e-06	4.7e-05	6.69265	4.54763	4.00623	4.71385	4.42311	22.1228	9.41e-07	2.82e-05	6.73474
Splicing factor 1	SF1	0.968397	1.0393	0.711857	0.907617	5.96752	0.00207869	0.00831477	-1.53415	0.203495	0.547684	0.282045	0.3447	2.07177	0.0860604	0.154674	-5.75708
Splicing factor 3A subunit 1	SF3A1	0.906486	1.34583	1.17464	1.14028	7.15828	0.00092743	0.00463168	-0.595207	0.076609	0.618806	0.33613	0.345712	1.92116	0.105565	0.180537	-5.9643
Splicing factor 3A subunit 2	SF3A2	0.842689	0.976146	1.16203	0.993463	6.65894	0.00128202	0.00582824	-0.971808	-0.0885197	0.282074	0.535019	0.243245	1.29696	0.244587	0.342748	-6.76808
Splicing factor 3A subunit 3	SF3A3	0.823947	1.58895	1.14028	1.18452	5.98755	0.00204852	0.00824763	-1.51714	0.325215	0.889785	0.518207	0.578389	3.1704	0.0206613	0.0535491	-4.23921
Splicing factor 3B subunit 1	SF3B1	0.837968	1.08427	0.889699	0.939843	6.43654	0.00149068	0.00654354	-1.14727	0.299526	0.612208	0.250142	0.386671	2.29114	0.064051	0.122919	-5.45181
Splicing factor 3B subunit 2	SF3B2	0.840495	1.07405	0.82045	0.91029	6.18713	0.00177448	0.00740317	-1.35006	0.265356	0.560713	0.284785	0.370683	2.25076	0.067612	0.127419	-5.50817
Splicing factor 3B subunit 3	SF3B3	1.48967	1.9744	1.53039	1.66562	9.80901	0.00021838	0.00180048	1.07841	0.68698	1.20334	0.456348	0.782718	3.86026	0.00920049	0.0295026	-3.34568
Splicing factor 3B subunit 4	SF3B4	0.816297	1.80578	0.9213	1.1786	4.83196	0.00510693	0.0162998	-2.57791	0.697642	1.55008	0.523334	0.924301	3.79994	0.00984585	0.0308634	-3.42112
Splicing factor 3B subunit 5	SF3B5	0.850382	1.40485	1.38079	1.21227	6.76884	0.00119181	0.00549927	-0.886913	0.711248	1.06967	0.814877	0.863798	5.15734	0.00243595	0.012205	-1.85351
Splicing factor 3B subunit 6	SF3B6	1.29382	0.903177	1.09652	1.1013	7.10684	0.00095802	0.00468366	-0.632944	1.17825	0.900281	0.55927	0.880279	4.67311	0.00389157	0.0168679	-2.38186
Splicing factor, proline- and glutamine-rich	SFPQ	0.383055	0.499953	0.532197	0.472632	3.36695	0.0208198	0.0470643	-4.19	0.150982	0.116105	-0.117269	0.0486893	0.297851	0.776356	0.830611	-7.58044
Secreted frizzled-related protein 1	SFRP1	0.368618	-0.0479722	0.00772404	0.108945	0.680627	0.527147	0.607816	-7.43794	0.146941	-0.567608	-0.465871	-0.294933	-1.43721	0.20312	0.299674	-6.59893
Splicing factor, suppressor of white-apricot homolog	SFSWAP	-0.454738	-0.36779	-0.302824	-0.374555	-2.67486	0.0453433	0.0863415	-5.06036	-0.548807	-0.14682	-0.0048434	-0.230951	-1.27226	0.252637	0.351677	-6.79692
Sphingosine-1-phosphate lyase 1	SGPL1	-0.654879	-1.06488	-0.766154	-0.829753	-5.26635	0.00355962	0.0124942	-2.15938	-1.12407	-0.78165	-1.32851	-1.08536	-5.8802	0.00127808	0.00779875	-1.12376
Paired amphipathic helix protein Sin3a	SIN3A	2.7729	2.53834	2.57886	2.63192	18.0576	1.21e-05	0.00023493	4.30151	2.06476	2.54206	1.82139	2.13566	10.6332	5.62e-05	0.00080278	2.40027
NAD-dependent protein deacetylase sirtuin-7	SIRT7	-0.236177	-0.183861	-0.0804494	-0.167184	-1.19403	0.287425	0.375583	-6.95215	-1.12807	-1.06949	-0.665053	-0.955567	-5.43115	0.0018941	0.010312	-1.56909
Superkiller viralicidic activity 2-like 2	SKIV2L2	1.09927	0.786687	0.843094	0.911589	6.06125	0.00194186	0.00794808	-1.45493	0.498477	0.386877	0.248903	0.376579	2.33854	0.0601198	0.117711	-5.38558
S-phase kinase-associated protein 1	SKP1	0.517279	-0.115204	0.0359375	0.146805	0.799284	0.461355	0.547582	-7.34306	0.113771	0.100711	-0.162318	0.0193649	0.117696	0.910339	0.934883	-7.62393
ADP/ATP translocase 2;ADP/ATP translocase 2, N-terminally processed	SLC25A5	2.33252	2.57772	2.54094	2.47907	17.303	1.48e-05	0.00027177	4.08344	2.26886	2.19419		2.23197	10.659	0.00017861	0.00211799	1.5451
SRA stem-loop-interacting RNA-binding protein, mitochondrial	SLIRP		2.04454	1.59669	1.81734	8.19041	0.00140186	0.00623499	-0.547108	1.38098		1.34216	1.36056	6.50581	0.00160348	0.00916172	-0.947438
Slit homolog 2 protein;Slit homolog 2 protein N-product;Slit homolog 2 protein C-product	SLIT2	0.171027	-0.109607	-0.0994047	-0.0127272	-0.0851634	0.935525	0.950963	-7.69976	0.221535	-0.160461	-0.301674	-0.0813752	-0.449197	0.669835	0.75043	-7.5158
SAFB-like transcription modulator	SLTM	1.10659	0.866614	0.972583	0.982053	6.80421	0.00116439	0.00543561	-0.859834	-0.216819	0.136251	-0.0837594	-0.0550848	-0.332087	0.751674	0.813128	-7.56801
Pre-mRNA-splicing factor SLU7	SLU7	1.91148	2.22016	0.632576	1.59254	4.65569	0.00595196	0.0184242	-2.7551
Mothers against decapentaplegic homolog 3	SMAD3	0.234575	0.663186	-0.307839	0.196861	0.86639	0.426938	0.514665	-7.28424	0.238873	0.283135	-0.5013	0.00502314	0.0231424	0.982324	0.989408	-7.63173
Probable global transcription activator SNF2L1	SMARCA1	0.283226	-0.770608	0.495692	0.00238101	0.00834278	0.993675	0.993675	-7.70408	-0.46976	-0.274713	0.524879	-0.0719683	-0.304111	0.771821	0.828101	-7.57826
Transcription activator BRG1	SMARCA4	0.890272	0.488657	0.914378	0.764849	4.70712	0.00568953	0.0178359	-2.70294	1.29612	0.504173	0.42185	0.742483	3.25374	0.0186645	0.0493839	-4.12787
SWI/SNF-related matrix-associated actin-dependent regulator of chromatin subfamily A member 5	SMARCA5	0.113277	-0.456269	0.232516	-0.035947	-0.18651	0.859573	0.897452	-7.68327	-0.124297	-0.199943	0.327535	0.00210493	0.0115175	0.991202	0.995956	-7.63197
SWI/SNF-related matrix-associated actin-dependent regulator of chromatin subfamily B member 1	SMARCB1	0.649139	0.402658	0.609483	0.553397	3.80385	0.0132453	0.0332099	-3.67538	-0.326474	0.459105	0.54012	0.223971	1	0.357787	0.458449	-7.09196
SWI/SNF complex subunit SMARCC1	SMARCC1	0.748756	0.593571	0.743478	0.694438	4.92867	0.00470328	0.0152888	-2.48254	0.199384	0.401602	0.545204	0.381286	2.30759	0.0626568	0.121169	-5.42882
SWI/SNF complex subunit SMARCC2	SMARCC2	0.594831	0.442957	0.78102	0.604802	4.02606	0.010643	0.0280298	-3.4248	0.272899	0.342003	0.896506	0.502167	2.59829	0.0426626	0.0914216	-5.02299
SWI/SNF-related matrix-associated actin-dependent regulator of chromatin subfamily D member 2	SMARCD2		0.0642422							0.547367	0.00948586	0.259629	0.271973	1.50512	0.185468	0.278201	-6.51406
SWI/SNF-related matrix-associated actin-dependent regulator of chromatin subfamily E member 1	SMARCE1	0.967065	0.77606	1.64686	1.13056	5.21936	0.00369734	0.0128676	-2.20345	1.01672	0.556286	1.86798	1.14241	4.18514	0.00644732	0.0234907	-2.94866
Structural maintenance of chromosomes protein 1A;Structural maintenance of chromosomes protein	SMC1A	0.949141	0.344173	0.828661	0.706917	3.90346	0.0119971	0.0306649	-3.56211	0.286521	0.650682	0.628058	0.523032	3.08717	0.0228926	0.0575521	-4.35123
Structural maintenance of chromosomes protein 2	SMC2	0.60771	0.541642	0.23481	0.46169	2.96485	0.0324246	0.0655785	-4.68825	-0.14827	0.380274	0.464519	0.232238	1.21647	0.271692	0.370409	-6.8609
Structural maintenance of chromosomes protein 3	SMC3	0.626811	-0.0240549	0.809836	0.470896	2.22541	0.0781067	0.13127	-5.65121	0.329303	0.225662	0.718266	0.424556	2.38112	0.0568053	0.11334	-5.32608
Structural maintenance of chromosomes protein;Structural maintenance of chromosomes protein 4	SMC4	0.359035	0.75305	0.6221	0.577877	3.69025	0.0148555	0.0363856	-3.8064	-0.699837	0.442922	-0.113923	-0.123652	-0.498796	0.636551	0.723459	-7.48929
Survival of motor neuron-related-splicing factor 30	SMNDC1	-0.473831	0.543436	0.269746	0.11354	0.475589	0.654956	0.721095	-7.57112	-0.562528	-0.458903	-0.238914	-0.420838	-2.5622	0.0447248	0.0944859	-5.07326
WD40 repeat-containing protein SMU1;WD40 repeat-containing protein SMU1, N-terminally processed	SMU1	1.14184	1.25067	1.22572	1.20608	8.69606	0.00038181	0.00258454	0.434271	-0.0792335	0.29837	-0.141735	0.0244086	0.139647	0.893734	0.920085	-7.62063
Staphylococcal nuclease domain-containing protein 1	SND1									1.03045	1.00362	1.0845	1.03901	6.68681	0.00066556	0.00532868	-0.384344
Smad nuclear-interacting protein 1	SNIP1	0.180653	-0.230195	0.0303749	-0.0064733	-0.0411865	0.968784	0.975116	-7.7031	0.402081	-0.0257504	0.520311	0.298994	1.62781	0.157199	0.246167	-6.35666
U5 small nuclear ribonucleoprotein 200 kDa helicase	SNRNP200	1.8096	1.81564	1.88058	1.83309	13.3333	5.14e-05	0.00071386	2.72019	0.627001	0.954089	0.566656	0.715585	4.20355	0.0063217	0.0233717	-2.92663
U4/U6.U5 small nuclear ribonucleoprotein 27 kDa protein	SNRNP27									0.959107	-0.0616965	-0.0930398	0.267513	1.03595	0.342093	0.443672	-7.05566
U5 small nuclear ribonucleoprotein 40 kDa protein	SNRNP40	1.72859	1.51764	1.37546	1.54181	10.1002	0.00019049	0.00161854	1.23525	0.916965	0.69526	0.512851	0.708801	4.16455	0.00659111	0.0236041	-2.97334
U1 small nuclear ribonucleoprotein 70 kDa	SNRNP70	1.26353	1.35741	1.10941	1.24062	8.5629	0.00040995	0.00274487	0.352013	0.529382	0.886921	0.873686	0.762115	4.50824	0.00459776	0.0189488	-2.56942
U2 small nuclear ribonucleoprotein A	SNRPA1	-0.232618	-0.168435	-0.2048	-0.20177	-1.46529	0.204319	0.282516	-6.63467	-0.180149	-1.04987	-0.564751	-0.5954	-2.76346	0.0344444	0.0782941	-4.79385
U2 small nuclear ribonucleoprotein B	SNRPB2	0.339573	-0.110754	-0.167642	0.0198912	0.116049	0.912252	0.935025	-7.69603	-0.16103	-1.0341	-0.591233	-0.595064	-2.75368	0.0348799	0.0789983	-4.80736
U1 small nuclear ribonucleoprotein C	SNRPC	1.89241	1.10391	1.08793	1.36253	6.20173	0.0017562	0.00740317	-1.33801	1.07118	0.57244	0.471207	0.706757	3.69601	0.0110803	0.0335614	-3.55235
Small nuclear ribonucleoprotein Sm D1	SNRPD1	2.02795	1.30716	1.11476	1.48057	6.56243	0.00136801	0.00610649	-1.04734	0.79724	0.874754	0.335128	0.669232	3.62561	0.0120149	0.0357885	-3.64214
Small nuclear ribonucleoprotein Sm D2	SNRPD2	0.563205	1.15295	0.928871	0.880751	4.99892	0.00443343	0.0145265	-2.41405	0.35888	0.636013	0.710722	0.569166	3.42165	0.0152576	0.0428098	-3.90623
Small nuclear ribonucleoprotein Sm D3	SNRPD3	1.08404	1.04803	1.02503	1.05273	7.65069	0.00068639	0.00391214	-0.2455	0.47302	0.719406	1.20255	0.799331	4.005	0.00783698	0.0266294	-3.16685
Small nuclear ribonucleoprotein E	SNRPE	1.15439	1.48192	1.51884	1.38353	8.91012	0.00034125	0.00236461	0.564059	-0.0536837	0.913918		0.433058	1.423	0.217464	0.31514	-6.41311
Small nuclear ribonucleoprotein F	SNRPF		2.23012	1.83028	2.03248	9.35081	0.00085754	0.00443903	0.0302292
Small nuclear ribonucleoprotein G;Putative small nuclear ribonucleoprotein G-like protein 15	SNRPG;SNRPGP15	1.40348	3.29147	2.90155	2.52705	6.43478	0.00149248	0.00654354	-1.14867	1.97208	2.2435	1.47738	1.89662	9.26432	0.00011887	0.00151864	1.56186
Small nuclear ribonucleoprotein-associated proteins B and B;Small nuclear ribonucleoprotein-associated protein N	SNRPN;SNRPB	1.29927	1.24715	1.3426	1.2968	9.37811	0.00026917	0.0019977	0.837786	0.441763	0.773556	0.223175	0.479933	2.63921	0.0404467	0.0879769	-4.96607
SNW domain-containing protein 1	SNW1	1.37451	1.37761	0.941172	1.22982	7.40984	0.00079354	0.00421397	-0.413989	-0.449802	0.0111998	-0.433919	-0.291235	-1.63191	0.15633	0.245633	-6.35132
Sorting nexin-18	SNX18	-1.44053	-0.830064	-0.734622	-1.00103	-5.06527	0.00419512	0.014238	-2.34999	-0.744843	-0.614227	-1.17479	-0.85048	-4.55367	0.00438961	0.0185159	-2.51734
Protein SON	SON	0.181657	0.139453	0.0598955	0.126912	0.912174	0.40462	0.495026	-7.24212	-0.0359348	0.16725	0.231209	0.121182	0.749306	0.483389	0.58257	-7.31813
Transcription factor Sp1	SP1	-0.595383	-0.631003	-1.21436	-0.814117	-4.3085	0.00814451	0.023335	-3.11711	-0.472496	-0.0119925	-0.151482	-0.213011	-1.22548	0.268531	0.367295	-6.85068
Sp110 nuclear body protein	SP110	0.0686191	0.470861	-0.253502	0.0963009	0.500728	0.638391	0.708976	-7.55705	0.212855	0.280025	0.157008	0.215939	1.38222	0.218543	0.31514	-6.66628
Nuclear body protein SP140-like protein	SP140L	-0.167076	-0.165115	0.029198	-0.100573	-0.702297	0.514667	0.598157	-7.42153	-0.296369	-0.239642	-0.0737437	-0.201412	-1.26244	0.255904	0.355438	-6.8083
Transcription factor Sp2	SP2	0.0112966	-0.358992	-0.711854	-0.352532	-1.83501	0.127582	0.192388	-6.1657	-0.0073312	-0.463962	-0.642252	-0.370689	-1.9302	0.104277	0.179557	-5.95195
Transcription factor Sp3	SP3	-0.268109	-0.173096	-0.363233	-0.26805	-1.89011	0.118963	0.182519	-6.09373	-0.0457438	-0.256896	-0.125615	-0.143877	-0.903183	0.402925	0.503455	-7.18513
Transcription factor Sp4	SP4	-0.206265	-0.463258	-0.333822	-0.334471	-2.30579	0.0707316	0.121876	-5.54484	0.084223	-0.386152	-0.202106	-0.168929	-0.963165	0.374465	0.47549	-7.12822
SPATS2-like protein	SPATS2L	-0.559014	-1.07472	-0.496793	-0.709519	-3.95837	0.0113674	0.0294834	-3.50033	-0.362448	-0.925765	-0.382684	-0.555575	-2.93257	0.0277729	0.0668381	-4.56136
Cytospin-B	SPECC1										-0.813869
Msx2-interacting protein	SPEN		0.187625	-0.256908	-0.0355663	-0.161594	0.879721	0.910111	-7.48555		0.744646	0.196695	0.470492	1.92503	0.115759	0.194272	-5.78055
Spindlin-1	SPIN1										0.0768492	-0.0012302	0.0358436	0.171024	0.871308	0.901427	-7.41227
Spectrin alpha chain, non-erythrocytic 1	SPTAN1	1.12994	0.507861	1.37825	1.00647	4.68074	0.00582239	0.01816	-2.72964	0.707338	0.638075	0.475525	0.607144	3.78849	0.00997399	0.0310329	-3.4355
Spectrin beta chain, non-erythrocytic 1	SPTBN1	1.07118	0.252393	1.48805	0.936375	3.47633	0.0185386	0.0430936	-4.05846	0.647247	0.53552	0.800231	0.661256	4.10269	0.00704556	0.0246693	-3.04792
Protein SPT2 homolog	SPTY2D1	-0.405633	-0.379712	-0.474063	-0.419194	-3.0285	0.0301767	0.0623787	-4.60792	-0.966035	-0.398393	-0.132563	-0.498817	-2.36519	0.0580221	0.114893	-5.34834
Sequestosome-1	SQSTM1	4.37183	3.61941	2.73141	3.57291	10.6447	0.00014896	0.00138088	1.51682	3.91686	2.961	3.46212	3.44544	15.4022	7.22e-06	0.00014637	4.64391
Splicing regulatory glutamine/lysine-rich protein 1	SREK1	-0.486732	0.227218	-0.0338258	-0.0990114	-0.516354	0.628213	0.7009	-7.54797	0.235914	0.614608	0.011377	0.287612	1.53959	0.177071	0.26914	-6.47035
Protein SREK1IP1	SREK1IP1	0.124503	0.622779	-0.35245	0.131553	0.578932	0.588406	0.663235	-7.50914	-0.641485	-0.47391	-1.07653	-0.735145	-3.86101	0.00919276	0.0295026	-3.34474
Serum response factor-binding protein 1	SRFBP1	-0.420395	-0.909983	-0.808037	-0.713781	-4.27243	0.00842222	0.0237383	-3.15574	-0.719568	-0.934043	-0.426899	-0.691226	-3.90874	0.00871611	0.0285877	-3.28543
Signal recognition particle 14 kDa protein	SRP14	-0.0518732	-0.479379	-0.492017	-0.340248	-2.05657	0.0964185	0.153671	-5.87465	-0.11654	-0.454453	-0.168156	-0.248311	-1.4881	0.189751	0.284287	-6.53549
Signal recognition particle 19 kDa protein	SRP19									0.590103	-0.0538303	1.15071	0.561552	2.1824	0.0741192	0.137012	-5.60346
Signal recognition particle subunit SRP68	SRP68	-0.119827	-0.0502198	-0.237047	-0.135027	-0.953051	0.385487	0.478268	-7.20322	-0.0289294	-0.0076173	-0.0394761	-0.024592	-0.158683	0.879382	0.908285	-7.61732
Signal recognition particle subunit SRP72	SRP72	-0.0031636	-0.0384168	-0.0617228	-0.0331078	-0.240468	0.819772	0.866175	-7.66954	-0.256431	-0.0459373	-0.242936	-0.182676	-1.14277	0.298781	0.398692	-6.9428
Signal recognition particle 9 kDa protein	SRP9	0.138435	0.105612	0.0870931	0.110242	0.801594	0.460137	0.546662	-7.3411	-0.068877	-0.65191	-0.193147	-0.304781	-1.62754	0.157257	0.246167	-6.35702
SRSF protein kinase 1	SRPK1	-0.524414	-0.59255	-0.981325	-0.703691	-4.22841	0.00877624	0.0243521	-3.20314	-0.644826	-0.593526	0.0955288	-0.380164	-1.81955	0.121196	0.199925	-6.10226
Signal recognition particle receptor subunit alpha	SRPR
Serine/arginine repetitive matrix protein 1	SRRM1	-0.15771	-0.350307	0.0504856	-0.151669	-0.974895	0.375567	0.469269	-7.18196	-0.0321573	-0.262188	0.482574	0.0646471	0.319682	0.760582	0.8204	-7.57267
Serine/arginine repetitive matrix protein 2	SRRM2	1.35043	0.954949	0.648593	0.987653	5.21013	0.00372515	0.0129278	-2.21214	1.1207	0.989957	0.934339	1.01521	6.40379	0.00083062	0.00608057	-0.635441
Serrate RNA effector molecule homolog	SRRT	1.73455	1.76956	1.32683	1.6131	9.74953	0.00022466	0.00181756	1.04582	1.04952	1.48595	1.21003	1.2488	7.25974	0.0004346	0.00384711	0.0985227
Serine/arginine-rich splicing factor 1	SRSF1	1.7746	1.57238	1.73402	1.69621	11.8504	8.99e-05	0.00101685	2.09164	1.19631	1.4883	1.07253	1.25118	7.29025	0.00042518	0.00384497	0.123331
Serine/arginine-rich splicing factor 10	SRSF10	2.69712	2.19408	2.3037	2.38686	13.9404	4.16e-05	0.00060434	2.95616	1.96539	1.96425	1.83817	1.91757	12.1797	2.66e-05	0.00044641	3.22744
Serine/arginine-rich splicing factor 11	SRSF11	-0.78123	0.653392	-0.132573	-0.087706	-0.29293	0.781659	0.836668	-7.65295	-0.33463	0.936561	-0.336539	0.0878783	0.297755	0.776426	0.830611	-7.58047
Serine/arginine-rich splicing factor 2	SRSF2	0.525507	0.639043	0.534621	0.566108	4.06637	0.010237	0.027181	-3.38015	0.116336	0.531899	0.30179	0.320459	1.89147	0.109909	0.18695	-6.00479
Serine/arginine-rich splicing factor 3	SRSF3	1.31386	1.02784	0.746997	1.03278	5.95873	0.0020921	0.00834132	-1.54163	0.869095	0.725922	0.579557	0.723962	4.43768	0.00494373	0.020046	-2.65092
Serine/arginine-rich splicing factor 4	SRSF4	0.97169	0.922468	0.5142	0.804766	4.84098	0.00506759	0.0162585	-2.56896	0.223143	1.03902	0.584992	0.616077	2.95847	0.0268815	0.0653578	-4.52598
Serine/arginine-rich splicing factor 5	SRSF5		1.62837	1.28936	1.45885	7.03827	0.00244218	0.00925774	-1.20648	2.41486	0.928649	1.30019	1.54421	5.03875	0.00272433	0.0133248	-1.97986
Serine/arginine-rich splicing factor 6	SRSF6	1.54791	1.55773	1.32339	1.47651	10.1221	0.00018858	0.00161337	1.24686	0.677264	1.24759	1.14293	1.02114	5.50562	0.00177161	0.00998615	-1.49346
Serine/arginine-rich splicing factor 7	SRSF7	1.84048	1.88824	1.84087	1.85835	13.5046	4.84e-05	0.00069294	2.78794	1.4113	1.55627	1.45648	1.47518	9.40961	0.00010929	0.00141623	1.6563
Serine/arginine-rich splicing factor 9	SRSF9	1.53612	1.94523	1.7053	1.73156	11.0151	0.00012685	0.00124289	1.7002	0.769611	1.50528	0.982793	1.08449	5.37839	0.00198677	0.0106271	-1.62312
SS18-like protein 2	SS18L2										0.0367587	-0.446157	-0.206998	-0.874677	0.424103	0.525737	-7.00176
Lupus La protein	SSB											-1.91687
FACT complex subunit SSRP1	SSRP1	0.733828	-0.302283	0.164427	0.198136	0.841575	0.439429	0.525608	-7.3064	0.293485	-0.0444307	1.01935	0.422546	1.75233	0.132783	0.214535	-6.19243
Cohesin subunit SA-2	STAG2
Double-stranded RNA-binding protein Staufen homolog 1	STAU1	1.12629	1.53853	0.813674	1.15989	6.03116	0.00198459	0.00809607	-1.48026	1.3138	1.3599	1.04245	1.2373	7.45439	0.00037839	0.00363085	0.255314
Activated RNA polymerase II transcriptional coactivator p15	SUB1	-0.0388827	0.0223111	-0.407193	-0.140695	-0.867051	0.426609	0.514665	-7.28364	-0.585313	-0.184224	-0.531445	-0.434239	-2.53047	0.0466261	0.0973572	-5.1175
SURP and G-patch domain-containing protein 1	SUGP1		1.22177							1.19205	0.868028		1.03257	4.63936	0.00654342	0.0235676	-2.57171
SURP and G-patch domain-containing protein 2	SUGP2	3.7094	1.92684	2.83232	2.82671	7.84971	0.00061067	0.0036345	-0.109804	1.6155	-0.0311046	1.46331	1.01443	2.91813	0.0282836	0.0678481	-4.58111
FACT complex subunit SPT16	SUPT16H	1.13272	-0.529324	0.489768	0.365601	1.08056	0.330531	0.422422	-7.07469	0.543811	-0.124099	1.501	0.641434	2.00928	0.0936634	0.164664	-5.84339
Transcription elongation factor SPT4	SUPT4H1	3.22663	3.54595	2.86675	3.20757	17.0645	1.58e-05	0.00028242	4.01217
Transcription elongation factor SPT5	SUPT5H	5.33682	6.04312	4.85517	5.41125	20.4178	6.68e-06	0.00015523	4.91774	2.55577	5.92937	4.27686	4.25013	7.08643	0.00049292	0.00421496	-0.0441004
Transcription elongation factor SPT6	SUPT6H	7.14695	7.80373	7.39287	7.44248	41.3038	2.21e-07	2.47e-05	7.93176	0.644649	1.3825	0.939194	0.98942	4.96826	0.00291418	0.0137711	-2.05589
ATP-dependent RNA helicase SUPV3L1, mitochondrial	SUPV3L1									0.259351	0.0330487	1.54767	0.613834	1.92347	0.105235	0.180368	-5.96115
Surfeit locus protein 6	SURF6	-0.335305	-0.371505	-0.451249	-0.385043	-2.76853	0.0406309	0.0788304	-4.93915	-1.27587	-1.17789	-1.00013	-1.15209	-7.1568	0.00046821	0.00408707	0.0141548
Pre-mRNA-splicing factor SYF2	SYF2	2.64573	3.67163	1.6372	2.65814	6.56397	0.00136658	0.00610649	-1.04613	2.04367	2.29181		2.17107	10.0072	0.00023785	0.00259361	1.2262
Symplekin	SYMPK	1.81468	2.13722	2.21194	2.05544	13.163	5.46e-05	0.0007479	2.6519	1.05469	1.18301	1.34943	1.19461	7.35002	0.00040741	0.00375284	0.17168
Heterogeneous nuclear ribonucleoprotein Q	SYNCRIP	1.31694	0.988443	1.24529	1.185	7.83	0.00061771	0.00365873	-0.123107	0.619122	0.377345	0.957323	0.649599	3.54093	0.0132574	0.0387547	-3.75107
Nesprin-2	SYNE2		-0.64392	-0.0748709	-0.357531	-1.5115	0.207638	0.285821	-6.37645
Synaptopodin	SYNPO	-0.0494763	0.205815	1.14288	0.432792	1.60508	0.171008	0.243845	-6.46098	0.0236291	0.587406	-0.04536	0.188632	0.967662	0.372396	0.474267	-7.12384
Transcription initiation factor TFIID subunit 1;Transcription initiation factor TFIID subunit 1-like	TAF1;TAF1L		1.13196	0.551281	0.842132	3.51205	0.0260564	0.0558452	-4.03936	0.903775	0.729294	1.00572	0.880391	5.43497	0.00188759	0.010312	-1.5652
Transcription initiation factor TFIID subunit 10	TAF10	2.63275								2.40776	2.01541	2.09071	2.17083	12.7725	2.05e-05	0.00034782	3.51618
TATA-binding protein-associated factor 2N	TAF15	1.6452	1.67423	1.26431	1.52681	9.44488	0.00026044	0.00195648	0.875767	0.375581	1.20713	0.825446	0.803304	3.84231	0.00938746	0.0300255	-3.36807
TATA box-binding protein-associated factor RNA polymerase I subunit B	TAF1B									-0.661273		0.128907	-0.265806	-0.964641	0.381605	0.483059	-6.9171
TATA box-binding protein-associated factor RNA polymerase I subunit D	TAF1D									0.136474		0.00036747	0.0730688	0.345348	0.744719	0.806993	-7.35874
tr|H0YEX2|H0YEX2_HUMAN Transcription initiation factor TFIID 150 kDa subunit	TAF2	0.0237106	-0.241675	-0.0938654	-0.104091	-0.71513	0.507373	0.592496	-7.41161	0.280947	-0.460109	-0.0751678	-0.0852702	-0.425662	0.68593	0.76222	-7.52748
Transcription initiation factor TFIID subunit 2	TAF2	-0.177845	-0.195278	-0.229341	-0.201145	-1.46255	0.205032	0.283183	-6.63802	0.188484	-0.13705	-0.276033	-0.0747645	-0.425341	0.686151	0.76222	-7.52764
Transcription initiation factor TFIID subunit 3	TAF3	0.144387	-0.206032	-0.312117	-0.124899	-0.764325	0.480088	0.56654	-7.37227	0.0908229	-0.414428	0.212091	-0.03694	-0.19193	0.85444	0.892794	-7.61052
Transcription initiation factor TFIID subunit 4	TAF4	0.244038	1.42713	0.414368	0.692723	2.53949	0.0532586	0.0979323	-5.23698	-0.0799772	0.567769	0.497748	0.328479	1.67516	0.147438	0.235189	-6.29469
Transcription initiation factor TFIID subunit 5	TAF5		0.529675	0.302535	0.416271	2.11015	0.104906	0.164432	-5.64595	1.20147	0.186016	-0.030354	0.452656	1.65108	0.152327	0.240655	-6.32629
Transcription initiation factor TFIID subunit 6	TAF6	-0.228529	0.704627	0.425995	0.301785	1.34461	0.238043	0.32192	-6.77961	0.355739	0.251698	0.432867	0.348173	2.20173	0.0722158	0.134283	-5.57654
Transcription initiation factor TFIID subunit 7	TAF7		0.840461	0.293503	0.568177	2.42231	0.0748261	0.127505	-5.26651	-0.0450195	0.327068	0.350393	0.211202	1.22882	0.267369	0.366731	-6.84688
Transcription initiation factor TFIID subunit 8	TAF8	-0.0208782	0.533793	0.563445	0.359867	1.96143	0.108694	0.168806	-6.00011	0.0751213	0.214581	0.0586988	0.115546	0.733202	0.492427	0.591536	-7.3309
Transcription initiation factor TFIID subunit 9	TAF9	0.127972	1.1291		0.631122	1.98982	0.119955	0.183583	-5.79374	0.24185	0.756732	0.400042	0.466939	2.6084	0.0421029	0.0909336	-5.00891
Serine/threonine-protein kinase TAO1	TAOK1	-0.66483	-0.688617	-0.437308	-0.596969	-4.08335	0.0100713	0.0270324	-3.36141	-0.425665	-0.407663	-0.0854718	-0.306792	-1.82952	0.119565	0.198275	-6.0888
Serine/threonine-protein kinase TAO2	TAOK2									-1.07836	-0.151346	-0.40861	-0.544979	-2.43883	0.052617	0.106849	-5.24543
Serine/threonine-protein kinase TAO3	TAOK3		-0.425208	-1.03916	-0.733444	-2.98659	0.042288	0.0810245	-4.60877	-1.05412	-1.11493	-0.458566	-0.869046	-4.41889	0.00504072	0.0201149	-2.67274
TAR DNA-binding protein 43	TARDBP;TDP43	2.16135	1.47732	1.71662	1.78544	9.42148	0.00026346	0.00196718	0.862481	0.8658	0.628256	0.768127	0.752325	4.69095	0.00382283	0.0166851	-2.36179
TBC1 domain family member 10B	TBC1D10B	0.0875831	0.250763	-0.32034	0.00600505	0.0341999	0.974077	0.978844	-7.70342	0.212096	0.242247	0.194619	0.216776	1.39782	0.21406	0.312876	-6.6473
TATA-box-binding protein;TATA box-binding protein-like protein 2	TBP;TBPL2			0.682186								0.618485
Transcription elongation factor A protein 1	TCEA1	4.40418	4.62616	4.02548	4.34565	23.7819	3.2e-06	8.39e-05	5.65448	4.40353	3.79739	2.99957	3.73298	13.1548	1.74e-05	0.00031674	3.695
Transcription elongation factor B polypeptide 1	TCEB1	1.89608
Transcription elongation factor B polypeptide 2	TCEB2
Transcription elongation factor B polypeptide 3	TCEB3	0.633931	0.873735	0.0851484	0.531717	2.61288	0.0487938	0.0910818	-5.14104	-0.133906	0.311689	-0.166232	0.00141826	0.0078852	0.993977	0.99715	-7.63201
Transcription elongation regulator 1	TCERG1	0.207314	0.138614	-0.0189061	0.108592	0.75491	0.485226	0.572056	-7.37996	-0.338573	-0.301726	-0.263057	-0.300866	-1.9379	0.103191	0.17793	-5.94141
Transcription factor 20	TCF20		0.354829	0.31739	0.336578	1.78299	0.151681	0.21959	-6.04783
Treacle protein	TCOF1	0.56226	0.0740532	0.0388246	0.224635	1.28491	0.256604	0.341769	-6.84924	0.558002	0.315147	0.533796	0.469547	2.90364	0.0288063	0.0685787	-4.60095
Treacle protein	TCOF1									0.536456	-0.0671637	0.263752	0.244771	1.30958	0.240562	0.338464	-6.75322
T-complex protein 1 subunit alpha	TCP1	2.08359	1.90918	2.63398	2.20207	11.5556	0.00010123	0.00106589	1.95681	1.42283	1.48272	1.89646	1.59986	9.03515	0.00013606	0.00167677	1.41003
Transcription elongation factor, mitochondrial	TEFM	0.316194	0.141174	0.580523	0.345611	2.16497	0.0841954	0.137937	-5.73125	0.780329	0.211041	0.4815	0.491636	2.67811	0.0384547	0.0843587	-4.91205
Telomeric repeat-binding factor 2	TERF2	1.13941	0.054267	0.108011	0.435755	1.64364	0.162803	0.234041	-6.41217	0.613499	0.500947		0.559378	2.6551	0.0479493	0.0995106	-4.83238
Telomeric repeat-binding factor 2-interacting protein 1	TERF2IP		0.906837	0.949236	0.929548	4.92698	0.00861965	0.024135	-2.71844
Testis-expressed sequence 10 protein	TEX10
Transcription factor A, mitochondrial	TFAM	-0.424052	-0.496406	-0.337787	-0.419371	-2.99254	0.0314246	0.0639918	-4.65325	-0.0589966	-0.258709	0.0218068	-0.0981496	-0.603978	0.569061	0.660271	-7.42477
Dimethyladenosine transferase 1, mitochondrial	TFB1M	0.102885	0.234978	0.0613024	0.133297	0.943588	0.38985	0.480608	-7.21233	0.3705	0.0703535	0.243451	0.227819	1.38886	0.216624	0.315111	-6.65821
Dimethyladenosine transferase 2, mitochondrial	TFB2M	0.319637	0.887203	0.757879	0.656121	3.71865	0.0144328	0.0355623	-3.77346	0.0782126	0.138552	0.0779016	0.0980745	0.631726	0.552002	0.64666	-7.40593
Alpha-globin transcription factor CP2	TFCP2
Tuftelin-interacting protein 11	TFIP11										1.05372	0.0150824	0.533428	1.67584	0.15822	0.247366	-6.10056
Transforming growth factor beta-2;Latency-associated peptide	TGFB2
Protein-glutamine gamma-glutamyltransferase 2	TGM2									-1.81153	-1.02116		-1.40816	-5.10738	0.0044378	0.0186407	-2.12341
Thrombospondin-1	THBS1	1.97809	1.71575	1.17683	1.62452	7.92498	0.00058465	0.00353508	-0.0592954	1.33929	0.722682	0.440506	0.835535	3.77376	0.0101417	0.0313991	-3.45403
THO complex subunit 1	THOC1	1.10208	2.56026	2.13786	1.92782	6.23699	0.00171295	0.00727707	-1.30899	1.62572	3.09828	2.90531	2.54769	8.10377	0.00024347	0.00259361	0.753948
THO complex subunit 2	THOC2	2.05119	2.77223	2.6623	2.49112	12.6241	6.66e-05	0.00084608	2.42942	1.49853	2.76642	2.24225	2.17128	8.12175	0.00024062	0.00259361	0.767247
THO complex subunit 3	THOC3		2.05786	2.13205	2.0814	11.0281	0.0004621	0.00295463	0.744149	2.33906	2.67603	1.48342	2.16593	8.28613	0.0002163	0.00249433	0.887616
THO complex subunit 5 homolog	THOC5									1.04191	1.57072	1.61887	1.41138	7.46947	0.00037441	0.0036202	0.267311
THO complex subunit 6 homolog	THOC6		2.63302	1.74836	2.19457	7.37617	0.00205884	0.0082622	-1.003	0.770669	1.80343	1.56441	1.37911	5.73473	0.00144814	0.00846657	-1.26525
THO complex subunit 7 homolog	THOC7									1.90773	2.71202	2.12649	2.24824	10.6983	5.44e-05	0.00080278	2.4375
Thyroid hormone receptor-associated protein 3	THRAP3	1.69505	1.65583	1.54419	1.63263	11.6142	9.88e-05	0.00106167	1.9839	0.815028	1.39397	0.986993	1.0637	5.76675	0.00140858	0.0083126	-1.23388
Thymocyte nuclear protein 1	THYN1	0.402987	1.10813	-0.129329	0.460759	1.71393	0.148846	0.216248	-6.32239	0.444095	-0.0005264	-0.572882	-0.0433643	-0.185142	0.859518	0.894604	-7.61201
Tigger transposable element-derived protein 2	TIGD2	0.673156	0.0617381	-0.283623	0.149106	0.661321	0.538439	0.618803	-7.4522	0.764257	-0.0770925	-0.220273	0.154082	0.641959	0.545793	0.641779	-7.3988
Mitochondrial import inner membrane translocase subunit Tim8 A	TIMM8A									0.00465664	0.468301	-0.359101	0.0368839	0.175309	0.866888	0.898714	-7.61408
Tight junction protein ZO-1	TJP1	-0.118989	-0.55223	0.00679169	-0.219852	-1.25984	0.264792	0.350778	-6.87802	0.135179	-0.158128	0.381795	0.12153	0.67545	0.525784	0.622912	-7.37476
Tight junction protein ZO-2	TJP2	0.338401	-0.258817	0.175046	0.0845764	0.474599	0.655613	0.721175	-7.57166	0.0825401	0.268427	0.190219	0.180948	1.14609	0.297512	0.398113	-6.93918
Talin-1	TLN1			-0.402336						-1.18679	-1.01243		-1.09631	-5.1636	0.00424307	0.0181413	-2.07156
Translation machinery-associated protein 16	TMA16	-0.148358	-0.399831	-0.396887	-0.312834	-2.12484	0.0885173	0.143489	-5.78437	-0.448014	-0.484422	0.0573733	-0.29376	-1.58301	0.167007	0.257302	-6.4147
Tropomodulin-3	TMOD3		0.630004	1.25176	0.940177	3.82871	0.0198693	0.0452126	-3.71757	0.743093	1.05808	0.290704	0.697377	3.42295	0.015234	0.0428098	-3.90452
Lamina-associated polypeptide 2, isoforms beta/gamma;Thymopoietin;Thymopentin;Lamina-associated polypeptide 2, isoform alpha;Thymopoietin;Thymopentin	TMPO	-0.0333434	-0.273231	-0.0710389	-0.126031	-0.869123	0.425579	0.514032	-7.28177	-0.0828775	-0.582605	-0.366393	-0.344978	-1.94395	0.102347	0.176717	-5.93313
Tenascin	TNC	0.833146	0.323285	-0.602307	0.185194	0.611501	0.568313	0.646033	-7.48741	0.24334	-0.730151	-1.81063	-0.795437	-1.98968	0.0961877	0.168395	-5.87037
Target of EGR1 protein 1	TOE1		0.282908	0.621119	0.451681	2.18221	0.0969063	0.154093	-5.55772
Mitochondrial import receptor subunit TOM70	TOMM70A
DNA topoisomerase 1	TOP1	0.256952	-0.329049	0.0828738	0.00397344	0.0225579	0.982899	0.984497	-7.70381	0.583591	-0.226272	1.23604	0.531203	1.80717	0.123252	0.202413	-6.11894
DNA topoisomerase I, mitochondrial	TOP1MT	-0.0395853	-0.36494	-0.433406	-0.278968	-1.76721	0.139076	0.204465	-6.25372	0.285526	-0.167778	0.15076	0.0885071	0.507405	0.630866	0.720253	-7.48443
DNA topoisomerase 2-alpha	TOP2A	-0.0752806	-1.6471	1.24788	-0.158911	-0.286983	0.785948	0.839858	-7.65499	0.148972	-0.0302318	0.187158	0.103576	0.64719	0.542635	0.639862	-7.39511
DNA topoisomerase 2-beta;DNA topoisomerase 2	TOP2B			-0.168835
Tumor suppressor p53-binding protein 1	TP53BP1	1.1498	-0.0720834	0.411373	0.497118	1.86844	0.122279	0.186446	-6.12208		0.467075	0.596075	0.529171	2.50877	0.0568966	0.113342	-5.02042
Tropomyosin alpha-3 chain	TPM3	0.106429	0.203977	0.66427	0.325743	1.84968	0.125226	0.189825	-6.14657	0.364083	0.408643	0.0906185	0.288317	1.73752	0.135481	0.217497	-6.21218
Nucleoprotein TPR	TPR	0.00681635	0.735015	2.39811	1.03768	2.21643	0.0789811	0.132208	-5.66311	0.102119	0.244058	1.12177	0.492224	2.02733	0.0914001	0.161817	-5.81851
Targeting protein for Xklp2	TPX2	0.642906	0.315716	0.55296	0.503835	3.343	0.0213609	0.048023	-4.21903	0.802522	0.54986	0.342893	0.565142	3.24634	0.0188328	0.0496285	-4.13771
Transformer-2 protein homolog alpha	TRA2A	2.71423	2.72394	2.74013	2.72551	19.8675	7.62e-06	0.00016757	4.78227	2.37813	2.36572	1.85423	2.19181	11.736	3.27e-05	0.00053362	3.0016
Transformer-2 protein homolog beta	TRA2B	2.18145	2.1593	1.90949	2.0849	13.9326	4.17e-05	0.00060434	2.95321	1.48531	1.65023	1.37075	1.50173	9.25378	0.00011961	0.00151864	1.55496
E3 ubiquitin-protein ligase TRIM21	TRIM21	0.364619	0.619112	-0.440363	0.180275	0.730621	0.498665	0.58446	-7.39945	0.614767	0.275	-0.597215	0.0963409	0.3632	0.729522	0.794987	-7.5556
Transcription intermediary factor 1-beta	TRIM28	0.560265	1.17847	0.538525	0.759664	3.94729	0.0114913	0.0297421	-3.51275	0.0434992	0.692866	-0.0917373	0.21649	1.02647	0.346179	0.447136	-7.06532
E3 ubiquitin-protein ligase TRIP12	TRIP12	-0.242161	-0.58512	-0.0165782	-0.28012	-1.62079	0.167615	0.23984	-6.44113	-0.258222	-0.861717	-0.171593	-0.430855	-2.14945	0.0774854	0.142143	-5.64931
Mitochondrial ribonuclease P protein 1	TRMT10C	0.326829	0.152338	0.249727	0.242873	1.72381	0.146983	0.214046	-6.30969	0.552022	-0.0634159	0.292013	0.259529	1.37745	0.21993	0.316345	-6.67206
Multifunctional methyltransferase subunit TRM112-like protein	TRMT112	0.411748	0.910897	0.880449	0.734764	4.27025	0.00843941	0.0237383	-3.15808	0.0640256	0.201554	0.167943	0.146184	0.934137	0.388035	0.489227	-7.1561
Testis-specific Y-encoded-like protein 5	TSPYL5	0.057049	0.374558	-0.0300257	0.13376	0.84237	0.439024	0.525608	-7.3057	-0.0232113	-0.241609	-0.265526	-0.176884	-1.09208	0.318724	0.419954	-6.99726
Pre-rRNA-processing protein TSR1 homolog	TSR1	-0.125544	0.103858	0.0719391	0.0167331	0.115719	0.9125	0.935025	-7.69607	-0.0039303	-0.187518	0.495653	0.102635	0.523259	0.620469	0.710966	-7.47528
Transcription termination factor 1	TTF1	-1.39633		-1.92166	-1.65746	-7.20295	0.00224519	0.0087534	-1.10619	-1.50726	-1.27882	-0.942515	-1.23321	-6.90964	0.00056197	0.00466283	-0.192626
Transcription termination factor 2	TTF2	4.81583	4.95983	4.80873	4.86846	34.6021	5.21e-07	4.01e-05	7.28091	4.60454	4.42511	3.86185	4.29775	21.2151	1.19e-06	3.31e-05	6.50177
Tubulin alpha-1A chain	TUBA1A
Tubulin alpha-1B chain	TUBA1B	2.07239	3.02085	1.62062	2.23838	7.42427	0.00078658	0.00419511	-0.403759	1.88526	2.12921	0.962285	1.66151	6.30402	0.00089975	0.00627708	-0.726047
Tubulin alpha-3E chain;Tubulin alpha-8 chain	TUBA3E;TUBA8
Tubulin beta chain	TUBB	1.65942	2.75316	1.89733	2.10614	8.30736	0.00047122	0.00299247	0.190757	1.76583	2.33678	1.53074	1.87888	8.95339	0.00014288	0.00174373	1.35499
Tubulin beta-4B chain	TUBB4B	2.01169	2.64446	1.95585	2.21118	10.9532	0.00013026	0.00126358	1.67	2.23409	2.34466	1.2208	1.93095	7.34131	0.00040994	0.00375284	0.164655
Elongation factor Tu, mitochondrial	TUFM	1.59241	1.32864	1.8359	1.58374	9.57229	0.0002447	0.00189606	0.947523	1.72762	0.686773	1.28203	1.22976	5.19696	0.00234751	0.0120442	-1.81173
DNA-directed RNA polymerase I subunit RPA43	TWISTNB	0.29407	-0.227703	0.277038	0.114892	0.65468	0.54236	0.620713	-7.45703	0.00624531	-0.283737	0.467069	0.063585	0.314806	0.764094	0.823022	-7.57445
Thioredoxin	TXN	1.0207	1.45463	0.530366	0.999795	4.56704	0.00643824	0.019585	-2.84587	-0.388629		1.57525	0.595298	1.19608	0.28839	0.390211	-6.67562
Thioredoxin domain-containing protein 5	TXNDC5									-0.402314	-0.264536		-0.330628	-1.56754	0.181336	0.273419	-6.23643
Splicing factor U2AF 35 kDa subunit	U2AF1	-1.36524	0.51497	-0.226545	-0.357187	-0.947775	0.387915	0.480608	-7.20831	-0.598447	0.10543	-0.688532	-0.395329	-1.84415	0.117211	0.195938	-6.06902
Splicing factor U2AF 65 kDa subunit	U2AF2	-0.462328	0.586648	-0.0889848	0.0112124	0.0465967	0.964687	0.973148	-7.70281	-0.269756	0.329184	-0.450492	-0.130069	-0.625095	0.556049	0.65019	-7.4105
U2 snRNP-associated SURP motif-containing protein	U2SURP	-0.036427	0.532746	0.239256	0.24536	1.41857	0.216797	0.295131	-6.69141	-0.114154	0.521531	0.0244125	0.143528	0.7481	0.484062	0.582822	-7.3191
Ubiquitin-60S ribosomal protein L40;Ubiquitin;60S ribosomal protein L40;Polyubiquitin-B;Ubiquitin;Polyubiquitin-C;Ubiquitin	UBA52;UBB;UBC;RPS27A	0.177559	1.77993	-1.16276	0.263146	0.46572	0.661523	0.726378	-7.57647	-0.346419	0.227668	0.0747841	-0.013768	-0.0748523	0.942886	0.962157	-7.62876
Ubiquitin-like protein 5	UBL5		1.27069
Ubinuclein-1	UBN1		-0.522388	-0.925554	-0.724051	-3.36632	0.0296702	0.0614348	-4.19286	-0.554202	-0.899383	-0.860583	-0.76847	-4.55914	0.00436527	0.0184752	-2.51109
Nucleolar transcription factor 1	UBTF	-0.932942	0.044296	0.452453	-0.144615	-0.48758	0.647026	0.714279	-7.56449	0.205727	0.132507	1.37825	0.570769	2.00969	0.0936122	0.164664	-5.84283
E3 ubiquitin-protein ligase UHRF1	UHRF1	-0.189147	-0.146242	0.24735	-0.0282327	-0.172896	0.869697	0.905482	-7.68619	-0.137396	0.0193111	0.268344	0.0497224	0.293384	0.779599	0.833083	-7.58196
Regulator of nonsense transcripts 3A	UPF3A	-0.508224	-0.0935782	-0.623416	-0.409328	-2.37581	0.0649181	0.113415	-5.45231	-0.906903	0.193077	0.211448	-0.166969	-0.625379	0.555875	0.65019	-7.4103
Regulator of nonsense transcripts 3B	UPF3B	-0.902796	-0.58087	-0.517767	-0.664962	-4.23567	0.00871669	0.0242963	-3.1953	-0.803299	-0.576634	0.00792429	-0.456678	-2.17121	0.0752454	0.138889	-5.61904
Unconventional prefoldin RPB5 interactor 1	URI1		1.91061	0.887771	1.40081	4.33541	0.0132624	0.0332099	-3.23501
Upstream stimulatory factor 2	USF2	0.165579	0.142828	-0.273437	0.0113858	0.0689608	0.947766	0.960236	-7.70126
Ubiquitin carboxyl-terminal hydrolase 16	USP16									0.755688	-0.816766		-0.0266818	-0.0638426	0.951716	0.96867	-7.42743
U4/U6.U5 tri-snRNP-associated protein 2	USP39	0.902657	1.01667	1.02988	0.984224	7.05427	0.00099053	0.00480061	-0.671753	1.22275	0.789141	0.690178	0.90185	4.92061	0.00305106	0.0142044	-2.10767
Ubiquitin carboxyl-terminal hydrolase 42	USP42	-0.446986	-0.163969	-0.266824	-0.292543	-1.98487	0.105525	0.164774	-5.96925	-0.795942	-0.198899	-0.588734	-0.527954	-2.84203	0.0311502	0.0726208	-4.68552
Ubiquitin carboxyl-terminal hydrolase 7;Ubiquitin carboxyl-terminal hydrolase	USP7		-0.198173	0.767724	0.28449	0.91985	0.411407	0.501493	-7.02191	0.746807	0.447381	0.687361	0.626655	3.81393	0.00969176	0.0305168	-3.40357
Probable U3 small nucleolar RNA-associated protein 11	UTP11L	-0.251955	-0.391583	-0.0821422	-0.241063	-1.62947	0.165771	0.237753	-6.43014	-0.487606	-0.713232	-0.228763	-0.475274	-2.71627	0.0366024	0.0815766	-4.85913
U3 small nucleolar RNA-associated protein 14 homolog A	UTP14A	0.123412	-0.309864	-0.152279	-0.113017	-0.70937	0.510638	0.59518	-7.41608	0.018767	-0.34913	0.0854675	-0.0810655	-0.464568	0.659426	0.740088	-7.50786
U3 small nucleolar RNA-associated protein 15 homolog	UTP15	1.40197	0.474863	0.749301	0.87756	3.93827	0.0115934	0.0299435	-3.52289	1.1705	0.55978	1.0887	0.937953	4.88584	0.00315557	0.014489	-2.14566
U3 small nucleolar RNA-associated protein 18 homolog	UTP18									-0.0747948	-0.0605656	0.458963	0.108213	0.58136	0.583202	0.673172	-7.43957
rRNA-processing protein UTP23 homolog	UTP23	-0.700103	0.275012	0.1846	-0.080863	-0.332429	0.753411	0.812787	-7.63838	-0.316502	-0.571202	-1.01029	-0.633031	-3.19287	0.0201007	0.0523117	-4.2091
Something about silencing protein 10	UTP3	0.199623	-0.420903	-0.190588	-0.137436	-0.765522	0.479438	0.566315	-7.37128	0.04527	-0.0902006	-0.0361991	-0.0267626	-0.170579	0.870438	0.901269	-7.61503
Utrophin	UTRN		-2.29376	1.32932	-0.48227	-0.512715	0.636063	0.707886	-7.34231
Protein UXT	UXT
Vesicle-associated membrane protein-associated protein A	VAPA	0.62949	1.64883	2.50987	1.58058	4.30135	0.00819869	0.0233815	-3.12475	0.400635
Transitional endoplasmic reticulum ATPase	VCP									1.48123	1.93377	1.19305	1.53697	7.57724	0.00034726	0.00343709	0.352475
Variable charge X-linked protein 2;Variable charge X-linked protein 3;Variable charge X-linked protein 1;Variable charge X-linked protein 3B	VCX3B;VCX;VCX3A;VCX2
Voltage-dependent anion-selective channel protein 1	VDAC1	2.82136	2.02992	4.44444	3.09632	6.6023	0.00133169	0.00603175	-1.01603	2.11594	1.95218	1.99623	2.0171	12.8329	1.99e-05	0.00034349	3.5448
Voltage-dependent anion-selective channel protein 2	VDAC2	1.76839	0.760105	1.76226	1.43227	5.62653	0.00268276	0.00995531	-1.83083	0.922199	0.90429	0.0615817	0.629575	2.73817	0.0355833	0.0804465	-4.82882
Voltage-dependent anion-selective channel protein 3	VDAC3	1.82839	2.26161	1.78822	1.96786	11.5577	0.00010114	0.00106589	1.95781	1.58154	1.32175	-0.234151	0.887968	2.39476	0.055784	0.111479	-5.30701
Vascular endothelial zinc finger 1	VEZF1	-0.44108	-0.284841	-0.555952	-0.428454	-2.92599	0.0338891	0.0677782	-4.73755	-0.190433	-0.364395	-0.30512	-0.284843	-1.80095	0.124298	0.203441	-6.1273
Vimentin	VIM	0.707107	0.178865	1.61571	0.82775	2.75778	0.0411429	0.079324	-4.95301	0.70368	0.461514	0.386084	0.515391	3.11614	0.0220873	0.0563627	-4.31215
Serine/threonine-protein kinase VRK1	VRK1											-1.43138
Serine/threonine-protein kinase VRK2	VRK2	0.220456	0.947994	0.449645	0.540479	2.77104	0.0405126	0.0787248	-4.93592	0.315141	0.371195	-0.128112	0.186296	1.02462	0.346979	0.447336	-7.0672
von Willebrand factor A domain-containing protein 9	VWA9	1.92907	3.77057	3.29487	2.98929	7.92446	0.00058483	0.00353508	-0.0596433	1.82814	2.73939	2.5749	2.38521	10.561	5.83e-05	0.0008038	2.35873
WW domain-binding protein 11	WBP11	-0.623335	-0.627058	-0.581231	-0.609067	-4.43262	0.00726699	0.0212979	-2.98567	-0.88952	-0.829104	-0.630981	-0.782397	-4.85919	0.00323848	0.014643	-2.1749
Probable 18S rRNA (guanine-N(7))-methyltransferase	WBSCR22	-0.578874	-0.387273	-0.261644	-0.409972	-2.74182	0.0419167	0.0804383	-4.97362	-0.840593	-0.641453	-0.0281128	-0.50029	-2.37312	0.0574126	0.114189	-5.33726
Ribosome biogenesis protein WDR12	WDR12	0.687357	0.16747	0.264083	0.372842	2.18	0.0826349	0.136105	-5.71134	0.894572	0.687308	0.581148	0.720191	4.36925	0.00530766	0.0208491	-2.73066
WD repeat-containing protein 18	WDR18		0.215941	0.739001	0.477169	2.06896	0.109807	0.170166	-5.69649
WD repeat-containing protein 3	WDR3									-0.957864	-0.967382	-1.25883	-1.06863	-6.34673	0.00086937	0.00620909	-0.687125
pre-mRNA 3 end processing protein WDR33	WDR33	1.04795	1.21352	3.73119	1.98665	3.50959	0.0179028	0.041932	-4.01882	0.429054	1.38774	3.2057	1.67558	3.30847	0.0174693	0.0474416	-4.05521
WD repeat-containing protein 43	WDR43	1.33168	0.916917	0.515714	0.925041	4.51885	0.00672198	0.0202481	-2.89568	1.78832	1.64215	0.582364	1.33755	4.86742	0.00321261	0.0145785	-2.16585
WD repeat-containing protein 46	WDR46	-0.253252	-0.0176661	0.0467693	-0.0745579	-0.500149	0.638769	0.708976	-7.55738	-0.683978	-0.760201	-0.536727	-0.659319	-4.13332	0.00681627	0.0242035	-3.01092
WD repeat-containing protein 5	WDR5	0.258958	0.365294	-0.0954562	0.176401	1.07468	0.332913	0.424743	-7.08085	-0.0948621	0.0988205	-0.383631	-0.127407	-0.724282	0.497483	0.596148	-7.33787
WD repeat-containing protein 74	WDR74									0.250065
WD repeat-containing protein 75	WDR75			-1.36165
WD repeat-containing protein 82	WDR82	0.977466	2.08753	1.27128	1.44618	5.65494	0.00262515	0.00983033	-1.80559	0.986468	0.300765		0.644914	2.45493	0.0606408	0.118363	-5.09005
WD repeat-containing protein 89	WDR89	0.186731	0.431817	0.123877	0.248202	1.65443	0.160577	0.231652	-6.39845	0.0147482	-0.267508	-0.203948	-0.153951	-0.942351	0.384157	0.4858	-7.14827
WD repeat-containing protein 92	WDR92;DKFZp434B156		2.30155
Histone-lysine N-methyltransferase NSD2	WHSC1	-0.0975405	-1.38856	-1.11711	-0.870545	-3.02528	0.0302863	0.0623959	-4.61198	0.0270493	-0.552434	-0.274453	-0.266863	-1.448	0.200213	0.296428	-6.58556
Histone-lysine N-methyltransferase NSD3	WHSC1L1	-0.361542	-0.779146	-1.06507	-0.734398	-3.87469	0.0123431	0.031354	-3.59467	-0.435154	-0.973203	-0.468486	-0.621938	-3.35324	0.0165545	0.0457341	-3.99607
Pre-mRNA-splicing regulator WTAP	WTAP	1.17843	0.581643	0.672697	0.811289	4.46093	0.00708257	0.0209797	-2.95601	0.185388	0.794338		0.493096	1.96457	0.110197	0.187186	-5.72917
NEDD4-like E3 ubiquitin-protein ligase WWP2	WWP2										-0.0764533
Pre-mRNA-splicing factor SYF1	XAB2	4.21874	3.46693	4.374	4.02164	17.8261	1.28e-05	0.00024313	4.23579	3.2494	2.04203	1.92446	2.40167	8.16584	0.0002338	0.00258363	0.799743
DNA repair protein complementing XP-C cells	XPC	-0.606438	-0.595085	0.492778	-0.235886	-0.871662	0.42432	0.513402	-7.27947	0.0804397	-0.322008	1.70467	0.487744	1.22602	0.268341	0.367295	-6.85006
DNA repair protein XRCC1	XRCC1											-0.395103
X-ray repair cross-complementing protein 5	XRCC5	0.532419	0.176368	0.310168	0.339475	2.22714	0.0779395	0.13127	-5.64892	-0.275987	-0.229708	0.0992758	-0.135089	-0.796935	0.457338	0.557589	-7.27907
X-ray repair cross-complementing protein 6	XRCC6	-0.0230339	-0.118846	0.0128606	-0.0426418	-0.306073	0.772215	0.829159	-7.6483	-0.437745	-0.0781096	-0.002538	-0.171629	-0.989279	0.36258	0.463845	-7.10262
5-3 exoribonuclease 2	XRN2	4.55109	4.33901	4.90505	4.60043	27.1149	1.7e-06	5.23e-05	6.25684	3.54719	3.27582	3.15316	3.32246	19.6763	1.82e-06	4.68e-05	6.07621
Nuclease-sensitive element-binding protein 1	YBX1	-0.6364	-0.802757	-0.689083	-0.710207	-5.05262	0.00423935	0.0143093	-2.36216	-0.663479	-0.849938	-0.662667	-0.724972	-4.55968	0.00436287	0.0184752	-2.51047
Y-box-binding protein 2	YBX2									1.32438	-0.0212797	-0.205227	0.364078	1.11664	0.308926	0.409621	-6.97108
Y-box-binding protein 3	YBX3	-0.315827	-0.536465	-0.554028	-0.467701	-3.21046	0.0246614	0.0537134	-4.38123	-0.599819	-0.918616	-0.473855	-0.662596	-3.82286	0.00959485	0.0303797	-3.39239
Y-box-binding protein 3	YBX3	-1.13211	-1.74028	-1.14018	-1.34142	-7.13836	0.00093913	0.00463168	-0.609788	-1.32951	-0.505492	-0.39051	-0.737442	-3.20831	0.019725	0.0514405	-4.18844
YEATS domain-containing protein 4	YEATS4											0.869108
YLP motif-containing protein 1	YLPM1	2.8445	3.23086	3.84484	3.30699	14.8423	3.08e-05	0.00049343	3.28659	2.09741	1.10679	1.24322	1.47746	6.18581	0.00099043	0.00659808	-0.834875
YTH domain-containing protein 1	YTHDC1	2.68206	3.97787	4.0986	3.58336	11.32	0.00011155	0.00114522	1.84652	1.3466	3.14632	3.08253	2.5293	6.65658	0.00068125	0.00534067	-0.410761
YTH domain-containing family protein 1	YTHDF1		-0.215148	0.144925	-0.0343618	-0.164228	0.877782	0.90974	-7.48502	-0.666147	-0.17133	-0.0313563	-0.290141	-1.51614	0.182744	0.274772	-6.50014
14-3-3 protein zeta/delta	YWHAZ	1.72076	2.34157	1.64403	1.90657	9.50058	0.00025342	0.00191539	0.907248	0.44634	0.800877	0.650763	0.63447	3.8172	0.00965617	0.030497	-3.39948
Transcriptional repressor protein YY1;Transcription factor YY2	YY1;YY2	0.395473	0.283824	0.00269013	0.22519	1.44042	0.210872	0.288981	-6.66496	0.21015	0.449193	0.608634	0.422106	2.49769	0.0486809	0.100315	-5.16323
Zinc finger BED domain-containing protein 6	ZBED6			0.402122						0.254123		0.0163875	0.136565	0.630818	0.557495	0.651275	-7.19916
Zinc finger and BTB domain-containing protein 10	ZBTB10									-0.0841227	-0.422161	-0.110832	-0.208342	-1.23992	0.263532	0.363223	-6.8342
Zinc finger and BTB domain-containing protein 7A	ZBTB7A	-0.670699	-0.502221	-0.137762	-0.438175	-2.57101	0.051288	0.0951608	-5.19572	-0.364635	-0.378622	-0.254618	-0.332041	-2.12224	0.0803846	0.145915	-5.68712
Zinc finger CCCH domain-containing protein 11A	ZC3H11A	1.61381	1.29347	1.38964	1.43473	9.50827	0.00025246	0.00191539	0.91158	0.582609	1.15975	1.06675	0.935455	5.00827	0.00280463	0.0135932	-2.01265
Zinc finger CCCH domain-containing protein 13	ZC3H13									0.638379	1.13853	1.32825	1.03779	5.29152	0.00215091	0.0113125	-1.71288
Zinc finger CCCH domain-containing protein 14	ZC3H14	1.81775	1.40099	1.26856	1.49867	8.53247	0.00041672	0.00274622	0.333049	0.886209	0.853827	0.669218	0.802894	5.00384	0.00281651	0.0135932	-2.01742
Zinc finger CCCH domain-containing protein 18	ZC3H18	1.38033	1.7474	1.31324	1.48314	9.11077	0.00030783	0.00220476	0.683064	1.01872	1.44636	1.19784	1.2202	7.14571	0.00047201	0.0040918	0.00500793
Zinc finger CCCH domain-containing protein 4	ZC3H4									-0.380749	0.291945	0.56407	0.158358	0.700977	0.510859	0.608096	-7.35575
Nucleolar protein of 40 kDa	ZCCHC17	-0.132009	0.145476	-0.548946	-0.178591	-0.945403	0.38901	0.480608	-7.21059	-0.669456	-0.0092887	-1.40349	-0.714446	-2.4369	0.0527515	0.106949	-5.24813
Zinc finger CCHC domain-containing protein 8	ZCCHC8	2.23955	1.82935	1.93895	2.00598	12.5636	6.82e-05	0.00084608	2.40378	2.07938	1.42528	1.71572	1.73329	9.08631	0.00013199	0.00165907	1.44423
Zinc finger protein 1 homolog	ZFP1	-1.27677	-1.3119	-2.15968	-1.57888	-6.85822	0.00112395	0.00530537	-0.818715
Zinc finger protein 64 homolog, isoforms 3 and 4	ZFP64	0.318835	0.226565	-0.479754	0.0212749	0.10018	0.924199	0.942561	-7.69809	0.786267	-0.0336018	-0.550712	0.0656315	0.235516	0.822027	0.865401	-7.59969
Zinc finger protein 64 homolog, isoforms 3 and 4	ZFP64	-0.290861	0.0260639	-0.0482579	-0.104048	-0.692512	0.520277	0.60186	-7.42899	0.079433	-0.692235	0.03204	-0.191476	-0.895055	0.406906	0.507926	-7.19264
E3 ubiquitin-protein ligase ZFP91	ZFP91;ZFP91-CNTF	0.285918	-0.0358575	-0.189194	0.0199195	0.121449	0.908193	0.933189	-7.69526	0.141294	-0.0598714	-0.232956	-0.0511754	-0.303631	0.772168	0.828101	-7.57843
Zinc finger RNA-binding protein	ZFR	2.03729	1.13975	1.56639	1.57948	7.34412	0.00082616	0.00431659	-0.460808	0.878912	0.00407349	1.22921	0.703001	2.64931	0.0399191	0.0872234	-4.95203
Zinc finger X-chromosomal protein;Zinc finger Y-chromosomal protein	ZFX;ZFY	-0.0108004	0.104817	-0.384763	-0.0977427	-0.586016	0.583999	0.661293	-7.5045	0.0815349	-0.246957	-0.521633	-0.229929	-1.22834	0.267536	0.366731	-6.84743
Zinc finger protein with KRAB and SCAN domains 1	ZKSCAN1	-0.495686	0.0708705	-1.13146	-0.521004	-1.98533	0.105463	0.164774	-5.96865	-0.631906	-0.515021	-0.757104	-0.633943	-3.94993	0.008327	0.0276175	-3.23452
Zinc finger matrin-type protein 2	ZMAT2	1.75087	1.99946	1.73841	1.83581	12.4245	7.18e-05	0.00087641	2.34441
Protein kinase C-binding protein 1	ZMYND8		0.486525	0.215177	0.353406	1.75644	0.156371	0.22585	-6.08032	0.500244	0.580311	-0.586702	0.163946	0.603433	0.569399	0.660271	-7.42513
Zinc finger protein 134	ZNF134	-0.128677	-0.174936	-0.644322	-0.317351	-1.82119	0.129843	0.195319	-6.18369	-0.255529	-0.580859	-0.626806	-0.487701	-2.86182	0.0303754	0.0716358	-4.65831
Zinc finger protein OZF	ZNF146	-1.08912	-0.341415	-0.521078	-0.64846	-3.26196	0.0233146	0.051384	-4.31791	-0.73519	-0.424784	-1.08965	-0.755255	-3.90181	0.00878353	0.0285877	-3.29402
Zinc finger protein 148	ZNF148	-0.285794	-0.0332266	-0.248808	-0.188739	-1.28936	0.255178	0.340606	-6.84411	0.036631	-0.125061	0.100545	0.00463902	0.028996	0.977855	0.98728	-7.63155
BUB3-interacting and GLEBS motif-containing protein ZNF207	ZNF207	0.644942	0.119672	0.227696	0.330374	1.92854	0.11331	0.174509	-6.04334	-0.0667599	-0.007084	-0.307678	-0.127419	-0.774876	0.469277	0.567739	-7.2974
Zinc finger protein 22	ZNF22	-0.325523	-0.539368	-0.0389367	-0.300183	-1.8169	0.130554	0.19591	-6.18927	0.0155883	-0.604285	0.473762	-0.0392052	-0.1623	0.87666	0.906219	-7.61664
Zinc finger protein 24	ZNF24									-0.580576	-0.0962638		-0.335615	-1.42242	0.217623	0.31514	-6.41381
Zinc finger protein 280C	ZNF280C	-0.0942712	-0.362973	-0.661823	-0.373561	-2.15204	0.0855625	0.13962	-5.74836	-0.405332	-0.357105	-0.440653	-0.400478	-2.57427	0.0440235	0.0933178	-5.05644
Zinc finger protein 281	ZNF281	-0.981387	-0.602175	-1.31215	-0.967985	-5.03259	0.00431058	0.0144295	-2.38148	-0.896934	-0.669179	-0.935674	-0.836725	-5.131	0.00249686	0.0124546	-1.8814
Zinc finger protein 316	ZNF316	-1.31022	-0.796502	-0.470022	-0.857781	-4.13144	0.00961887	0.0261599	-3.30859	-1.21326	-1.35024	-0.814197	-1.11553	-6.21291	0.00096874	0.00658222	-0.809783
Zinc finger protein 319	ZNF319	-0.145606	-0.193166	-0.671009	-0.33689	-1.92499	0.11382	0.175064	-6.048	-0.220474	-0.647197	-0.640437	-0.501092	-2.83184	0.0315575	0.0729187	-4.69954
DBIRD complex subunit ZNF326	ZNF326	2.31899	1.46815	1.42907	1.74409	7.46799	0.00076595	0.00412073	-0.37287	1.26917	1.37027	0.797068	1.14543	6.1076	0.00105622	0.00684363	-0.907749
Zinc finger protein 346	ZNF346
Zinc finger protein 384	ZNF384	0.340955	0.480175	0.283421	0.369762	2.59521	0.0498297	0.0927344	-5.16409	0.39972	-0.34303	0.185288	0.0806272	0.396178	0.706353	0.776124	-7.54128
Zinc finger protein 444	ZNF444	-0.226753	-0.0949056	-0.572187	-0.298256	-1.80468	0.132599	0.198015	-6.20516	-0.266892	-0.748449	-0.964883	-0.659334	-3.32774	0.0170689	0.0468462	-4.02973
Zinc finger protein 467	ZNF467	0.034608	0.829258	-1.64729	-0.258793	-0.530028	0.619383	0.69245	-7.53982	0.628615	0.218921	-1.12761	-0.100516	-0.283088	0.787092	0.838396	-7.58539
Zinc finger protein 512	ZNF512	-0.491306	-0.546735	-0.149273	-0.397003	-2.50815	0.0552999	0.10039	-5.27807	-0.287902	-0.182253	-0.507614	-0.326291	-1.97598	0.0979927	0.170369	-5.88921
Zinc finger protein 524	ZNF524	0.0415795	0.162846	-0.197079	0.00230533	0.0150586	0.988584	0.989387	-7.70398	0.353556	-0.254089	-0.103984	9.24e-05	0.00048584	0.999629	0.999629	-7.63204
Zinc finger protein 532	ZNF532	-0.848228	-0.490604	-0.504575	-0.61322	-3.92206	0.0117794	0.0302339	-3.54114	-0.551903	-0.695541	-1.6487	-0.968185	-3.71382	0.010857	0.0330442	-3.52975
Zinc finger protein 579	ZNF579	0.382099	0.437713	-0.0072062	0.267907	1.63086	0.165477	0.237609	-6.42838	0.556094	0.278137	-0.0420491	0.263457	1.41504	0.209212	0.307641	-6.62623
Zinc finger protein 581	ZNF581
Zinc finger protein 593	ZNF593	-0.385878	-0.0549068	-0.296743	-0.245719	-1.62424	0.166881	0.239066	-6.43677	-0.575836	-0.412619	-0.496727	-0.49627	-3.15866	0.0209609	0.0542136	-4.25495
Zinc finger protein 638	ZNF638	-0.059212	0.436641	0.11772	0.165347	0.996804	0.36583	0.459432	-7.16031	-0.595869	-0.0391055	-0.686914	-0.441051	-2.25556	0.0671782	0.126791	-5.50148
Zinc finger protein 646	ZNF646	-0.154498	0.160076	-0.277449	-0.0903042	-0.562233	0.598876	0.67442	-7.51989	-0.202333	-0.315301	-0.726477	-0.414193	-2.27123	0.0657815	0.125196	-5.4796
Zinc finger protein 652	ZNF652	-0.102362	-0.315736	-0.382837	-0.265619	-1.79941	0.13349	0.198582	-6.21199	-0.0755671	-0.243743	-0.33335	-0.217087	-1.34128	0.230717	0.327807	-6.71558
Zinc finger protein 691	ZNF691	-0.403117	-0.564228	-0.783887	-0.584735	-3.77454	0.0136406	0.03395	-3.70899	-0.727452	-0.961333	-0.931454	-0.872728	-5.41038	0.00192998	0.0104568	-1.59032
Zinc finger protein 740	ZNF740	-0.183777	-0.0762424	0.0217616	-0.0794385	-0.558369	0.601316	0.675931	-7.52234	0.211463	-0.41684	-0.0700184	-0.0917915	-0.485131	0.645633	0.730676	-7.49685
Zinc finger protein 771	ZNF771	-0.0963005	-0.727723	-1.07491	-0.630587	-2.74683	0.0416722	0.0800939	-4.96715
Zinc finger protein 787	ZNF787	-0.111459	-0.44256	-0.404862	-0.318205	-2.0855	0.0929828	0.149352	-5.83641	0.0418236	-0.477672	-0.176942	-0.205331	-1.14326	0.298592	0.398692	-6.94226
Zinc finger protein 800	ZNF800									-0.685924	-0.55962	-0.405557	-0.549142	-3.39805	0.0156919	0.0436386	-3.93715
Zinc finger protein 830	ZNF830	1.34254	1.76057	1.6689	1.5906	9.99625	0.00019993	0.00167562	1.17977
Zinc finger protein 845;Zinc finger protein 485;Zinc finger and SCAN domain-containing protein 21	ZNF845;ZSCAN21;ZNF485									-0.784237		0.271307	-0.255896	-0.800375	0.461939	0.561022	-7.06715
Box C/D snoRNA protein 1	ZNHIT6										0.325138	0.0333084	0.176753	0.80524	0.459386	0.559543	-7.063
Zinc finger Ran-binding domain-containing protein 2	ZRANB2	0.937403	0.497478	0.53143	0.656634	4.00154	0.010899	0.0285087	-3.45208	0.596702	0.908026	0.917203	0.805934	4.84209	0.00329296	0.014783	-2.1937
Zinc finger and SCAN domain-containing protein 25	ZSCAN25	-0.201246	-0.252078	-0.175264	-0.208948	-1.51523	0.191747	0.268141	-6.57325
Zinc finger and SCAN domain-containing protein 26	ZSCAN26;ZNF187	-0.529207	-1.42492	-0.919075	-0.959613	-4.45805	0.00710108	0.0209797	-2.95902	-0.944175	-1.15335	-1.58212	-1.24398	-6.3094	0.00089586	0.00627708	-0.721136
Zinc finger and SCAN domain-containing protein 5A	ZSCAN5A									-1.58344	-0.726824	-0.729653	-1.00691	-4.46768	0.00479314	0.0195616	-2.61618

## Sheet: 2_POLR2C_normalised_data
Protein.names	Gene.names	Control_R1	Control_R2	Control_R3	Auxin_R1	Auxin_R2	Auxin_R3
Protein AATF	AATF	-10.8617	-10.1707	-10.2967	-9.75402	-9.9947	-10.1526
ATP-binding cassette sub-family F member 1	ABCF1	-10.596	-10.068	-10.4309	-10.0508	-9.48948	-9.90759
Actin-binding LIM protein 1	ABLIM1		-11.0764	-8.57315	-10.1546		-10.2265
tr|S4R3H4|S4R3H4_HUMAN Apoptotic chromatin condensation inducer in the nucleus	ACIN1	-8.72176	-8.71185	-8.84765	-8.7085	-8.52898	-8.55731
Acyl-coenzyme A thioesterase 9, mitochondrial	ACOT9		-9.58163	-9.74373	-9.80265	-10.0137	-9.39844
Actin, alpha skeletal muscle;Actin, alpha cardiac muscle 1;Actin, gamma-enteric smooth muscle;Actin, aortic smooth muscle	ACTA1;ACTC1;ACTG2;ACTA2	-7.99461	-11.5649	-6.31051	-9.74895	-9.05054	-8.53401
Actin, cytoplasmic 1;Actin, cytoplasmic 1, N-terminally processed	ACTB	-9.12596	-9.68489	-9.21808	-9.0384	-9.13201	-9.58349
Actin-like protein 6A	ACTL6A	-9.69752	-9.5029	-8.96934	-9.46103	-9.24149	-9.2222
Alpha-actinin-1	ACTN1	-8.5371	-8.97601	-6.69741	-6.86865	-8.99325	-8.71851
Alpha-actinin-4	ACTN4	-7.95598	-8.67839	-7.66436	-8.42574	-8.4456	-8.89821
Alpha-centractin	ACTR1A
Actin-related protein 5	ACTR5				-10.0687		-10.9792
Double-stranded RNA-specific adenosine deaminase	ADAR	-8.99467	-9.22813	-9.23374	-9.3447	-9.13033	-9.34068
Activity-dependent neuroprotector homeobox protein	ADNP	-9.91967	-10.5524	-9.94386	-9.7263	-9.78798	-9.75379
AF4/FMR2 family member 4	AFF4				-9.21776	-9.1043	-7.98912
Protein argonaute-2;Protein argonaute;Protein argonaute-3;Protein argonaute-1	AGO2;AGO1;AGO3	-11.3662	-10.726	-10.7524	-10.0994		-10.6064
Protein ELYS	AHCTF1	-10.5715	-11.7337	-11.5651	-10.4076	-10.9389	-10.4217
Neuroblast differentiation-associated protein AHNAK	AHNAK	-8.23023	-8.52069	-9.08725	-8.26993	-8.48226	-9.12854
A-kinase anchor protein 17A	AKAP17A	-10.4514	-10.4764	-10.4819	-10.5898	-9.94154	-10.3508
A-kinase anchor protein 8	AKAP8	-6.9368	-8.38061	-8.31315	-9.07458	-9.32649	-9.51304
Delta-1-pyrroline-5-carboxylate synthase;Glutamate 5-kinase;Gamma-glutamyl phosphate reductase	ALDH18A1	-7.24299	-10.4795	-8.48256	-7.44614	-9.59343	-8.589
RNA demethylase ALKBH5	ALKBH5	-10.352	-9.53583	-10.4258	-10.8086	-9.76851	-10.7088
THO complex subunit 4	ALYREF	-10.2616	-10.6195	-10.1648	-11.4611	-11.7736	-10.9118
Annexin A1;Annexin	ANXA1				-10.1198	-10.1135	-10.135
Annexin A2;Annexin;Putative annexin A2-like protein	ANXA2;ANXA2P2	-9.78221	-9.82399	-9.73419	-9.49582	-9.5183	-9.86447
AP-2 complex subunit alpha-1	AP2A1	-8.89343	-8.04462	-7.13944	-8.59789	-8.02955	-8.49208
AP-2 complex subunit beta	AP2B1	-9.06912	-9.94768	-8.86559	-9.49719	-9.93856	-9.6615
AP-2 complex subunit mu	AP2M1	-9.56948	-10.1871	-9.65194	-9.41765	-9.76632	-9.54908
AP-3 complex subunit beta-1	AP3B1	-10.5354	-9.81723	-10.1918	-9.38589	-9.81542	-8.97623
AP-3 complex subunit delta-1	AP3D1	-9.95856	-10.6051	-11.0286	-9.99293	-10.2805	-9.91777
AP-3 complex subunit mu-1	AP3M1					-9.64602
DNA-(apurinic or apyrimidinic site) lyase;DNA-(apurinic or apyrimidinic site) lyase, mitochondrial	APEX1	-10.0261	-9.55281		-9.77167	-10.0312	-10.4497
Apoptosis inhibitor 5	API5	-10.3387	-10.4712	-9.3366	-11.2778	-11.2905	-9.84904
DNA dC->dU-editing enzyme APOBEC-3B	APOBEC3B		-10.4846	-10.02
DNA dC->dU-editing enzyme APOBEC-3C	APOBEC3C
Intron-binding protein aquarius	AQR	-7.37835	-7.11413	-5.41165	-6.63583	-8.15639	-7.16854
Arginine and glutamate-rich protein 1	ARGLU1	-10.6862	-10.1542	-10.1418	-10.0232	-10.0108	-10.1657
AT-rich interactive domain-containing protein 1A	ARID1A	-8.98828	-9.95438	-10.0437	-9.35394	-9.69083	-10.1299
AT-rich interactive domain-containing protein 1B	ARID1B	-11.1472
AT-rich interactive domain-containing protein 5B	ARID5B	-11.2838	-11.0234	-11.7609	-11.4334	-11.1753	-10.9215
ADP-ribosylation factor-like protein 6-interacting protein 4	ARL6IP4	-11.0128	-10.4699	-10.9793	-10.5926	-10.0763	-10.7118
Armadillo repeat-containing protein 5	ARMC5				-10.4398	-9.69681	-10.3915
Histone chaperone ASF1A	ASF1A				-10.0884	-8.99953	-10.2254
Set1/Ash2 histone methyltransferase complex subunit ASH2	ASH2L				-11.0769	-9.00728	-10.2208
Aspartyl/asparaginyl beta-hydroxylase	ASPH	-7.81487	-8.1946	-8.44446	-8.56073	-7.56207	-9.03784
Protein asunder homolog	ASUN	-5.49594	-4.7591	-5.05594	-5.22119	-5.2434	-4.46066
ATPase family AAA domain-containing protein 3A	ATAD3A			-9.30564
Cyclic AMP-dependent transcription factor ATF-1	ATF1	-10.844	-11.2248	-11.6276	-10.7784	-10.6543	-10.7626
Cyclic AMP-dependent transcription factor ATF-2	ATF2	-11.558	-11.1859	-11.4195	-11.1812	-10.3212	-10.5904
Cyclic AMP-dependent transcription factor ATF-3	ATF3				-10.8463	-10.7158	-10.548
ATP synthase subunit alpha, mitochondrial	ATP5A1		-10.7567	-9.82523	-8.80924	-9.5641	-9.57537
V-type proton ATPase subunit G 2;V-type proton ATPase subunit G 1	ATP6V1G2;ATP6V1G2-DDX39B;ATP6V1G1
Aurora kinase B	AURKB	-10.4458	-9.20509	-10.3157	-10.0182	-9.55158	-10.3254
BAG family molecular chaperone regulator 1	BAG1			-10.8446
BAG family molecular chaperone regulator 2	BAG2	-7.11868	-7.97684	-7.56324	-6.8419	-8.05828	-7.37827
Brain-specific angiogenesis inhibitor 1-associated protein 2	BAIAP2		-9.93359	-10.1593	-10.4136	-9.84944	-10.3102
Brain-specific angiogenesis inhibitor 1-associated protein 2-like protein 1	BAIAP2L1		-9.80082	-9.8052	-9.86027	-10.0836	-10.1894
Barrier-to-autointegration factor;Barrier-to-autointegration factor, N-terminally processed	BANF1		-9.43315	-8.58021	-8.90018	-9.43858
Basic leucine zipper transcriptional factor ATF-like 3	BATF3	-10.2897	-9.80812	-10.984	-9.73835	-9.95337	-10.2398
Bromodomain adjacent to zinc finger domain protein 1A	BAZ1A		-9.92665	-9.27317	-9.74501	-9.48705	-9.97991
Tyrosine-protein kinase BAZ1B	BAZ1B	-11.0634	-10.429	-10.6474	-10.4964	-10.3338	-10.3493
Pre-mRNA-splicing factor SPF27	BCAS2	-8.96362	-9.00283	-8.81937	-8.66186	-9.14938	-8.66828
Bcl-2-associated transcription factor 1	BCLAF1	-8.42044	-8.63428	-8.526	-9.08533	-8.76581	-8.59506
Baculoviral IAP repeat-containing protein 5	BIRC5		-10.1819	-10.6128	-10.1558	-10.6203
Bloom syndrome protein	BLM	-10.652	-10.3353	-10.7922	-10.6759	-10.1825	-10.4669
Ribosome biogenesis protein BMS1 homolog	BMS1	-11.9954	-10.1741	-10.0715	-9.8304	-9.7893	-9.38048
Zinc finger protein basonuclin-2	BNC2	-11.7114	-11.8463
Ribosome biogenesis protein BOP1	BOP1	-10.1239	-10.3566	-9.87054	-9.44707	-9.26245	-8.3364
Nucleosome-remodeling factor subunit BPTF	BPTF				-8.94534	-9.77544	-9.3255
Bromodomain-containing protein 2	BRD2	-9.77098	-10.6903	-10.4731	-9.34052	-9.74387	-9.14232
Bromodomain-containing protein 4	BRD4
Bromodomain-containing protein 7	BRD7	-10.7357	-11.4644	-12.1127	-11.3769	-11.7139	-10.9975
Bromodomain-containing protein 8	BRD8		-10.497	-10.7156
Bromodomain-containing protein 9	BRD9		-10.6158	-10.4645	-8.69465	-9.71534	-9.97643
Ribosome biogenesis protein BRX1 homolog	BRIX1	-10.5768	-10.3434	-10.1551	-9.93058	-10.5254	-10.2764
Transcription factor BTF3	BTF3	-10.4374	-9.97216	-10.611	-9.17526	-9.66254	-10.1624
Mitotic checkpoint protein BUB3	BUB3	-9.65027	-9.16708	-9.76673	-10.1676	-9.34308	-10.0141
BUD13 homolog	BUD13	-10.0802	-10.235	-10.1615	-10.1421	-10.2782	-10.1789
Protein BUD31 homolog	BUD31	-8.01559	-8.80719	-8.92792	-9.93515	-10.1486	-10.2984
Bystin	BYSL	-10.5529		-9.09229	-10.3692	-10.4133	-9.47713
Selenoprotein H	C11orf31;SELH	-9.38594	-9.72832		-9.76039	-9.53343	-10.1004
Uncharacterized protein C11orf57	C11orf57	-10.3321	-10.6493	-10.6907	-10.0852	-10.3156	-10.3111
Uncharacterized protein C11orf98	C11orf98	-10.2328	-10.4936	-10.5425	-10.4685	-10.4698	-10.8104
Uncharacterized protein C12orf43	C12orf43	-9.20299	-10.207	-10.0577	-8.98373	-9.63003	-8.78161
Probable peptide chain release factor C12orf65, mitochondrial	C12orf65				-9.22834	-9.79384	-9.82189
UPF0568 protein C14orf166	C14orf166	-8.86836	-8.43406	-9.09462	-8.93083	-8.788	-9.67209
Uncharacterized protein C15orf52	C15orf52		-9.55611	-9.0635	-9.26039	-8.21527	-9.52945
Chromatin complexes subunit BAP18	C17orf49;BAP18;RNASEK-C17orf49	-10.7954	-10.3923	-9.6547	-9.79835	-9.91748	-9.61481
UPF0711 protein C18orf21	C18orf21	-10.6374	-10.6555	-10.9488	-10.9489	-10.5179	-11.4787
Uncharacterized protein C19orf43	C19orf43	-10.5234	-10.5082	-11.2111
Leydig cell tumor 10 kDa protein homolog	C19orf53	-9.60602	-10.4692	-10.3487	-9.41945	-9.99042	-9.4417
Uncharacterized protein C1orf131	C1orf131				-9.88965
UPF0688 protein C1orf174	C1orf174	-9.56401	-10.0364	-10.5843	-9.81515	-9.96656	-9.86878
Complement component 1 Q subcomponent-binding protein, mitochondrial	C1QBP				-10.0902	-10.1945
Uncharacterized protein C7orf26	C7orf26		-9.41333	-9.97504
Uncharacterized protein C7orf50	C7orf50	-9.89501	-10.0708	-10.1166	-10.0918	-10.3363	-9.65909
UPF0488 protein C8orf33	C8orf33	-10.6264	-10.1427	-10.1936	-10.2951	-9.95031	-9.12661
Uncharacterized protein C8orf59	C8orf59				-7.97522
Calcineurin-binding protein cabin-1	CABIN1
Cactin	CACTIN	-10.4446	-9.65782	-10.3814	-9.54093	-9.12648	-10.0828
CAD protein;Glutamine-dependent carbamoyl-phosphate synthase;Aspartate carbamoyltransferase;Dihydroorotase	CAD		-8.86677	-10.2786	-10.1743	-9.28708	-10.6659
sp|P0DP25|CALM3_HUMAN Calmodulin-3	CALM2;CALM3;CALM1	-9.37738	-9.1179			-9.18316	-9.70516
Calreticulin	CALR	-8.37794	-9.04964	-9.78023
Caprin-1	CAPRIN1	-9.28684	-9.23012	-8.88937	-9.10446	-8.83777	-9.14667
F-actin-capping protein subunit alpha-1	CAPZA1	-9.28038	-9.338	-9.3655	-9.50947	-8.83435	-9.62066
F-actin-capping protein subunit beta	CAPZB	-9.71887		-9.53965	-9.64756
Caveolin-1;Caveolin	CAV1	-5.75726	-6.34882	-6.08406	-6.15858	-6.28437	-7.31353
Chromobox protein homolog 1	CBX1	-9.03529	-10.456	-10.0097	-8.8942	-9.19578	-9.15719
Chromobox protein homolog 3	CBX3	-9.91333	-10.5859	-10.0863	-9.79111	-9.6283	-9.54193
E3 SUMO-protein ligase CBX4	CBX4	-10.5797	-10.5926		-10.3847	-10.6734	-10.2083
Chromobox protein homolog 5	CBX5	-10.287	-10.4516	-10.1833	-9.50149	-10.0512	-9.73016
Chromobox protein homolog 6	CBX6	-10.4391
Chromobox protein homolog 8	CBX8	-10.563	-10.2617	-10.4694	-9.94514	-9.95443	-10.1928
Cell division cycle and apoptosis regulator protein 1	CCAR1	-8.7052	-8.34841	-8.2909	-9.39789	-8.33093	-8.30554
Cell cycle and apoptosis regulator protein 2	CCAR2						-10.7323
Coiled-coil domain-containing protein 12	CCDC12	-9.01612	-9.01104	-9.19309	-10.1028	-9.77278	-9.69875
Coiled-coil domain-containing protein 124	CCDC124	-10.5539	-10.8122	-10.4212	-9.58953	-10.0164	-9.93095
Coiled-coil domain-containing protein 137	CCDC137	-10.9371	-11.5122	-10.1582	-13.1095	-13.1095	-12.3281
Nuclear speckle splicing regulatory protein 1	CCDC55;NSRP1	-10.5821	-10.2845	-10.239	-10.3181	-10.2603	-9.61783
Thyroid transcription factor 1-associated protein 26	CCDC59	-10.8099	-11.5345	-10.5678	-11.7711	-12.33	-11.376
Coiled-coil domain-containing protein 86	CCDC86	-10.238	-10.9776	-10.484	-9.60768	-9.99261	-9.82444
G2/mitotic-specific cyclin-B1	CCNB1	-10.0272	-9.75673	-9.74746	-10.1135	-9.81252	-9.41813
Cyclin-T1	CCNT1	-9.05068	-8.96293	-9.46377	-8.71712	-8.94196	-8.70696
T-complex protein 1 subunit beta	CCT2	-6.38407	-7.37813	-7.41197	-6.72422	-8.39032	-7.39731
T-complex protein 1 subunit gamma	CCT3	-8.39782	-8.64382	-8.58691	-8.78655	-9.04243	-8.60237
T-complex protein 1 subunit delta	CCT4	-8.15598	-8.24232	-8.05374	-8.82384	-8.50184	-8.64578
T-complex protein 1 subunit epsilon	CCT5	-7.62011	-7.47281	-7.16855	-7.7285	-7.93453	-7.62332
T-complex protein 1 subunit zeta	CCT6A	-7.34829	-8.53216	-8.33314	-8.07508	-9.05916	-7.68429
T-complex protein 1 subunit eta	CCT7	-9.3217	-8.58751	-9.80729	-9.70568	-9.03524	-8.7138
T-complex protein 1 subunit theta	CCT8	-9.2281	-8.27386	-8.35456	-9.41632	-8.81785	-8.64045
DNA-directed RNA polymerase I subunit RPA34	CD3EAP	-9.84181	-10.4306	-10.3376	-9.30823	-10.246	-9.47821
CD59 glycoprotein	CD59			-8.10819
Cell division cycle protein 16 homolog	CDC16		-11.1382	-10.4974
Cell division cycle protein 27 homolog	CDC27		-11.0337	-9.29316		-9.27623	-10.4525
Pre-mRNA-processing factor 17	CDC40	-8.77292	-8.84879	-9.30128	-10.0276	-9.78739	-9.87997
Cell division control protein 42 homolog	CDC42	-10.7183	-10.0212	-10.2318	-11.0678	-9.95696	-10.1641
Cell division cycle 5-like protein	CDC5L	-10.5775	-10.569	-10.4769	-9.968	-10.1035	-9.83603
Parafibromin	CDC73		-8.55351	-8.3646	-9.2031	-7.86359	-9.03262
Borealin	CDCA8	-10.9998	-10.3682	-10.1728	-10.9421	-10.7143	-10.229
Cadherin-2	CDH2		-9.05998	-8.68519
Cyclin-dependent kinase 11B;Cyclin-dependent kinase 11A	CDK11B;CDK11A	-9.59155	-10.1502	-9.74592	-9.80218	-9.81928	-9.44571
Cyclin-dependent kinase 12	CDK12	-11.0044	-10.6208	-10.5086	-10.5494	-10.4632	-9.65693
Cyclin-dependent kinase 2-associated protein 1;Cyclin-dependent kinase 2-associated protein 2	CDK2AP1;CDK2AP2
Cyclin-dependent kinase 9	CDK9	-10.0541	-9.56353	-9.52171	-9.96163	-9.50572	-8.81329
CDKN2A-interacting protein	CDKN2AIP	-9.70822	-8.3555	-8.7229	-9.81371	-9.15672	-9.77733
CCAAT/enhancer-binding protein zeta	CEBPZ	-9.84069	-10.439	-10.0267	-9.67676	-9.94354	-10.2371
CUGBP Elav-like family member 1	CELF1	-10.0283	-9.72234	-9.35846	-11.0604	-10.5599	-9.93934
Centromere protein C	CENPC	-12.0788	-11.3431	-11.2136	-11.7118	-11.5419	-11.0816
Centromere protein F	CENPF	-9.88661	-9.82175	-9.71844	-10.0395	-9.51105	-10.0228
Centromere protein V	CENPV	-11.1745	-11.3796	-11.2747	-11.0298	-10.417	-10.3957
sp|A0A0U1RRI6|CENL3_HUMAN Centromere protein V-like protein 3	CENPVL3	-9.80247	-10.1041	-10.3393	-9.84238	-10.3804
Centrosomal protein of 290 kDa	CEP290
Centrin-2	CETN2		-9.3459	-9.86177	-7.82896	-9.63774	-8.38345
Cilia- and flagella-associated protein 20	CFAP20	-9.82068	-10.1238	-9.24225	-10.0433	-9.55323	-9.19073
Cofilin-1	CFL1				-9.56466		-9.72617
CGG triplet repeat-binding protein 1	CGGBP1				-9.06674	-8.55862	-8.94954
Chromatin assembly factor 1 subunit A	CHAF1A	-11.1867	-10.928	-10.9726	-10.3966	-10.3648	-10.0888
Chromatin assembly factor 1 subunit B	CHAF1B	-10.4147	-9.88776	-10.0837	-9.6558	-10.0267	-10.0881
Chromosome alignment-maintaining phosphoprotein 1	CHAMP1	-10.4431	-9.65043	-9.90054	-9.80135	-9.2959	-9.71783
MICOS complex subunit MIC19	CHCHD3			-8.86226
Chromodomain-helicase-DNA-binding protein 1	CHD1				-8.31815	-10.1043	-10.0735
Chromodomain-helicase-DNA-binding protein 1-like	CHD1L					-9.8019	-10.0785
Chromodomain-helicase-DNA-binding protein 3	CHD3	-11.4231	-10.9261	-11.9426	-10.9568	-10.7679	-10.5178
Chromodomain-helicase-DNA-binding protein 4	CHD4	-9.49676	-10.0427	-9.91414	-9.59404	-9.83082	-9.95957
Chromodomain-helicase-DNA-binding protein 7	CHD7				-9.53196	-10.0525	-10.2752
Calcium homeostasis endoplasmic reticulum protein	CHERP	-8.63312	-9.09254	-9.17397	-8.98912	-9.02072	-9.1305
Chromatin target of PRMT1 protein	CHTOP	-8.68496	-8.32128	-8.63958	-10.4807	-9.62233	-10.1756
Corepressor interacting with RBPJ 1	CIR1	-10.8322	-10.4116	-10.8364	-10.7371	-10.6498	-10.5969
Cirhin	CIRH1A	-9.58384		-8.37174	-8.3791	-7.97666	-7.91933
Cytoskeleton-associated protein 4	CKAP4	-8.64699	-9.85941	-8.39398	-8.35039	-9.10633	-8.73887
Cytoskeleton-associated protein 5	CKAP5	-10.2391	-9.83639	-9.50205	-9.8556	-9.8024	-10.0911
CLK4-associating serine/arginine rich protein	CLASRP						-9.67618
Dual specificity protein kinase CLK1	CLK1	-9.9572	-10.4838	-10.2409	-10.4122	-10.8296	-10.4021
Clathrin light chain A	CLTA					-8.88263
Clathrin heavy chain;Clathrin heavy chain 1	CLTC	-6.53289	-7.58476	-5.77575	-6.06811	-7.60729	-8.41601
N-acylneuraminate cytidylyltransferase	CMAS	-10.1637	-10.0294	-10.2716	-10.0806	-9.71939	-10.0501
Protein CMSS1	CMSS1	-10.1868	-9.84458	-10.4953	-10.2617	-10.0235	-10.3755
sp|Q8IZ96-10|CKLF1_HUMAN Isoform 10 of CKLF-like MARVEL transmembrane domain-containing protein 1	CMTM1
Cap-specific mRNA (nucleoside-2-O-)-methyltransferase 1	CMTR1		-8.75751	-10.1205
2,3-cyclic-nucleotide 3-phosphodiesterase	CNP			-8.90989	-9.727	-10.2335	-9.09198
Cytochrome c oxidase assembly factor 5	COA5	-10.6907	-10.554	-10.7315	-10.3336	-10.3255	-10.1084
Collagen alpha-3(V) chain	COL5A3		-9.36977	-9.92751			-9.99134
Collagen alpha-1(VIII) chain;Vastatin	COL8A1						-10.2929
Coronin-1C;Coronin	CORO1C	-9.31671	-9.74804	-8.92102	-9.15722	-9.36742	-9.01427
Cleavage and polyadenylation specificity factor subunit 1	CPSF1	-6.57355	-4.70661	-3.67201	-5.39664	-5.20975	-4.99701
Cleavage and polyadenylation specificity factor subunit 2	CPSF2	-7.82779	-8.3944	-7.14961	-7.85039	-8.91443	-7.28668
Cleavage and polyadenylation specificity factor subunit 3	CPSF3	-9.08421	-7.75307	-8.22858	-8.72209	-7.96588	-9.10428
Integrator complex subunit 11	CPSF3L	-5.92253	-5.88012	-6.13408	-6.01025	-5.99551	-5.63252
Cleavage and polyadenylation specificity factor subunit 4	CPSF4	-8.93114	-9.30689	-9.42847	-8.45973	-9.21648	-8.89267
Cleavage and polyadenylation specificity factor subunit 6	CPSF6	-10.2545	-10.217	-10.2032	-10.3062	-9.86778	-9.68364
Cleavage and polyadenylation specificity factor subunit 7	CPSF7	-10.0878	-10.1178	-10.0047	-10.2738	-9.83471	-9.9897
Cyclic AMP-responsive element-binding protein 1	CREB1	-10.7513	-10.551	-10.2862	-10.4882	-10.3748	-9.82809
Cyclic AMP-responsive element-binding protein 5	CREB5					-11.4362	-10.653
Crooked neck-like protein 1	CRNKL1	-8.71775	-8.92872	-8.82527	-9.68091	-9.40789	-9.53507
Cold shock domain-containing protein E1	CSDE1		-9.53404	-9.54475
Casein kinase II subunit alpha;Casein kinase II subunit alpha 3	CSNK2A1;CSNK2A3	-8.91113	-8.67398	-8.67277	-8.3317	-8.42482	-8.14851
Casein kinase II subunit alpha	CSNK2A2	-9.36668	-8.99203	-9.09747	-9.45439	-8.71631	-8.53962
Casein kinase II subunit beta	CSNK2B;CSNK2B-LY6G5B-1181;CSNK2B-LY6G5B--991	-9.00551	-9.52971	-6.39157	-8.50453	-9.02767	-6.458
Cleavage stimulation factor subunit 1	CSTF1	-8.388	-8.16141	-8.12753	-8.81969	-8.71368	-8.96579
Cleavage stimulation factor subunit 2	CSTF2	-8.57929	-7.64139	-8.34767	-9.37346	-8.56651	-9.28867
Cleavage stimulation factor subunit 3	CSTF3	-7.20174	-7.41344	-8.32059	-7.51356	-8.12304	-9.14818
Cancer/testis antigen family 45 member A10	CT45A10	-10.623	-10.3808	-10.713	-10.3859	-10.3551	-10.5701
C-terminal-binding protein 2	CTBP2		-10.6863
Transcriptional repressor CTCF	CTCF	-10.738	-10.6125	-10.708	-9.75759	-10.2893	-10.3123
RNA polymerase II subunit A C-terminal domain phosphatase	CTDP1	-6.88763	-7.17024	-8.6494	-7.41854	-6.85389	-8.86511
Connective tissue growth factor	CTGF	-10.2928	-10.9892	-10.6183	-9.9291	-10.5735	-10.5816
Catenin alpha-1	CTNNA1	-9.86792	-10.1378	-8.71554	-8.88777	-9.8046	-9.42445
Catenin beta-1	CTNNB1			-8.8019
Beta-catenin-like protein 1	CTNNBL1	-10.8004	-10.7873	-10.0987	-10.622	-10.6676	-9.71919
Catenin delta-1	CTNND1		-9.27678	-7.61774	-9.49328	-9.31245	-9.74868
RNA polymerase-associated protein CTR9 homolog	CTR9	-9.31019	-8.68137	-9.40455
Cullin-1	CUL1	-9.18057	-9.18779	-9.42012	-9.31024	-9.22479	-9.6347
Spliceosome-associated protein CWC15 homolog	CWC15	-8.62792	-9.07	-9.36848	-9.99758	-9.90628	-9.79104
Pre-mRNA-splicing factor CWC22 homolog	CWC22	-8.24796	-8.52676	-8.89385	-9.09701	-8.71039	-8.86141
Pre-mRNA-splicing factor CWC25 homolog	CWC25	-10.3587	-10.618	-10.4457	-10.2905	-10.4204	-10.1691
UPF0428 protein CXorf56	CXorf56	-10.3665	-9.78089	-10.4091	-9.92982	-9.54221	-10.4158
Uncharacterized protein CXorf67	CXorf67	-10.3975	-10.2422	-9.12909	-10.5068	-9.71808	-7.69231
CXXC-type zinc finger protein 1	CXXC1	-10.1429	-9.52751	-9.99924
Cytoplasmic FMR1-interacting protein 1	CYFIP1	-9.59963	-9.75051	-10.596	-10.2469	-9.52635	-9.66381
Protein CYR61	CYR61	-10.6761	-10.823	-10.6055	-10.9459	-11.3604	-10.8834
28S ribosomal protein S29, mitochondrial	DAP3	-9.68773	-9.62994	-9.73254	-8.59146	-9.33011	-9.87399
Death domain-associated protein 6	DAXX	-9.85992	-10.2446	-10.2532	-9.82031	-9.88301	-9.98724
DAZ-associated protein 1	DAZAP1		-10.1726	-9.81299
Drebrin	DBN1	-8.69089	-9.96149	-9.20095	-8.9696	-9.42153	-9.743
DDB1- and CUL4-associated factor 13	DCAF13	-9.98596	-10.4375	-10.4324	-9.93647	-10.4126	-10.0968
DNA damage-binding protein 1	DDB1	-9.60398	-9.23424	-9.78185	-9.29325	-9.41782	-9.88297
ATP-dependent RNA helicase DDX1	DDX1	-10.0619	-9.62351	-9.51665	-9.97576	-9.93284	-9.54426
Probable ATP-dependent RNA helicase DDX10	DDX10	-10.9561	-10.7743	-10.9806	-10.5533	-10.2622	-10.8303
Probable ATP-dependent RNA helicase DDX17	DDX17	-9.37064	-9.45854	-9.63489	-10.0255	-9.88555	-9.94636
ATP-dependent RNA helicase DDX18	DDX18	-9.83871	-10.2594	-10.1852	-9.44122	-9.83624	-9.75554
Nucleolar RNA helicase 2	DDX21	-10.2604	-10.2551	-10.4228	-10.0459	-10.0977	-10.5439
Probable ATP-dependent RNA helicase DDX23	DDX23	-9.45825	-9.66318	-9.44852	-9.66702	-9.36227	-9.55908
ATP-dependent RNA helicase DDX24	DDX24	-10.4198	-10.4524	-10.5543	-10.8752	-11.0321	-10.5097
Protein DDX26B	DDX26B		-8.64008	-9.60687		-8.26286	-9.35169
Probable ATP-dependent RNA helicase DDX27	DDX27	-10.4209	-10.9167	-10.5533	-9.90942	-10.0125	-9.96255
Probable ATP-dependent RNA helicase DDX28	DDX28	-9.86547	-9.71998	-10.2733	-9.89938	-9.99824	-10.2227
Probable ATP-dependent RNA helicase DDX31	DDX31	-12.2513	-10.8971	-11.3645	-12.3287	-10.5983	-13.1095
Spliceosome RNA helicase DDX39B	DDX39B	-9.43807	-10.2872	-7.67903	-11.0355	-10.6846	-8.54223
ATP-dependent RNA helicase DDX3X;ATP-dependent RNA helicase DDX3Y	DDX3X;DDX3Y	-9.1319	-9.21162	-9.38647	-9.65088	-9.54962	-9.84682
Probable ATP-dependent RNA helicase DDX41	DDX41	-10.8521	-10.8001	-10.7118	-10.5199	-10.2016	-10.7202
ATP-dependent RNA helicase DDX42	DDX42	-8.92703	-9.6927	-9.41889	-9.07155	-9.31413	-8.43031
Probable ATP-dependent RNA helicase DDX46	DDX46	-9.93221	-9.86082	-9.90849	-9.27488	-9.1766	-9.38441
Probable ATP-dependent RNA helicase DDX47	DDX47	-10.1172	-10.7946	-10.5167	-10.524	-10.2836	-10.1032
Probable ATP-dependent RNA helicase DDX5	DDX5	-10.0238	-10.1141	-9.92412	-10.3649	-10.3671	-10.1279
ATP-dependent RNA helicase DDX50	DDX50	-9.74053	-9.92335	-9.89675	-9.97305	-9.82238	-10.4287
Probable ATP-dependent RNA helicase DDX52	DDX52	-10.0435	-10.0614	-9.95885	-9.83391	-10.081	-10.0358
ATP-dependent RNA helicase DDX54	DDX54	-10.6546	-10.7547	-11.1947	-10.5641	-10.9586	-10.8072
ATP-dependent RNA helicase DDX54	DDX54	-10.7655	-11.211	-11.303	-10.8041	-10.7123	-11.012
ATP-dependent RNA helicase DDX55	DDX55	-10.3994	-10.2904	-10.2132	-10.7248	-10.5697	-10.6233
Probable ATP-dependent RNA helicase DDX56	DDX56	-9.71561	-9.8038	-10.0078	-11.1914	-11.8422	-11.3229
Probable ATP-dependent RNA helicase DDX6	DDX6	-9.97222	-10.2479	-9.86519	-10.1282	-10.3049	-9.94461
2,4-dienoyl-CoA reductase, mitochondrial	DECR1					-9.98651
Protein DEK	DEK	-10.5369	-10.9057	-10.7337	-10.3956	-10.412	-10.0027
Microprocessor complex subunit DGCR8	DGCR8		-9.57241	-10.0899
Pre-mRNA-splicing factor ATP-dependent RNA helicase DHX15	DHX15	-8.66427	-8.77066	-8.62998	-8.79642	-8.7383	-8.85476
Putative pre-mRNA-splicing factor ATP-dependent RNA helicase DHX16	DHX16	-9.43326	-9.2363	-9.21398
Putative ATP-dependent RNA helicase DHX30	DHX30	-8.43698	-8.80254	-6.43686	-7.33886	-7.79704	-8.01646
ATP-dependent RNA helicase DHX36	DHX36		-9.85833	-9.60089
Probable ATP-dependent RNA helicase DHX37	DHX37	-10.9202	-11.2443	-10.9631	-11.1197	-11.2436	-10.6102
Pre-mRNA-splicing factor ATP-dependent RNA helicase PRP16	DHX38
ATP-dependent RNA helicase DHX8	DHX8	-9.81454	-9.71578	-9.86014	-9.73395	-9.63559	-9.69597
ATP-dependent RNA helicase A	DHX9	-7.98392	-8.16809	-8.69679	-9.1468	-9.07984	-10.0625
Death-inducer obliterator 1	DIDO1	-10.8553	-11.2135	-11.0928	-10.5709	-10.7333	-9.94744
Digestive organ expansion factor homolog	DIEXF	-10.1578	-10.4605	-9.8636	-9.64555	-10.0335	-9.39594
Probable dimethyladenosine transferase	DIMT1	-10.1732	-10.044	-10.5134	-10.5045	-10.2521	-10.9047
H/ACA ribonucleoprotein complex subunit 4	DKC1	-10.1195	-9.93212	-9.93097	-9.88285	-9.81676	-9.29398
Cohesin subunit SA-1	DKFZp781D1416;STAG1			-10.6234
Disks large homolog 1	DLG1			-9.46803	-9.6242	-8.859
Disks large homolog 5	DLG5				-11.9467	-9.62919	-10.4828
DNA methyltransferase 1-associated protein 1	DMAP1		-9.36638	-9.5126	-9.68852	-9.25875	-9.49823
DnaJ homolog subfamily A member 1	DNAJA1	-6.72172	-8.36579	-9.15237	-6.90802	-8.51469	-9.41549
DnaJ homolog subfamily A member 3, mitochondrial	DNAJA3			-10.1468
DnaJ homolog subfamily B member 11	DNAJB11	-10.5485	-10.4181	-10.4988	-10.07	-10.0995	-10.0409
DnaJ homolog subfamily C member 10	DNAJC10	-10.0835	-9.14736	-8.59654	-9.56614	-9.48444	-9.02439
DnaJ homolog subfamily C member 8	DNAJC8			-10.4218
DnaJ homolog subfamily C member 9	DNAJC9	-10.5138	-10.478	-10.4654	-10.2373	-10.3167	-10.1367
DNA (cytosine-5)-methyltransferase 1	DNMT1	-10.3701	-10.5985	-10.2571	-9.75089	-9.57511	-9.68218
Deoxynucleotidyltransferase terminal-interacting protein 1	DNTTIP1				-10.3101	-10.3948	-9.63633
Deoxynucleotidyltransferase terminal-interacting protein 2	DNTTIP2	-10.7001	-10.8765	-10.9089	-9.94293	-9.72903	-10.019
Histone-lysine N-methyltransferase, H3 lysine-79 specific	DOT1L		-10.3135			-9.35022	-9.4822
Zinc finger protein ubi-d4	DPF2	-9.9704	-10.1629	-10.0275	-9.5786	-9.59543	-9.55147
Protein dpy-30 homolog	DPY30		-8.53699	-8.68084		-8.91288	-9.36416
Dystonin	DST		-10.1906	-8.96627		-10.1305	-9.31184
E3 ubiquitin-protein ligase DTX3L	DTX3L
RNA/RNP complex-1-interacting phosphatase	DUSP11	-10.0166	-9.92144	-10.2177	-10.4349	-10.3956	-10.9173
Cytoplasmic dynein 1 heavy chain 1	DYNC1H1
Dynein light chain 1, cytoplasmic	DYNLL1	-9.45086	-9.77351	-9.9728	-9.93415	-9.63118	-9.99225
Transcription factor E4F1	E4F1	-10.0006	-9.75929	-10.5584	-9.07992	-9.63928	-10.1075
Transcription factor COE3	EBF3	-10.5662	-10.432	-10.9703	-9.83185	-10.2224	-10.2888
Probable rRNA-processing protein EBP2	EBNA1BP2	-10.7605	-10.672	-10.7375	-10.4996	-10.9203	-11.1524
Enoyl-CoA delta isomerase 2, mitochondrial	ECI2					-10.1877	-8.83853
Protein ECT2	ECT2	-10.231	-11.6273	-10.697	-10.1208	-10.1235	-10.2594
Elongation factor 1-alpha 1;Putative elongation factor 1-alpha-like 3;Elongation factor 1-alpha	EEF1A1;EEF1A1P5	-9.85854	-9.42694	-9.42627	-9.45062	-9.31888	-9.80217
Elongation factor 1-alpha 2	EEF1A2
Elongation factor 1-beta	EEF1B2		-8.74835	-9.19087	-8.52461		-7.81411
Elongation factor 1-gamma	EEF1G	-9.89965	-10.2917	-8.82282	-9.95708	-9.89478	-7.8375
Elongation factor 2	EEF2	-9.23813	-8.96964	-9.33062	-9.49413	-9.41216	-9.63176
116 kDa U5 small nuclear ribonucleoprotein component	EFTUD2	-8.58377	-8.58439	-8.6465	-9.46624	-9.23018	-9.38528
Early growth response protein 1	EGR1	-11.1054	-11.207	-11.4273	-10.2917	-11.0086	-10.9343
Eukaryotic translation initiation factor 2A;Eukaryotic translation initiation factor 2A, N-terminally processed	EIF2A					-10.7098	-9.94376
Interferon-induced, double-stranded RNA-activated protein kinase	EIF2AK2		-9.76944	-8.64326	-8.5376	-9.16984	-9.02725
Translation initiation factor eIF-2B subunit alpha	EIF2B1	-10.5457	-10.1462	-10.8341	-10.4896	-9.94908	-10.9559
Translation initiation factor eIF-2B subunit beta	EIF2B2		-10.1606	-10.3842	-9.31492	-9.99714
Translation initiation factor eIF-2B subunit gamma	EIF2B3	-10.6783	-10.6988		-10.2942	-9.85716	-9.35494
Translation initiation factor eIF-2B subunit delta	EIF2B4	-10.1263	-10.2606		-9.25595	-9.49397	-9.94843
Eukaryotic translation initiation factor 2D	EIF2D	-10.4844	-9.6438		-9.98089	-10.0347	-10.1261
Eukaryotic translation initiation factor 2 subunit 1	EIF2S1	-9.73478	-9.96785	-10.2458	-9.71536	-9.94009	-10.0634
Eukaryotic translation initiation factor 2 subunit 2	EIF2S2	-10.43	-10.7792	-10.8547	-10.2648	-10.7859	-10.2952
Eukaryotic translation initiation factor 2 subunit 3;Putative eukaryotic translation initiation factor 2 subunit 3-like protein	EIF2S3;EIF2S3L	-10.1925	-10.5813	-10.5818	-10.0089	-10.048	-9.90145
Eukaryotic translation initiation factor 3 subunit A	EIF3A	-7.78632	-8.04937	-7.02746	-8.48867	-8.94676	-7.25606
Eukaryotic translation initiation factor 3 subunit B	EIF3B	-8.68039	-7.99019	-8.4073	-9.36989	-7.42848	-7.79811
Eukaryotic translation initiation factor 3 subunit C;Eukaryotic translation initiation factor 3 subunit C-like protein	EIF3C;EIF3CL	-8.43071	-9.20206	-8.28392	-8.7415	-9.51642	-7.34909
Eukaryotic translation initiation factor 3 subunit D	EIF3D	-9.94699	-9.54932	-9.54231	-9.55222	-9.75239	-9.3525
Eukaryotic translation initiation factor 3 subunit E	EIF3E	-8.4106	-9.12973
Eukaryotic translation initiation factor 3 subunit F	EIF3F	-9.45432	-9.28154		-9.14819	-9.72695
Eukaryotic translation initiation factor 3 subunit G	EIF3G	-9.14648	-8.8287	-9.02233	-9.1369	-8.95274	-8.85752
Eukaryotic translation initiation factor 3 subunit H	EIF3H		-9.86842	-9.79936	-9.84885	-9.79057	-9.05408
Eukaryotic translation initiation factor 3 subunit J	EIF3J				-8.7117
Eukaryotic translation initiation factor 3 subunit L	EIF3L	-9.80762	-9.2265	-9.50449	-9.09454	-8.70036	-9.01916
Eukaryotic translation initiation factor 3 subunit M	EIF3M	-8.97333	-9.86595	-8.50842
Eukaryotic initiation factor 4A-I	EIF4A1	-8.45249	-8.72567	-8.87159
Eukaryotic initiation factor 4A-III;Eukaryotic initiation factor 4A-III, N-terminally processed	EIF4A3	-8.26572	-8.72053	-8.45357	-9.65725	-9.19778	-9.25814
Eukaryotic translation initiation factor 4B	EIF4B		-9.22331	-10.0162
Eukaryotic translation initiation factor 4E	EIF4E	-9.83254	-10.583	-10.357	-9.92502	-10.1419	-9.78971
Eukaryotic translation initiation factor 4 gamma 1	EIF4G1	-9.82837	-10.3059	-9.81098	-9.77984	-10.0028	-9.83533
Eukaryotic translation initiation factor 5B	EIF5B	-9.90512	-10.0271	-10.1453	-9.53578	-9.93645	-9.41247
Eukaryotic translation initiation factor 6	EIF6	-9.72059	-9.25199	-9.84611	-9.99596	-9.25711	-10.0528
ELAV-like protein 1	ELAVL1	-9.20818	-9.68257	-9.32091	-9.47484	-9.61741	-9.30853
ELM2 and SANT domain-containing protein 1	ELMSAN1	-11.3295	-10.9484	-12.6659	-10.7687	-10.851	-10.6622
Transcription elongation factor 1 homolog	ELOF1	-10.2122	-10.864	-11.6544
Emerin	EMD			-8.6179
Ribosomal RNA small subunit methyltransferase NEP1	EMG1	-9.90768	-9.96467	-10.167	-10.157	-10.2953	-10.5001
Transcription and mRNA export factor ENY2	ENY2						-8.21957
E1A-binding protein p400	EP400		-11.3073	-10.5148
Protein 4.1	EPB41	-10.602	-10.572	-10.512	-9.95872	-9.98289	-9.9099
Band 4.1-like protein 1	EPB41L1				-10.3873	-9.301	-9.58607
Band 4.1-like protein 2	EPB41L2	-10.8768	-10.9953	-10.6315	-10.4651	-10.6189	-10.1869
Band 4.1-like protein 3;Band 4.1-like protein 3, N-terminally processed	EPB41L3	-10.1891	-10.5295	-10.3558	-9.7594	-10.0738	-9.82932
Band 4.1-like protein 5	EPB41L5	-10.494	-9.98932	-10.3968	-10.1538	-9.89362	-10.5988
Protein LAP2	ERBB2IP	-10.0209	-9.09126	-8.00079	-9.59484	-9.10832
TFIIH basal transcription factor complex helicase XPB subunit	ERCC3	-9.96666	-9.63921	-10.1735	-9.5564	-9.244	-9.52295
Enhancer of rudimentary homolog	ERH	-8.14626	-8.49276	-8.4256	-9.09215	-8.58982	-8.9051
3-5 exoribonuclease 1	ERI1	-10.6317	-10.7096	-11.0485	-10.2256	-10.145	-10.3062
Erlin-1	ERLIN1	-7.75493	-7.93227	-7.80475	-7.39124	-8.3177
ESF1 homolog	ESF1		-10.0319	-9.67879	-9.97748	-10.0073	-9.07925
Steroid hormone receptor ERR1	ESRRA
Extended synaptotagmin-1	ESYT1		-10.2866	-10.5878
RNA-binding protein EWS	EWSR1
Exosome component 10	EXOSC10	-9.77457	-10.3833	-9.75591
Exosome complex component RRP4	EXOSC2			-9.60317
Exosome complex component RRP40	EXOSC3	-9.65575	-9.77623	-9.71915	-9.61146	-9.67703	-9.57782
Exosome complex component RRP41	EXOSC4	-9.8341	-10.496	-10.2105	-10.6358	-10.6919	-10.077
Exosome complex component RRP42	EXOSC7	-9.71776				-10.3573
Exosome complex component RRP45	EXOSC9
Protein FAM111A	FAM111A		-10.7244			-10.1087	-9.94539
Protein FAM111B	FAM111B	-10.4655	-10.8317	-10.9119	-10.421	-10.3381	-10.5035
Constitutive coactivator of PPAR-gamma-like protein 1	FAM120A	-9.17258	-9.41922	-9.56629	-9.43407	-9.66739	-9.55005
Protein FAM133B	FAM133B		-10.4138	-10.5895	-10.2717	-10.8828	-10.5541
Protein FAM207A	FAM207A	-9.96206	-9.84724	-9.96891	-10.9609	-10.6273	-9.74191
Protein FAM32A	FAM32A	-10.3902	-10.7779	-10.6367	-10.1288	-10.1282	-9.84477
Protein FAM60A	FAM60A	-10.7568	-10.9804	-10.7781	-11.0956	-11.6539	-11.3391
Protein FAM98A	FAM98A	-10.4783	-9.59764	-8.98712	-10.3468	-9.52973	-9.46847
Protein FAM98B	FAM98B	-9.51182	-8.6505
FERM, RhoGEF and pleckstrin domain-containing protein 1	FARP1	-10.8167	-11.4112	-10.4813	-10.5115	-11.0257	-10.1383
FERM, RhoGEF and pleckstrin domain-containing protein 2	FARP2	-10.1612	-9.18338	-10.0877	-10.2169	-9.93781	-9.80853
Phenylalanine--tRNA ligase alpha subunit	FARSA	-10.0478	-9.36077	-9.63841	-9.69312	-9.97515	-8.97862
Phenylalanine--tRNA ligase beta subunit	FARSB	-9.6822	-9.97585	-9.97102	-9.87136	-9.7997	-9.41664
40S ribosomal protein S30	FAU	-11.3841	-11.0073	-10.8304	-10.9064	-10.3906	-10.4891
Fas-binding factor 1	FBF1
rRNA 2-O-methyltransferase fibrillarin	FBL	-9.48904	-10.0029	-9.37309	-9.56218	-9.39826	-9.43744
F-box/LRR-repeat protein 6	FBXL6	-9.11409	-9.6263	-10.1381	-8.87347	-9.3317	-9.89004
rRNA-processing protein FCF1 homolog	FCF1	-10.7097	-10.5483	-10.3583	-10.9652	-10.7178	-11.2144
Flap endonuclease 1	FEN1		-10.6921	-10.2874	-10.2514	-9.75901	-9.63033
Four and a half LIM domains protein 2	FHL2	-10.1357	-10.2216	-10.3869	-10.0629	-10.0045	-10.2114
Pre-mRNA 3-end-processing factor FIP1	FIP1L1	-10.3332	-10.3481	-10.3229	-9.52672	-9.93915	-9.66629
Flt3-interacting zinc finger protein 1	FIZ1	-10.7314	-10.4727	-11.2252	-10.8531	-10.3533	-10.7718
Filamin-A	FLNA	-9.2613	-9.70038	-9.25407	-9.34123	-9.43419	-9.74756
Filamin-B	FLNB
Filamin-C	FLNC	-8.46289	-9.18954	-9.00032	-8.58474	-8.98434	-9.50665
Flotillin-1	FLOT1			-9.59848
FLYWCH-type zinc finger-containing protein 1	FLYWCH1		-10.8302	-10.3741	-10.3491	-9.947
Formin-binding protein 4	FNBP4		-9.79446	-9.96211
Proto-oncogene c-Fos	FOS				-6.35179	-7.09534	-8.38771
Fos-related antigen 1	FOSL1		-8.75236	-9.85062
Fos-related antigen 2	FOSL2	-11.0201	-10.9178	-10.7724	-11.2341	-11.0709	-10.7271
Forkhead box protein K1	FOXK1				-10.47	-9.17829	-9.92356
Protein FRG1	FRG1	-10.587	-10.3044	-10.4913	-10.2267	-10.0658	-10.0381
FERM domain-containing protein 5	FRMD5	-11.2934	-10.5905			-10.5478	-9.65524
Ferritin;Ferritin heavy chain;Ferritin heavy chain, N-terminally processed	FTH1	-10.1494			-9.1322	-9.44506	-8.34485
Ferritin light chain	FTL		-10.2869	-10.0402
pre-rRNA processing protein FTSJ3	FTSJ3	-11.0799	-10.8829	-11.1307	-10.1067	-9.87625	-10.2512
Far upstream element-binding protein 3	FUBP3	-8.90725	-9.08827	-9.39002	-10.1494	-9.61844	-10.1184
RNA-binding protein FUS	FUS	-8.85428	-8.95199	-8.9748	-10.4051	-9.09515	-9.18483
Fragile X mental retardation syndrome-related protein 1	FXR1	-9.79649	-10.6584	-9.57993	-10.352	-10.2406	-9.8158
Fragile X mental retardation syndrome-related protein 2	FXR2	-10.3218	-10.358	-10.7874	-10.4014	-9.94603	-10.3469
UAP56-interacting factor	FYTTD1	-9.41042	-8.84309	-9.00999		-11.615	-11.1847
Ras GTPase-activating protein-binding protein 1	G3BP1	-9.84373	-10.1643	-10.1353	-10.462	-9.91507	-10.2956
Glyceraldehyde-3-phosphate dehydrogenase	GAPDH	-8.95582	-9.04055	-9.93314	-9.45882	-9.17969	-9.47341
H/ACA ribonucleoprotein complex subunit 1	GAR1	-11.1674		-10.2556	-9.55971	-8.89606	-10.0482
GATA zinc finger domain-containing protein 1	GATAD1				-10.359	-11.679
Transcriptional repressor p66-beta	GATAD2B	-7.86128	-8.2297	-8.02735	-7.0544	-8.30896	-8.04498
Glioma tumor suppressor candidate region gene 2 protein	GLTSCR2	-10.9888	-10.3242	-10.3665	-11.1491	-11.2788	-10.8909
Glutamate dehydrogenase 1, mitochondrial;Glutamate dehydrogenase 2, mitochondrial	GLUD1;GLUD2	-8.74286	-7.50859	-8.34111		-7.1749	-6.65568
Putative oxidoreductase GLYR1	GLYR1	-10.5892	-10.82	-10.7443	-10.2026	-10.1397	-10.2659
Guanine nucleotide-binding protein G(k) subunit alpha	GNAI3		-9.97342	-9.4601	-9.99504	-9.7554	-9.28589
Guanine nucleotide-binding protein G(I)/G(S)/G(T) subunit beta-2	GNB2	-9.46118	-9.49688	-9.49573		-8.34044	-9.85139
Guanine nucleotide-binding protein G(I)/G(S)/G(O) subunit gamma-12	GNG12
Nucleolar GTP-binding protein 2	GNL2	-11.1366	-10.8339	-11.332	-11.4798	-11.2357	-11.1482
Guanine nucleotide-binding protein-like 3	GNL3	-9.42907	-9.60515	-9.94937	-9.41189	-9.68266	-10.4773
Golgin subfamily A member 2	GOLGA2			-9.96311	-9.47907		-10.0443
YY1-associated protein 1;GON-4-like protein	GON4L;YY1AP1				-10.9988	-10.4108	-11.0455
G patch domain-containing protein 1	GPATCH1	-10.0388	-10.3998	-10.6198	-10.0674	-10.4901	-10.0751
G patch domain-containing protein 4	GPATCH4	-10.6127	-11.0482	-10.6418	-10.5729	-10.7992	-10.1672
G patch domain-containing protein 8	GPATCH8	-10.6707	-10.329	-10.9366	-10.3155	-9.73497	-10.1407
Glypican-1;Secreted glypican-1	GPC1	-10.133	-9.28523	-8.59132	-9.90118	-9.1336	-9.19406
G patch domain and KOW motifs-containing protein	GPKOW		-8.8803	-9.82954
GPN-loop GTPase 1	GPN1	-6.10022	-5.71308	-5.69186	-6.03226	-5.38637	-6.01405
GPN-loop GTPase 3	GPN3		-7.15004	-9.07719	-9.19064	-8.5736	-9.84027
Granulins;Acrogranin;Paragranulin;Granulin-1;Granulin-2;Granulin-3;Granulin-4;Granulin-5;Granulin-6;Granulin-7	GRN	-10.4351	-10.9837	-10.8007	-10.338	-9.97058	-10.4254
G-rich sequence factor 1	GRSF1	-9.43191	-10.5492	-8.15108	-9.8037	-10.4974	-7.66377
Glutamate-rich WD repeat-containing protein 1	GRWD1	-9.90148	-10.3907	-10.5933	-8.79348	-9.71135	-9.27083
Transcription initiation factor IIB	GTF2B	-10.6167	-9.83409	-10.7645	-10.7903	-9.90137	-10.5838
General transcription factor IIE subunit 1	GTF2E1		-7.71149		-10.1693	-8.43445	-9.27823
Transcription initiation factor IIE subunit beta	GTF2E2	-9.5162	-8.21938	-8.60163	-9.82185	-8.3007	-9.24522
General transcription factor IIF subunit 1	GTF2F1	-3.67753	-4.52598	-3.37586	-4.11104	-4.63921	-3.9571
General transcription factor IIF subunit 2	GTF2F2	-1.1574	-1.70807	-1.54006	-1.67884	-2.10007	-2.12937
General transcription factor IIH subunit 1	GTF2H1		-8.76387	-9.64111	-9.5382	-9.22047	-9.54959
General transcription factor IIH subunit 2-like protein;General transcription factor IIH subunit 2	GTF2H2C;GTF2H2		-9.51392	-10.4242	-9.95658	-9.49552	-10.0219
General transcription factor IIH subunit 3	GTF2H3		-9.85466
General transcription factor IIH subunit 4	GTF2H4			-10.7263
General transcription factor II-I	GTF2I		-12.2935	-10.5566
General transcription factor 3C polypeptide 2	GTF3C2	-11.2657	-10.141	-10.4004	-9.68252	-9.98043	-9.95259
General transcription factor 3C polypeptide 3	GTF3C3				-9.92307	-9.04679
General transcription factor 3C polypeptide 4	GTF3C4		-9.95981	-9.54789	-8.47914	-9.49908	-9.23625
General transcription factor 3C polypeptide 5	GTF3C5		-9.03066	-9.67316	-8.91577	-9.19311	-9.60096
GTP-binding protein 10	GTPBP10	-10.3136	-9.76402	-10.4883	-9.53421	-9.84734	-9.82035
Nucleolar GTP-binding protein 1	GTPBP4	-9.28484	-9.73008	-10.4519	-6.94124	-7.95188	-8.26624
Translation factor GUF1, mitochondrial	GUF1	-9.18708	-10.2022	-9.31001	-9.30383	-9.94286	-9.28229
Histone H1.0;Histone H1.0, N-terminally processed	H1F0	-11.2395	-11.5863	-11.5529	-11.3238	-11.0571	-10.8481
Histone H1x	H1FX	-10.8304	-11.3533	-11.1167	-10.6676	-10.7968	-10.6819
Histone H2A.V;Histone H2A.Z;Histone H2A	H2AFV;H2AFZ	-9.71273	-10.0797	-9.71486	-9.42663	-9.47646	-8.8595
Histone H2AX	H2AFX	-10.4646	-10.8856	-10.5299	-10.1779	-10.2843	-9.5936
Core histone macro-H2A.1;Histone H2A	H2AFY	-9.57918	-10.1991	-10.066	-9.15504	-9.80648	-9.05844
Core histone macro-H2A.2;Histone H2A	H2AFY2	-9.56019	-11.3977	-10.3541	-9.28837	-9.92662	-9.59455
Trifunctional enzyme subunit alpha, mitochondrial;Long-chain enoyl-CoA hydratase;Long chain 3-hydroxyacyl-CoA dehydrogenase	HADHA	-8.79929	-8.63875	-8.90666	-9.02009	-8.71813	-8.77651
Trifunctional enzyme subunit beta, mitochondrial;3-ketoacyl-CoA thiolase	HADHB	-9.79088	-9.02301	-8.87936	-9.27783	-8.85679	-9.11484
Hemoglobin subunit alpha	HBA1;HBA2	-10.3783		-3.53447		-8.68661	-10.2842
HBS1-like protein	HBS1L				-10.4369	-10.2744	-10.202
Host cell factor 1;HCF N-terminal chain 1;HCF N-terminal chain 2;HCF N-terminal chain 3;HCF N-terminal chain 4;HCF N-terminal chain 5;HCF N-terminal chain 6;HCF C-terminal chain 1;HCF C-terminal chain 2;HCF C-terminal chain 3;HCF C-terminal chain 4;HCF C-terminal chain 5;HCF C-terminal chain 6	HCFC1	-9.65822	-9.48977	-9.41638	-9.34888	-9.43979	-8.71047
28S ribosomal protein S17, mitochondrial	hCG_1984214;MRPS17	-9.70492	-9.65919	-10.0808	-9.48985	-9.67026	-9.84244
Histone deacetylase 1	HDAC1		-8.09028	-9.0522
Histone deacetylase 2	HDAC2	-8.98695	-9.69844	-9.03949	-9.51164	-9.32293	-9.26489
Hepatoma-derived growth factor	HDGF	-11.8776	-10.9757	-11.7974	-11.0395		-11.0216
Hepatoma-derived growth factor-related protein 2	HDGFRP2	-7.56132	-8.66779	-9.2997	-7.01648	-7.91604	-8.91366
Hepatoma-derived growth factor-related protein 3	HDGFRP3	-10.6215	-10.4999	-10.9397	-10.7044	-10.0283	-10.2777
HEAT repeat-containing protein 1;HEAT repeat-containing protein 1, N-terminally processed	HEATR1					-10.6867
Protein HEXIM1	HEXIM1	-10.7212	-10.2634	-10.261	-10.5844	-9.97904	-9.78674
Huntingtin-interacting protein 1	HIP1
Protein HIRA	HIRA	-11.415	-10.2931	-11.7105	-10.8159	-9.72521	-11.2768
Histone H1.1	HIST1H1A	-10.7735	-11.291	-11.0768	-10.7183	-10.6779	-10.6995
Histone H1.2	HIST1H1C	-10.7545	-11.0284	-10.6824	-10.7947	-10.4755	-9.79452
Histone H1.4;Histone H1.3	HIST1H1E;HIST1H1D	-10.8057	-11.1065	-10.4041	-11.1733	-10.1984	-9.77152
Histone H2B type 1-C/E/F/G/I;Histone H2B;Histone H2B type 1-M;Histone H2B type 1-N;Histone H2B type 1-H;Histone H2B type 2-F;Histone H2B type 1-D	HIST1H2BC;HIST1H2BN;HIST1H2BM;HIST1H2BH;HIST2H2BF;HIST1H2BD	-9.99766	-11.4271	-11.011	-10.4492	-10.4892	-9.11815
Histone H2B type 1-J	HIST1H2BJ	-9.8637	-10.8918	-10.2833	-10.035	-9.93059	-9.88196
Histone H2B type 1-K;Histone H2B type F-S	HIST1H2BK;H2BFS	-10.3264	-11.0923	-10.7466	-10.2676	-10.4707	-9.34982
Histone H3.1;Histone H3.1t	HIST1H3A;HIST3H3	-9.25177	-9.97858	-10.0253	-9.83831	-9.72626	-9.24862
Histone H4	HIST1H4A	-9.50348	-9.91709	-9.977	-9.50029	-9.41963	-9.17117
Histone H2A type 2-B	HIST2H2AB	-10.3534	-10.7769	-10.2622	-10.459	-10.4573	-9.56725
Histone H2A type 2-C;Histone H2A type 2-A	HIST2H2AC;HIST2H2AA3	-11.3014	-10.6086	-10.4359	-10.5058	-10.2181	-9.45728
High mobility group protein 20A	HMG20A					-8.61372	-9.49631
High mobility group protein HMG-I/HMG-Y	HMGA1	-10.6291	-10.9605	-11.0035	-9.98873	-10.3482	-9.85615
High mobility group protein HMGI-C	HMGA2	-10.8927	-11.4889	-11.1862	-10.4518	-10.9762	-9.96847
High mobility group protein B1;Putative high mobility group protein B1-like 1	HMGB1;HMGB1P1					-10.5836	-11.77
Non-histone chromosomal protein HMG-14	HMGN1				-10.0029	-10.8881	-9.40812
Non-histone chromosomal protein HMG-17	HMGN2	-10.159	-10.9304	-10.1927	-10.2328	-11.1536	-8.63383
High mobility group nucleosome-binding domain-containing protein 3	HMGN3			-11.0376			-10.7677
High mobility group nucleosome-binding domain-containing protein 4	HMGN4	-9.64779	-10.421	-9.99134	-9.40362	-10.2366	-9.06227
HMG domain-containing protein 4	HMGXB4	-10.4727	-10.654	-10.449	-10.1355	-9.99949	-9.74022
Heterogeneous nuclear ribonucleoprotein A0	HNRNPA0	-10.4034	-10.7579	-9.93862	-10.8617	-10.9164	-10.3182
Heterogeneous nuclear ribonucleoprotein A1;Heterogeneous nuclear ribonucleoprotein A1, N-terminally processed;Heterogeneous nuclear ribonucleoprotein A1-like 2	HNRNPA1;HNRNPA1L2	-10.7973	-10.5095	-10.2229	-10.4188	-9.90966	-10.1828
Heterogeneous nuclear ribonucleoproteins A2/B1	HNRNPA2B1	-10.3504	-9.80911	-9.55481	-10.4153	-9.75715	-9.66834
Heterogeneous nuclear ribonucleoprotein A3	HNRNPA3	-9.38986	-9.76148	-9.43285	-9.30022	-9.34085	-9.20802
Heterogeneous nuclear ribonucleoprotein A/B	HNRNPAB	-9.82532	-10.5144	-9.6569	-10.1398	-10.3846	-10.2468
Heterogeneous nuclear ribonucleoproteins C1/C2	HNRNPC	-9.32709	-9.44492	-9.50776	-9.57079	-9.29008	-9.10835
Heterogeneous nuclear ribonucleoprotein D0	HNRNPD	-9.61435	-9.37522	-9.88679	-10.1645	-9.665	-10.4654
Heterogeneous nuclear ribonucleoprotein D-like	HNRNPDL	-10.471	-10.0627	-9.78685	-10.2219	-10.352	-9.92524
Heterogeneous nuclear ribonucleoprotein F;Heterogeneous nuclear ribonucleoprotein F, N-terminally processed	HNRNPF	-8.91905	-8.40183	-8.72	-8.94076	-8.81177	-9.38175
Heterogeneous nuclear ribonucleoprotein H;Heterogeneous nuclear ribonucleoprotein H, N-terminally processed	HNRNPH1	-9.25844	-9.046	-9.43917	-9.86966	-9.3107	-9.66945
Heterogeneous nuclear ribonucleoprotein H2	HNRNPH2	-9.19126	-7.95195	-8.55892	-8.4188	-8.0201	-9.41424
Heterogeneous nuclear ribonucleoprotein H3	HNRNPH3		-9.43187	-9.63114	-9.77321	-8.93857	-10.0163
Heterogeneous nuclear ribonucleoprotein K	HNRNPK	-9.10079	-9.27369	-9.20407	-9.69065	-9.42896	-9.62317
Heterogeneous nuclear ribonucleoprotein L	HNRNPL	-9.70162	-9.94311	-10.0016	-9.62978	-9.6753	-9.72499
Heterogeneous nuclear ribonucleoprotein L-like	HNRNPLL		-9.38759	-10.2752	-8.91178	-9.60855
Heterogeneous nuclear ribonucleoprotein M	HNRNPM	-8.80724	-8.91355	-9.11711	-10.378	-10.0869	-10.3675
Heterogeneous nuclear ribonucleoprotein R	HNRNPR	-9.62142	-9.48323	-9.47759	-9.76761	-9.79628	-9.56538
Heterogeneous nuclear ribonucleoprotein U	HNRNPU	-10.1538	-10.5236	-10.0286	-10.716	-10.7813	-10.2454
Heterogeneous nuclear ribonucleoprotein U-like protein 1	HNRNPUL1	-7.65076	-8.59723	-9.22784	-8.01951	-8.98718	-9.95594
Heterogeneous nuclear ribonucleoprotein U-like protein 2	HNRNPUL2;HNRNPUL2-BSCL2	-10.0442	-10.4454	-10.1637	-10.0587	-10.2346	-9.81371
Homeobox protein Hox-B9	HOXB9	-11.2045	-10.792	-10.7601	-10.9524	-10.5929	-10.7463
Homeobox protein Hox-D8	HOXD8		-11.319	-10.9179
Heterochromatin protein 1-binding protein 3	HP1BP3	-10.3091	-10.6219	-10.5525	-10.037	-10.4302	-10.3969
Heparanase;Heparanase 8 kDa subunit;Heparanase 50 kDa subunit	HPSE	-9.73119	-10.0934	-10.0182	-9.40736	-9.82477	-9.43498
3-hydroxyacyl-CoA dehydrogenase type-2	HSD17B10	-9.79888	-9.88079	-9.79759	-8.95104	-9.96413	-9.24053
Peroxisomal multifunctional enzyme type 2;(3R)-hydroxyacyl-CoA dehydrogenase;Enoyl-CoA hydratase 2	HSD17B4	-10.6837	-9.74479	-9.4031	-9.84661	-9.55606	-9.65792
Hydroxysteroid dehydrogenase-like protein 2	HSDL2
Heat shock protein HSP 90-beta	HSP90AB1	-9.23475	-9.17066	-8.97083	-9.37712	-9.0121	-9.45501
Heat shock 70 kDa protein 1B;Heat shock 70 kDa protein 1A	HSPA1B;HSPA1A	-9.12831	-9.2467	-9.61082	-9.12089	-9.13648	-9.19887
78 kDa glucose-regulated protein	HSPA5	-9.73281	-9.99037	-9.95603	-9.81125	-9.80766	-9.68036
Heat shock cognate 71 kDa protein	HSPA8	-9.04378	-9.13462	-9.58406	-9.02964	-9.01045	-9.34518
Stress-70 protein, mitochondrial	HSPA9	-9.54473	-9.61572	-9.77761	-9.56091	-9.54919	-9.31511
Heat shock protein beta-1	HSPB1	-9.4985	-8.40856	-9.14067	-8.86208	-8.97992	-9.13915
60 kDa heat shock protein, mitochondrial	HSPD1		-10.6437	-10.0633	-9.88508
HIV Tat-specific factor 1	HTATSF1		-8.82012	-8.83256	-7.3057	-8.80504	-7.95486
Gamma-interferon-inducible protein 16	IFI16	-10.3117	-10.4125	-10.5775	-9.54975	-10.0452	-10.0694
tr|A0A5H1ZRS9|A0A5H1ZRS9_HUMAN Immunoglobulin kappa variable 2D-29	IGKV A18;IGKV2D-26;IGKV2D-29	-10.4331	-10.3399	-10.3774	-10.5277		-10.1055
Protein Red	IK	-9.50664	-9.31183	-9.32577	-9.99398	-9.53531	-9.80132
Interleukin enhancer-binding factor 2	ILF2	-9.77905	-9.29425	-9.24553	-10.1912	-9.47459	-9.42977
Interleukin enhancer-binding factor 3	ILF3	-9.09671	-9.59938	-9.18153	-9.92003	-9.82854	-9.49079
MICOS complex subunit MIC60	IMMT	-8.40232	-9.95706	-7.23092	-8.09243	-9.42669	-9.56034
U3 small nucleolar ribonucleoprotein protein IMP3	IMP3	-10.6203	-10.0824	-10.786	-10.5464	-10.0703	-10.5946
U3 small nucleolar ribonucleoprotein protein IMP4	IMP4	-10.2943	-10.2146	-10.251	-10.489	-10.4816	-10.381
Inosine-5-monophosphate dehydrogenase 2	IMPDH2				-8.81554	-8.14426
Inner centromere protein	INCENP	-10.6564	-11.0374	-10.1865		-10.2202	-10.3521
Inhibitor of growth protein 2	ING2
SOSS complex subunit C	INIP	-5.28218	-6.64456	-5.34567	-5.89349	-4.8262	-5.80807
INO80 complex subunit B	INO80B;INO80B-WBP1	-11.1616	-11.3005	-11.8465	-10.9225	-11.0176	-10.8797
INO80 complex subunit C	INO80C						-11.6516
Integrator complex subunit 1	INTS1	-5.58347	-4.64673	-5.01496	-5.74325	-5.32721	-4.55524
Integrator complex subunit 10	INTS10	-8.31286	-6.53315	-6.90213	-8.18361	-6.68182	-7.70735
Integrator complex subunit 12	INTS12	-5.65906	-5.13152	-5.37349	-5.91804	-5.65656	-5.69011
Integrator complex subunit 2	INTS2	-6.29777	-5.46898	-5.87764	-7.11123	-5.41609	-5.9804
Integrator complex subunit 3	INTS3	-5.86757	-5.08221	-4.45243	-5.28763	-4.70921	-5.48761
Integrator complex subunit 4	INTS4	-5.17492	-5.05681	-4.64379	-5.14387	-5.05166	-5.02571
Integrator complex subunit 5	INTS5	-7.0284	-5.62531	-6.20606	-7.37032	-5.72413	-5.94366
Integrator complex subunit 6	INTS6	-5.09377	-4.22233	-4.70554	-5.31248	-4.97763	-4.23431
Integrator complex subunit 7	INTS7	-5.73293	-5.69329	-5.27979	-5.06307	-5.30729	-4.79878
Integrator complex subunit 8	INTS8	-7.90513	-5.83632	-5.74517	-7.0844	-5.9592	-6.84773
Integrator complex subunit 9	INTS9	-4.9735	-5.34816	-5.58983	-5.55005	-5.01547	-5.42772
Ras GTPase-activating-like protein IQGAP1	IQGAP1	-10.4954	-9.82024	-10.3191	-10.3616	-9.6791	-10.1481
Interferon-stimulated 20 kDa exonuclease-like 2	ISG20L2	-10.1975	-10.6795
Pre-mRNA-splicing factor ISY1 homolog	ISY1	-8.61456	-8.63103	-8.67788		-9.54726	-9.29852
Protein IWS1 homolog	IWS1		-8.68613	-9.23568
Mediator of RNA polymerase II transcription subunit 29	IXL;MED29	-5.07167	-5.56435	-5.08158	-4.99101	-4.52716	-5.29137
Jun dimerization protein 2	JDP2				-11.0469		-10.3156
Transcription factor AP-1	JUN	-11.3422	-10.0528	-10.5742	-11.2835	-10.944	-10.6466
Transcription factor jun-B	JUNB	-10.5122	-10.2772	-10.815	-9.46804	-9.8406	-10.3453
Transcription factor jun-D	JUND	-11.4027	-10.7077		-11.258	-10.292	-10.0363
KAT8 regulatory NSL complex subunit 1	KANSL1
Histone acetyltransferase KAT6B	KAT6B
Lysine-specific histone demethylase 1A	KDM1A		-10.0414	-10.2492
Lysine-specific demethylase 2A	KDM2A					-8.59594	-9.76657
Lysine-specific demethylase 4D	KDM4D				-8.91941
KH domain-containing, RNA-binding, signal transduction-associated protein 1	KHDRBS1	-9.09344	-9.40498	-9.23826	-10.0891	-9.87193	-9.73486
KH domain-containing, RNA-binding, signal transduction-associated protein 3	KHDRBS3	-9.29905	-9.90477	-9.4889	-10.0038	-9.6583	-9.94202
Far upstream element-binding protein 2	KHSRP	-7.39761	-7.69466	-8.56515
Pumilio domain-containing protein KIAA0020	KIAA0020	-10.1213	-9.73832	-10.1307	-10.4439	-10.8477	-10.8737
Protein virilizer homolog	KIAA1429		-9.95101	-9.78442
Uncharacterized protein KIAA1522	KIAA1522	-11.5418		-10.5375	-10.9134	-10.5037	-10.4139
Kinesin-like protein KIF22;Kinesin-like protein	KIF22	-10.5379	-10.3147	-10.2339	-10.0728	-9.70574	-9.7205
Kinesin-like protein KIF2A	KIF2A	-10.926	-10.2707	-10.6519	-10.6847	-9.76462	-10.1447
Chromosome-associated kinesin KIF4A	KIF4A	-9.88151	-10.6232	-10.4507	-9.99996	-10.0012	-10.4642
Kinesin-like protein KIFC1	KIFC1	-10.8156	-10.7283	-9.45398	-10.8201	-10.3138	-10.0643
DNA/RNA-binding protein KIN17	KIN
Krueppel-like factor 10	KLF10	-10.3861	-10.4651	-10.9167	-10.5515	-10.7938	-10.8457
Krueppel-like factor 12	KLF12	-9.17458	-9.64835	-10.153	-9.23778	-9.55749	-9.83684
Krueppel-like factor 13	KLF13	-10.7911	-10.8376	-10.7965	-10.5669	-10.1641	-10.7357
Krueppel-like factor 14	KLF14	-10.651	-10.704	-10.8859	-9.74559	-10.2392	-10.3482
Krueppel-like factor 16	KLF16	-10.3395	-10.5793	-10.7812	-10.0115	-10.2048	-10.6725
Krueppel-like factor 2	KLF2	-10.7941	-10.9394	-11.3434	-11.1967	-11.1867	-11.5332
Krueppel-like factor 5	KLF5	-10.9799	-10.781	-10.8287	-10.2929	-10.656	-10.505
Kelch domain-containing protein 4	KLHDC4				-8.78972	-10.5501	-10.0513
Histone-lysine N-methyltransferase 2A;MLL cleavage product N320;MLL cleavage product C180	KMT2A	-10.7812	-10.8091	-10.8581	-10.4867	-10.5017	-10.1739
Lysine-rich nucleolar protein 1	KNOP1	-10.669	-10.9792	-10.7947	-10.2765	-10.6361	-10.111
Importin subunit alpha-1	KPNA2	-8.9811	-9.07354	-9.05688	-9.48748	-9.5446	-9.45201
Importin subunit alpha-4	KPNA3	-8.78631	-9.40387	-9.02552	-8.25532	-9.59872	-9.10633
Importin subunit beta-1	KPNB1	-8.84148	-8.25961	-9.27079	-8.96623	-8.78491	-8.52181
Protein KRI1 homolog	KRI1	-10.6032	-10.6649	-10.6867	-10.0356	-10.242	-9.78135
KRR1 small subunit processome component homolog	KRR1	-10.1458	-10.2858	-10.2395	-9.35223	-9.74302	-9.39065
Keratin, type I cytoskeletal 18	KRT18	-8.6979	-9.05327	-8.04327	-8.64267	-8.75492	-9.76195
Keratin, type II cytoskeletal 2 epidermal	KRT2	-8.58702	-9.23772	-8.04887	-10.7825	-10.4797	-9.2179
Kinectin	KTN1	-9.15897	-10.1068	-8.66095	-9.00693	-9.46348	-8.51162
Serine beta-lactamase-like protein LACTB, mitochondrial	LACTB		-9.25502	-9.14962	-8.28274	-8.41819	-9.2561
La-related protein 1	LARP1
La-related protein 4	LARP4	-10.1443	-10.273	-9.823	-9.6352	-9.74195	-9.42593
La-related protein 7	LARP7	-10.0569	-10.4503	-10.3387	-9.71811	-10.1556	-9.65218
Lamin-B receptor	LBR	-10.9767	-11.2976	-11.2071	-10.311	-10.4857	-10.6393
sp|Q96JN0-3|LCOR_HUMAN Isoform 3 of Ligand-dependent corepressor	LCOR;tr|A0A1P0AZG4|A0A1P0AZG4_HUMAN				-10.0867	-9.77827
Lymphoid enhancer-binding factor 1;Transcription factor 7	LEF1;TCF7	-11.4446	-11.7104		-10.3573	-12.1432	-10.4317
RNA polymerase-associated protein LEO1	LEO1	-8.67024	-8.43929	-9.0141		-8.79191
Galectin-1	LGALS1	-9.18928	-10.1655	-9.75796	-9.54667	-9.69406	-10.2167
Galectin-7	LGALS7		-6.21147	-6.94283	-9.39507		-7.7678
LIM domain and actin-binding protein 1	LIMA1	-8.32802	-7.68019	-7.39435	-8.63707	-7.6157	-8.42181
Protein LLP homolog	LLPH	-9.61051	-10.3766	-9.9418	-9.76509	-11.1228	-10.1989
Prelamin-A/C;Lamin-A/C	LMNA	-9.78746	-10.3321	-9.18715	-9.6389	-9.65375	-9.62948
Lamin-B1	LMNB1	-9.55231	-9.90661	-9.28002	-9.74679	-9.44705	-9.6384
Lamin-B2	LMNB2	-9.88426	-10.7115	-9.28646	-9.73683	-9.9692	-9.98395
LIM domain only protein 7	LMO7	-10.0903	-9.89968	-9.34553	-9.52506	-9.14811
Leucine-rich PPR motif-containing protein, mitochondrial	LRPPRC	-8.16603	-8.78852	-8.21877	-8.43585	-9.02361	-9.09512
Leucine-rich repeat-containing protein 47	LRRC47	-10.6815	-10.0854		-10.3436	-10.1331
Leucine-rich repeat-containing protein 59	LRRC59	-9.6598	-9.16337	-9.22592	-9.3291	-9.07156	-9.88545
Leucine-rich repeat and WD repeat-containing protein 1	LRWD1			-10.3065
Large subunit GTPase 1 homolog	LSG1	-9.06266	-9.60361	-9.74887	-9.02751	-9.45052	-9.34178
Protein LSM14 homolog B	LSM14B	-10.665	-10.8395	-10.7288	-10.5087	-10.4486	-10.4445
Protein LTV1 homolog	LTV1	-8.86346	-9.63387	-9.98894	-7.86208	-8.9093	-8.69277
Putative RNA-binding protein Luc7-like 1	LUC7L	-10.4259	-10.7334	-10.8355	-9.89743	-10.1099	-10.5342
Putative RNA-binding protein Luc7-like 2	LUC7L2	-10.4523	-10.3371	-10.9308	-9.77746	-9.72332	-10.2355
Luc7-like protein 3	LUC7L3	-9.30532	-9.30259	-9.83516	-9.39215	-9.06545	-9.08483
Leucine zipper protein 1	LUZP1	-10.3	-10.1441	-9.73107
Cell growth-regulating nucleolar protein	LYAR	-10.1834	-10.805	-10.3518	-9.50293	-10.1776	-9.03456
Microtubule-actin cross-linking factor 1, isoforms 1/2/3/5	MACF1				-8.27569	-8.85331
Transcription factor MafF	MAFF	-10.0749	-10.5774	-10.5458	-10.0215	-10.4184	-9.75062
Transcription factor MafG	MAFG	-10.0633	-10.5042	-10.2922	-10.0288	-10.6247	-9.98581
Transcription factor MafK	MAFK	-10.724	-9.69684	-10.0562	-10.3533	-10.1172	-10.0347
Melanoma-associated antigen 11	MAGEA11		-10.9629	-10.7228
Melanoma-associated antigen 4	MAGEA4	-8.84797	-8.70445	-9.40844	-8.67315	-9.0628	-9.80264
Melanoma-associated antigen B2	MAGEB2	-10.5155	-10.3443	-10.7759	-9.94162	-9.7403	-10.3592
Melanoma-associated antigen D2	MAGED2				-9.79756	-10.4331
Protein mago nashi homolog 2	MAGOHB	-7.93378	-9.09813	-8.32677	-8.51695	-9.57766	-9.23794
Microtubule-associated protein 1A;MAP1A heavy chain;MAP1 light chain LC2	MAP1A	-10.3189	-10.5024		-10.1222	-9.84365	-10.2427
Microtubule-associated protein 1B;MAP1B heavy chain;MAP1 light chain LC1	MAP1B				-10.533	-11.1925	-10.1537
Microtubule-associated protein;Microtubule-associated protein 4	MAP4	-10.9171	-10.6687	-11.1002	-11.1377	-10.4777	-10.3137
MAP7 domain-containing protein 1	MAP7D1	-11.1965	-9.99345	-10.7933	-10.7975	-10.2665	-10.0084
Serine/threonine-protein kinase MARK2	MARK2				-9.87583	-10.3468	-8.06789
Matrilin-2	MATN2	-10.5423	-10.6666	-10.8378	-10.1709	-9.98465	-10.5861
Matrin-3	MATR3	-8.82095	-8.87333	-8.71071	-9.77589	-9.42563	-9.24255
Myc-associated zinc finger protein	MAZ	-10.7139	-10.7153	-11.0075	-9.86409	-10.5401	-10.2905
Methyl-CpG-binding domain protein 1	MBD1	-10.0359	-10.3861	-10.5027	-9.54804	-10.2244	-9.9387
Methyl-CpG-binding domain protein 2	MBD2			-9.70189		-9.6037	-9.77442
Methyl-CpG-binding domain protein 3	MBD3
Methyl-CpG-binding domain protein 4	MBD4	-10.5023	-10.3725		-10.0557		-10.9855
DNA replication licensing factor MCM3	MCM3	-9.38108	-9.15317	-9.28992	-9.78146	-9.47046	-9.44024
DNA helicase;DNA replication licensing factor MCM5	MCM5	-9.21341	-8.33392	-9.98043	-9.70989	-9.20566	-10.1418
DNA replication licensing factor MCM7	MCM7				-11.0229
Mediator of DNA damage checkpoint protein 1	MDC1	-11.514	-11.5982	-11.2449	-11.6524	-10.903	-9.93683
Midkine	MDK	-11.0487	-11.5035	-11.3075	-10.4841	-10.9101	-10.7023
Chromatin modification-related protein MEAF6	MEAF6				-10.4462	-10.1543	-9.87607
Methyl-CpG-binding protein 2	MECP2	-9.61827	-10.3225	-10.314	-8.93778	-10.1371	-9.1497
Mediator of RNA polymerase II transcription subunit 1	MED1	-3.5259	-3.1682	-3.25301	-3.94923	-3.93172	-3.44064
Mediator of RNA polymerase II transcription subunit 10	MED10	-5.11908	-4.45391	-5.23851	-4.83462	-4.78738	-5.22474
Mediator of RNA polymerase II transcription subunit 11	MED11	-6.78274	-6.13658	-6.9802	-6.96733	-6.80019	-7.42666
Mediator of RNA polymerase II transcription subunit 14	MED14	-3.87291	-3.37864	-4.01295	-3.64222	-3.6192	-3.65256
Mediator of RNA polymerase II transcription subunit 15	MED15	-4.7553	-5.51919	-6.56854	-5.25328	-5.83559	-5.52095
Mediator of RNA polymerase II transcription subunit 16	MED16	-5.41903	-5.24026	-4.95085	-4.93539	-5.7776	-5.8686
Mediator of RNA polymerase II transcription subunit 17	MED17	-4.42318	-4.0158	-4.32831	-3.8118	-4.02501	-3.82098
Mediator of RNA polymerase II transcription subunit 18	MED18	-7.08359	-5.79733	-6.5992	-5.93984	-6.59285
Mediator of RNA polymerase II transcription subunit 19	MED19	-9.16404	-7.76658	-8.40125	-8.01148	-7.81205	-7.56138
Mediator of RNA polymerase II transcription subunit 20	MED20	-4.8694	-5.97	-5.83433	-5.67918	-5.90728	-5.89643
Mediator of RNA polymerase II transcription subunit 21	MED21	-5.78836	-5.92985	-6.81968	-6.54867	-6.05229	-6.38207
Mediator of RNA polymerase II transcription subunit 22	MED22	-6.0413	-6.31244	-6.74917	-5.85837	-6.51251	-7.06226
Mediator of RNA polymerase II transcription subunit 23	MED23	-5.23619	-5.09943	-5.1839	-4.88475	-5.93204	-6.07602
Mediator of RNA polymerase II transcription subunit 24	MED24	-6.25401	-5.01634	-5.43214	-5.33465	-6.13956	-5.92287
Mediator of RNA polymerase II transcription subunit 25	MED25	-7.70823	-6.94486	-8.49914	-7.80784	-7.37987	-8.29526
Mediator of RNA polymerase II transcription subunit 26	MED26	-4.91282	-4.38682	-4.86522	-4.79525	-4.9245	-4.8384
Mediator of RNA polymerase II transcription subunit 27	MED27	-5.38383	-4.95284	-4.75606	-4.65262	-5.50582	-4.72121
Mediator of RNA polymerase II transcription subunit 28	MED28	-5.62106	-5.72794	-6.03034	-5.02197	-5.46118	-5.25772
Mediator of RNA polymerase II transcription subunit 30	MED30	-6.43461	-6.08683	-5.9684	-6.81744	-6.09199	-6.78884
Mediator of RNA polymerase II transcription subunit 31	MED31	-5.44811	-5.43335	-5.62388	-5.51691	-5.27931	-4.89025
Mediator of RNA polymerase II transcription subunit 4	MED4	-4.30309	-4.8663	-4.90547	-4.22062	-4.75122	-5.33799
Mediator of RNA polymerase II transcription subunit 6	MED6	-4.34992	-3.675	-4.2176	-4.03524	-4.87251	-5.36789
Mediator of RNA polymerase II transcription subunit 7	MED7	-6.97632	-6.43947	-7.26633	-6.20408	-6.46846	-6.91998
Mediator of RNA polymerase II transcription subunit 8	MED8	-4.61627	-5.28109	-5.72722	-4.71749	-5.12248	-5.40126
Mediator of RNA polymerase II transcription subunit 9	MED9	-4.69913	-5.37436	-4.38544	-4.54621	-4.42119	-4.65864
Menin	MEN1	-10.3463	-10.194	-10.4117	-9.5768	-9.78238	-10.3442
7SK snRNA methylphosphate capping enzyme	MEPCE	-10.2824	-9.68748	-10.3296	-9.51989	-9.83261	-10.2384
Methionine aminopeptidase 1	METAP1	-10.5682	-10.1883	-10.6002	-9.99083	-9.86891	-10.8027
Methyltransferase-like protein 17, mitochondrial	METTL17	-10.2914	-9.94468	-10.3274	-10.0595	-9.87804	-10.3989
Methyltransferase-like protein 8	METTL8	-10.7257	-10.258	-11.0239	-10.1952		-10.0873
Microfibrillar-associated protein 1	MFAP1	-10.2557	-9.43698	-9.57096	-10.3985	-9.77122	-9.27313
MAX gene-associated protein	MGA		-10.3428	-9.84354	-9.93857	-9.81623	-9.9933
Calcium uptake protein 1, mitochondrial	MICU1	-10.4226	-10.2371	-10.5438	-9.94013	-9.60636	-10.8954
Calcium uptake protein 2, mitochondrial	MICU2	-11.0983	-8.83714	-9.93499	-9.63079	-9.40396	-10.8674
Bifunctional lysine-specific demethylase and histidyl-hydroxylase MINA	MINA	-9.6362	-9.50953	-10.3468	-10.1591	-10.0085	-10.3837
Antigen KI-67	MKI67	-10.941	-10.8658	-10.6265	-10.8437	-10.3085	-10.3861
Myeloid leukemia factor 2	MLF2		-10.4353			-10.1221
Afadin	MLLT4	-10.5316		-10.3324
Multiple myeloma tumor-associated protein 2	MMTAG2	-10.6928	-10.2386	-10.5496	-10.1189	-10.022	-10.7517
Mannosyl-oligosaccharide glucosidase	MOGS		-8.92493	-8.92417	-8.85994	-9.3844	-10.0005
Mortality factor 4-like protein 1	MORF4L1	-10.9185	-10.7486	-10.9675	-10.4127	-10.3492	-10.4387
Mortality factor 4-like protein 2	MORF4L2	-10.6729	-10.9725		-9.94357	-10.1198	-10.0664
DNA-3-methyladenine glycosylase	MPG	-10.9159		-10.6773	-10.9806	-9.88208	-10.741
U3 small nucleolar ribonucleoprotein protein MPP10	MPHOSPH10	-10.2262	-10.5768	-10.4833	-10.0651	-10.4091	-10.2825
M-phase phosphoprotein 8	MPHOSPH8			-11.3981
MRG/MORF4L-binding protein	MRGBP	-10.9647	-10.1158	-10.3096	-9.50603	-9.92914	-9.93436
rRNA methyltransferase 1, mitochondrial	MRM1	-8.83112	-9.62181	-9.72762	-9.89456	-9.72092	-9.72297
39S ribosomal protein L11, mitochondrial	MRPL11	-9.92637	-9.32189	-10.2661	-9.059	-9.59723	-10.5832
39S ribosomal protein L12, mitochondrial	MRPL12
39S ribosomal protein L14, mitochondrial	MRPL14		-9.65318		-8.78302	-8.67942
39S ribosomal protein L15, mitochondrial	MRPL15	-9.49223	-10.0149	-10.2909	-10.3361	-10.3452	-10.6279
39S ribosomal protein L16, mitochondrial	MRPL16	-10.2356	-10.333	-10.4799	-9.56833	-10.0613	-9.93543
39S ribosomal protein L17, mitochondrial	MRPL17				-10.6582		-10.2992
39S ribosomal protein L18, mitochondrial	MRPL18	-10.3277	-10.176	-10.0129	-9.86868	-9.95644	-10.4467
39S ribosomal protein L22, mitochondrial	MRPL22	-10.4965	-11.0108	-10.8948	-10.4384	-11.2177	-10.9249
39S ribosomal protein L24, mitochondrial	MRPL24				-9.78759	-9.25088	-10.2556
39S ribosomal protein L27, mitochondrial	MRPL27	-10.4824	-10.3271	-10.0742	-10.2005	-10.3691	-9.72777
39S ribosomal protein L30, mitochondrial	MRPL30
39S ribosomal protein L32, mitochondrial	MRPL32				-9.0627
39S ribosomal protein L33, mitochondrial	MRPL33				-5.97383		-10.4599
39S ribosomal protein L36, mitochondrial	MRPL36	-11.1801	-11.2611	-10.5977
39S ribosomal protein L38, mitochondrial	MRPL38				-9.4368
39S ribosomal protein L4, mitochondrial	MRPL4						-9.4928
39S ribosomal protein L40, mitochondrial	MRPL40	-10.5436	-10.6634	-10.6573	-9.46365	-10.359	-9.57964
39S ribosomal protein L41, mitochondrial	MRPL41	-10.6187	-9.78276	-9.88914	-9.60567	-9.89966	-9.7884
39S ribosomal protein L46, mitochondrial	MRPL46	-10.2416	-10.1008	-10.0603	-9.37992	-9.93415	-9.17707
39S ribosomal protein L47, mitochondrial	MRPL47	-9.63449	-9.63191	-9.93406	-9.95456	-10.0423	-9.81443
39S ribosomal protein L48, mitochondrial	MRPL48	-10.0724	-10.5115	-10.2005	-9.31345	-10.069	-8.80536
39S ribosomal protein L50, mitochondrial	MRPL50		-8.8629	-8.95874		-9.06956	-8.87146
39S ribosomal protein L54, mitochondrial	MRPL54	-10.3051	-9.93703
39S ribosomal protein L55, mitochondrial	MRPL55	-11.1398	-10.5893	-10.5795	-9.91729	-10.3871	-9.50192
Ribosomal protein 63, mitochondrial	MRPL57	-10.8718	-9.78746	-10.5784
39S ribosomal protein L9, mitochondrial	MRPL9	-9.7564	-9.87793	-10.1053	-9.67884	-9.85188	-10.2797
28S ribosomal protein S11, mitochondrial	MRPS11	-10.0704		-10.043	-9.64117		-10.1777
28S ribosomal protein S12, mitochondrial	MRPS12	-9.34695	-10.0465	-10.2599	-8.7788	-9.8148	-9.56289
28S ribosomal protein S14, mitochondrial	MRPS14
28S ribosomal protein S15, mitochondrial	MRPS15	-10.3443	-10.1276	-10.5365	-9.81443	-9.97249	-10.4129
28S ribosomal protein S18b, mitochondrial	MRPS18B			-8.27222	-7.28083	-7.4552	-6.2574
28S ribosomal protein S18c, mitochondrial	MRPS18C		-8.46685	-8.74769		-8.48753	-8.48573
28S ribosomal protein S2, mitochondrial	MRPS2	-8.87657	-9.28686	-9.49948	-8.90542	-9.47775	-9.07412
28S ribosomal protein S22, mitochondrial	MRPS22	-9.52667	-9.71773	-9.5376	-9.33449	-9.73807	-9.27514
28S ribosomal protein S23, mitochondrial	MRPS23	-10.1744	-10.1343	-10.1716	-9.71943	-10.0008	-9.38634
28S ribosomal protein S25, mitochondrial	MRPS25	-9.22622	-9.51845	-10.1131	-9.17706	-9.87003	-9.92994
28S ribosomal protein S26, mitochondrial	MRPS26	-9.75013	-8.30326	-8.81301	-9.93917	-8.25541	-7.61575
28S ribosomal protein S27, mitochondrial	MRPS27		-10.5579	-10.2057	-8.55406
28S ribosomal protein S28, mitochondrial	MRPS28	-9.89704	-10.2805	-10.0443	-9.93282	-9.82972	-9.1368
28S ribosomal protein S30, mitochondrial	MRPS30
28S ribosomal protein S31, mitochondrial	MRPS31	-8.82668	-8.77661	-9.35134	-9.36644	-9.03002	-9.12075
28S ribosomal protein S34, mitochondrial	MRPS34	-9.23701	-9.17418	-9.89787	-8.74975	-9.09444	-8.9184
28S ribosomal protein S35, mitochondrial	MRPS35	-10.7703	-9.60846		-9.03286	-8.24064	-8.8483
28S ribosomal protein S5, mitochondrial	MRPS5	-10.272	-8.93448	-8.95112	-9.42137	-9.35542	-9.02902
28S ribosomal protein S7, mitochondrial	MRPS7	-10.4611	-10.2742	-10.2811	-10.0295	-10.1672	-9.99913
28S ribosomal protein S9, mitochondrial	MRPS9	-9.81819	-9.97056	-9.89472	-9.45633	-9.68869	-9.32976
Moesin	MSN	-10.2983	-10.7757	-9.98549	-9.61815	-10.1149	-9.62572
Metastasis-associated protein MTA2	MTA2	-8.50504	-8.38923	-7.98926	-7.78183	-8.27562	-7.48476
Protein LYRIC	MTDH	-10.456	-11.5526	-10.7907	-9.05467	-9.93515	-9.06931
Bifunctional methylenetetrahydrofolate dehydrogenase/cyclohydrolase, mitochondrial;NAD-dependent methylenetetrahydrofolate dehydrogenase;Methenyltetrahydrofolate cyclohydrolase	MTHFD2	-9.82283	-8.9072	-9.97181	-9.13058	-9.50127	-10.3166
Poly(A) RNA polymerase, mitochondrial	MTPAP	-9.98036	-10.1389	-8.55179	-9.66216	-9.84174	-8.27887
PWWP domain-containing protein MUM1	MUM1	-10.7417	-11.1633	-11.0534	-10.4823	-10.1624	-10.4812
Myb-binding protein 1A	MYBBP1A	-8.4876	-9.48725	-8.91668	-8.38667	-9.78091	-8.36552
Myelin expression factor 2	MYEF2	-9.64168	-9.84947	-9.3944
Myosin-10	MYH10
Myosin-9	MYH9	-8.79209	-9.47989	-8.782	-8.22496	-9.27389	-9.30443
Myosin regulatory light chain 12A;Myosin regulatory light chain 12B	MYL12A;MYL12B	-11.0889	-10.3528	-10.866	-10.6828	-10.3104	-10.6841
Myosin light polypeptide 6	MYL6	-10.2802	-10.2825	-9.74143	-10.6496	-10.6827	-9.79266
Unconventional myosin-Ib	MYO1B	-7.29804	-9.42929	-7.94978	-6.2493	-8.79468	-9.01172
Unconventional myosin-Ic	MYO1C	-8.11371	-8.73658	-7.81149	-8.29092	-8.46715	-9.37434
N-alpha-acetyltransferase 40	NAA40	-10.6668	-10.2886	-10.4963	-9.43976	-10.0228	-9.97813
SOSS complex subunit B2	NABP1		-6.57044	-7.43945	-7.99759	-7.21663
Nascent polypeptide-associated complex subunit alpha;Nascent polypeptide-associated complex subunit alpha, muscle-specific form	NACA	-10.975	-10.6333	-10.7581	-10.1051	-10.058	-10.5071
Nucleosome assembly protein 1-like 1	NAP1L1	-10.4872	-10.1478	-10.3049	-9.71698	-9.88014	-9.47554
N-acetyltransferase 10	NAT10	-9.25513	-10.0109	-9.68416	-8.7716	-9.55016	-9.33508
Nuclear cap-binding protein subunit 1	NCBP1	-7.64339	-8.00212	-8.1767	-8.30922	-8.2907	-7.86518
Nuclear cap-binding protein subunit 2	NCBP2	-7.157	-7.30783	-7.65414	-7.19967	-7.03557	-6.97449
Nucleolin	NCL	-8.3698	-8.58085	-8.79932	-9.0465	-8.6928	-8.98859
Nuclear receptor coactivator 5	NCOA5	-8.52582	-7.26894	-7.90205
NADH dehydrogenase [ubiquinone] 1 alpha subcomplex subunit 9, mitochondrial	NDUFA9		-11.9421	-9.7049
Neurofilament light polypeptide	NEFL		-10.684	-9.68611
Endonuclease 8-like 1	NEIL1	-10.6106	-10.5382	-10.8723	-10.243	-10.8122	-10.3576
Negative elongation factor A	NELFA	-9.10375	-7.63284	-9.53518		-8.79826	-8.75591
Negative elongation factor B	NELFB	-8.28087	-7.65472	-7.69325		-8.87575	-9.61886
Negative elongation factor C/D	NELFCD;TH1L		-7.03082	-7.24892
Negative elongation factor E	NELFE	-7.26036	-7.25001	-7.1122	-7.58052	-7.52756	-7.09097
Nestin	NES	-8.91443	-9.78875	-8.90294	-8.86649	-9.37448	-9.52728
Nexilin	NEXN	-10.6431		-9.18917
Merlin	NF2	-10.9237	-10.8176	-10.6163	-10.3006	-10.473	-10.0235
Nuclear factor 1 A-type;Nuclear factor 1	NFIA				-10.3122	-10.0717	-10.3635
Nuclear factor 1;Nuclear factor 1 B-type	NFIB	-10.5521	-10.8419	-11.2662	-10.3136	-10.5621	-10.6968
Nuclear factor 1 C-type	NFIC	-10.2762	-10.2945	-10.9576	-9.63712	-10.2636	-10.4404
Nuclear transcription factor Y subunit alpha	NFYA	-10.9829	-10.3538		-10.6186	-11.1111	-10.3007
Neuroguidin	NGDN	-10.1046	-9.72533	-10.5862	-9.30186	-9.45872	-10.8189
H/ACA ribonucleoprotein complex subunit 2	NHP2	-9.34962	-10.1578	-10.0351	-9.42881	-10.0441	-9.81853
NHP2-like protein 1;NHP2-like protein 1, N-terminally processed	NHP2L1	-9.67357	-10.4426	-10.1749	-10.2292	-9.49178	-10.3382
MKI67 FHA domain-interacting nucleolar phosphoprotein	NIFK	-10.3563	-10.4984	-10.6992	-10.6111	-10.438	-10.7655
NF-kappa-B-activating protein	NKAP				-9.51702	-9.39569
NF-kappa-B-repressing factor	NKRF	-9.93373	-9.56001	-9.77207
NK-tumor recognition protein;Putative peptidyl-prolyl cis-trans isomerase	NKTR	-10.946	-10.3653	-10.0532	-10.474	-10.0463	-10.1063
Homeobox protein Nkx-2.5	NKX2-5	-11.1309	-10.5755	-10.8629	-11.2044	-10.3011	-10.4898
Glycylpeptide N-tetradecanoyltransferase 1	NMT1	-10.2187	-9.19145	-10.2677	-9.97951	-9.89766	-10.0939
Bifunctional lysine-specific demethylase and histidyl-hydroxylase NO66	NO66	-10.7035	-10.0434	-10.2585	-10.0639	-10.169	-10.5062
Nitric oxide-associated protein 1	NOA1	-9.47512	-9.77936	-10.0522	-9.00417	-9.94813	-9.37058
RNA-binding protein NOB1	NOB1				-9.76219	-9.82349	-10.1284
Nucleolar complex protein 2 homolog	NOC2L				-8.15563
Nucleolar complex protein 3 homolog	NOC3L	-10.8224	-11.136	-10.5658	-10.2537	-10.8224	-9.90663
Nucleolar complex protein 4 homolog	NOC4L		-10.7463	-9.66227	-10.2752	-10.8071	-10.0844
Noggin	NOG				-10.2357	-10.1924	-10.3848
Nucleolar protein 10	NOL10	-10.8368	-11.3316	-10.9778	-10.2117	-11.1978	-10.4058
Nucleolar protein 12	NOL12	-11.0325	-10.7057	-10.8486	-10.7005	-10.6582	-10.7235
Nucleolar protein 7	NOL7	-10.3103	-10.5012	-10.475	-10.2797	-10.5713	-10.2281
Nucleolar and coiled-body phosphoprotein 1	NOLC1	-8.46753	-8.79397	-9.23967	-8.914	-8.18438	-8.47076
Non-POU domain-containing octamer-binding protein	NONO	-9.76155	-9.9745	-9.76085	-10.303	-10.1079	-9.89479
H/ACA ribonucleoprotein complex subunit 3	NOP10	-9.48415	-11.0529		-10.1149	-11.1605	-8.23127
Nucleolar protein 14	NOP14	-11.2991	-11.1343	-10.8799	-10.8001	-10.3064	-9.60922
Nucleolar protein 16	NOP16	-9.96317	-10.109	-10.2987	-10.2385	-9.9611	-10.5918
Probable 28S rRNA (cytosine(4447)-C(5))-methyltransferase	NOP2	-11.1157	-11.3642	-11.0694	-10.8847	-11.0853	-10.4988
Nucleolar protein 56	NOP56	-10.1797	-10.4743	-10.0336	-10.1619	-10.0878	-10.1231
Nucleolar protein 58	NOP58	-10.891	-10.4583	-10.8178	-10.2557	-9.70991	-10.0817
Nucleophosmin	NPM1	-10.2206	-11.1162	-10.1458	-9.42369	-10.5914	-8.58093
Nucleoplasmin-3	NPM3	-9.27553	-10.1589	-9.71171	-8.62834	-10.1128	-8.44148
Nuclear receptor subfamily 2 group C member 2	NR2C2	-9.75167	-10.8274	-10.9019	-10.8383	-10.7361	-10.7937
Protein NRDE2 homolog	NRDE2	-10.0763	-10.0341	-9.92587	-9.55831		-9.7983
Nuclear respiratory factor 1	NRF1				-9.78299	-9.69316	-9.9575
Ribosome biogenesis protein NSA2 homolog	NSA2	-10.286	-10.3391	-11.1515	-11.6779	-11.9495	-12.1387
Histone-lysine N-methyltransferase, H3 lysine-36 and H4 lysine-20 specific	NSD1	-11.4886	-10.0004	-10.8609	-11.34	-10.2652	-11.0666
tRNA (cytosine(34)-C(5))-methyltransferase	NSUN2	-10.3578	-10.0558	-10.8746	-10.6638	-10.2944	-11.3032
5-methylcytosine rRNA methyltransferase NSUN4	NSUN4	-10.4172	-10.2959	-9.93627	-10.2144	-10.1767	-10.002
Probable 28S rRNA (cytosine-C(5))-methyltransferase	NSUN5	-9.92444	-9.89827	-10.485	-10.0304	-9.92025	-10.5523
Netrin-1	NTN1	-9.78039	-10.3384	-10.3986	-9.82639	-10.5051	-10.1048
Nuclear ubiquitous casein and cyclin-dependent kinase substrate 1	NUCKS1	-10.0299			-10.1011
Cleavage and polyadenylation specificity factor subunit 5	NUDT21	-9.86168	-9.6555	-10.1769	-10.1871	-9.77942	-10.0092
Nuclear mitotic apparatus protein 1	NUMA1	-9.83671	-10.0871	-9.35425	-9.55072	-9.58324	-9.36722
Protein numb homolog	NUMB	-10.5476	-10.6529	-10.5314	-10.33	-10.5831	-9.98178
Nuclear pore complex protein Nup107	NUP107		-11.6541	-10.5707	-11.1853	-11.4065	-11.4021
Nuclear pore complex protein Nup133	NUP133		-10.7902	-8.37935	-9.31156	-9.88776
Nuclear pore complex protein Nup205	NUP205		-10.5955	-10.3436
Nuclear pore complex protein Nup50	NUP50			-10.0755
Nuclear pore glycoprotein p62	NUP62			-9.89894
Nuclear pore complex protein Nup93	NUP93	-9.12243	-8.82567	-7.78066	-9.25277	-8.86341	-8.99672
Nuclear pore complex protein Nup98-Nup96;Nuclear pore complex protein Nup98;Nuclear pore complex protein Nup96	NUP98				-10.2576	-9.31548
Nucleolar and spindle-associated protein 1	NUSAP1	-10.188	-10.5738	-10.4296	-10.0343	-10.1029	-10.2695
Nuclear RNA export factor 1	NXF1				-11.0551		-10.5214
UDP-N-acetylglucosamine--peptide N-acetylglucosaminyltransferase 110 kDa subunit	OGT	-9.59595	-9.45182	-10.1149
OTU domain-containing protein 3	OTUD3				-9.33284		-10.0032
Protein disulfide-isomerase	P4HB				-9.50751	-9.54626	-9.89771
Polyadenylate-binding protein;Polyadenylate-binding protein 1;Polyadenylate-binding protein 3	PABPC1;PABPC3	-10.1077	-9.91058	-9.85303	-9.90745	-9.40186	-9.64995
Polyadenylate-binding protein 2	PABPN1	-8.35098	-8.69151	-9.2671	-8.87965	-8.65083	-9.0999
RNA polymerase II-associated factor 1 homolog	PAF1	-7.80941	-7.2324	-7.30418	-7.89628	-7.39959	-6.73695
p21-activated protein kinase-interacting protein 1	PAK1IP1	-9.60231	-10.0085	-10.1896	-9.55403	-9.79205	-10.0465
Poly [ADP-ribose] polymerase 1	PARP1	-9.95062	-10.495	-10.191	-9.59656	-9.80819	-9.17867
Poly [ADP-ribose] polymerase 2	PARP2	-8.17418	-10.5282	-8.91296	-7.55286	-10.6166	-7.60724
PAX3- and PAX7-binding protein 1	PAXBP1		-9.26062	-9.84848
Poly(rC)-binding protein 1	PCBP1	-10.141	-9.80997	-10.3929	-10.2659	-9.74485	-10.3554
Poly(rC)-binding protein 2;Poly(rC)-binding protein 3	PCBP2;PCBP3	-10.3072	-9.50031	-9.28761	-10.1882		-10.0454
Pre-mRNA cleavage complex 2 protein Pcf11	PCF11	-7.58197	-5.65964	-9.80258	-8.57596	-6.41422	-10.7887
PEST proteolytic signal-containing nuclear protein	PCNP	-10.253	-7.81802	-9.64977	-10.1759	-8.26992	-9.8676
Protein RRP5 homolog	PDCD11	-9.97479		-7.37675	-9.72796		-10.0424
Programmed cell death protein 4	PDCD4					-9.95549	-10.2851
Protein disulfide-isomerase A3	PDIA3	-9.29554	-10.6106	-9.6653	-8.6533	-9.3884	-9.49964
Protein disulfide-isomerase A5	PDIA5	-10.6345	-11.1943	-10.3947	-10.1333	-10.3632	-9.7289
Protein disulfide-isomerase A6	PDIA6	-9.01264	-9.10464	-9.72934	-9.09521	-9.43687	-8.9915
p53 and DNA damage-regulated protein 1	PDRG1		-9.98287
Sister chromatid cohesion protein PDS5 homolog A	PDS5A					-11.3421
Sister chromatid cohesion protein PDS5 homolog B	PDS5B				-9.83599	-9.98797	-10.0722
Protein pelota homolog	PELO		-9.23843
Proline-, glutamic acid- and leucine-rich protein 1	PELP1	-7.79978	-9.03593	-7.76531	-7.87889	-9.14595	-7.96839
Pescadillo homolog	PES1	-10.3231	-10.2251	-10.3034	-10.4111	-10.8662	-10.3535
Prefoldin subunit 6	PFDN6		-9.27156
Serine/threonine-protein phosphatase PGAM5, mitochondrial	PGAM5	-11.5755	-12.5317	-5.09899	-10.6202	-10.2502	-6.0387
Prohibitin	PHB	-10.0666		-7.64768	-7.6983	-7.76586	-10.2411
Prohibitin-2	PHB2	-8.74816	-9.11407	-8.43859	-8.16858	-8.16935	-9.94042
Lysine-specific demethylase PHF2	PHF2	-10.3019	-9.70626	-9.31594		-9.18899
PHD finger protein 20-like protein 1	PHF20L1	-10.6955	-10.2403	-10.8975	-10.7429	-10.0564	-10.8227
PHD finger protein 3	PHF3	-4.50051	-5.18583	-5.13016	-5.36371	-5.35441	-4.94028
PHD finger-like domain-containing protein 5A	PHF5A	-9.65322	-9.80616	-9.78983	-10.1791	-9.73378	-9.99174
PHD finger protein 6	PHF6	-10.7792	-10.7956	-10.832	-10.1932	-10.5215	-10.0547
Histone lysine demethylase PHF8	PHF8
Pleckstrin homology-like domain family B member 2	PHLDB2	-9.62653	-9.44032	-9.11297	-9.1712	-9.0047	-8.71643
PHD and RING finger domain-containing protein 1	PHRF1	-4.05036	-3.2545	-4.52432	-4.45402	-3.40032	-4.11633
PIN2/TERF1-interacting telomerase inhibitor 1	PINX1		-11.2659	-10.651	-10.5357	-10.5565	-10.1854
Plakophilin-4;Catenin delta-2	PKP4;CTNND2
Zinc finger protein PLAG1	PLAG1		-10.5434	-10.7976	-8.80178	-10.0641	-10.5377
1-phosphatidylinositol 4,5-bisphosphate phosphodiesterase beta-3	PLCB3	-11.3146	-11.4193	-10.9649	-10.9307	-10.7471	-10.815
1-phosphatidylinositol 4,5-bisphosphate phosphodiesterase delta-3	PLCD3	-9.14997	-9.10918	-9.85883	-9.19647	-9.25972	-9.82519
Plectin	PLEC	-8.04806	-7.86645	-7.3489		-7.58874	-8.25861
Plectin	PLEC	-9.19624	-9.79822	-8.76263	-9.2706	-9.38527	-9.51785
Pleiotropic regulator 1	PLRG1	-9.09181	-9.19813	-9.22224	-9.06543	-9.38052	-9.18006
Protein PML	PML	-7.41764	-7.80544	-8.51949	-7.15753	-7.62318	-7.73911
Arginine/serine-rich protein PNISR	PNISR		-9.73168	-10.0476	-9.10031	-9.03301	-8.98277
Pinin	PNN	-8.76564	-9.08398	-9.0906	-9.17866	-9.06679	-8.82252
RNA-binding protein PNO1	PNO1	-9.94195	-9.2908	-8.79271
Pogo transposable element with ZNF domain	POGZ	-10.0095	-10.3981	-10.1511	-10.0168	-9.97712	-9.95672
Polymerase delta-interacting protein 3	POLDIP3	-9.4423	-9.49286	-9.64727
DNA-directed RNA polymerase I subunit RPA1;DNA-directed RNA polymerase	POLR1A	-9.50067	-9.43428	-9.88466	-9.10856	-9.38176	-9.40434
DNA-directed RNA polymerase I subunit RPA2	POLR1B	-9.04674	-9.89577	-9.96626	-9.035	-9.64373	-9.33128
DNA-directed RNA polymerases I and III subunit RPAC1	POLR1C	-9.34526	-9.37975	-9.78801	-9.18477	-9.44604	-9.12463
sp|P0DPB5|RPC22_HUMAN Protein POLR1D, isoform 2	POLR1D	-9.74878	-7.782	-7.93048	-10.078	-8.90582	-8.61241
sp|P0DPB6|RPAC2_HUMAN DNA-directed RNA polymerases I and III subunit RPAC2	POLR1D					-9.34554	-9.74552
DNA-directed RNA polymerase I subunit RPA49	POLR1E	-10.1935	-10.3307	-10.3087	-10.0201	-10.2478	-9.86984
DNA-directed RNA polymerase II subunit RPB1	POLR2A	0.0430644	0.300113	-0.265922	-0.231445	-0.230439	-0.398958
DNA-directed RNA polymerase;DNA-directed RNA polymerase II subunit RPB2	POLR2B	-0.111674	-0.0758714	-0.0755973	-0.707261	-0.392574	-0.231897
DNA-directed RNA polymerase II subunit RPB3	POLR2C	-0.35665	0.0565364	0.300113	-0.396979	0.19849	0.19849
DNA-directed RNA polymerase II subunit RPB4	POLR2D	-1.68694	-0.539674	0.0566396	-1.46206	-1.06075	-0.710508
DNA-directed RNA polymerases I, II, and III subunit RPABC1	POLR2E	-3.01019	-3.53631	-3.16707	-3.42814	-3.79136	-3.15475
DNA-directed RNA polymerases I, II, and III subunit RPABC2	POLR2F	-2.27746	-3.04785	-2.80338	-3.139	-3.10395	-2.28948
DNA-directed RNA polymerase II subunit RPB7	POLR2G	-2.61591	-1.27677	-1.27491	-2.56912	-1.67401	-2.57147
DNA-directed RNA polymerases I, II, and III subunit RPABC3	POLR2H	-1.4888	-1.54138	-1.70706	-2.58597	-2.27982	-2.78439
DNA-directed RNA polymerase II subunit RPB9	POLR2I	0.300113	-0.785755	-1.0171	0.19849	-0.700032	-1.07913
DNA-directed RNA polymerase II subunit RPB11-a	POLR2J;POLR2J3	-0.918716	-0.266611	-0.538883	-1.07344	-1.45045	-1.46727
DNA-directed RNA polymerases I, II, and III subunit RPABC4	POLR2K	-2.762	-1.89581	-0.784737	-2.42702	-2.4162	-1.68101
DNA-directed RNA polymerases I, II, and III subunit RPABC5	POLR2L	-2.86836	-2.80403	-1.89406	-2.6467	-2.58138	-1.83392
DNA-directed RNA polymerase II subunit GRINL1A;Putative GRINL1B complex locus protein 2	POLR2M;GCOM1;GCOM2	-3.12289	-2.98007	-2.56568	-2.76631	-2.72604	-2.43188
DNA-directed RNA polymerase, mitochondrial	POLRMT		-10.2183	-9.59516	-8.54106	-9.60047	-9.00653
Ribonucleases P/MRP protein subunit POP1	POP1	-9.8575	-10.0644	-10.3019	-10.2282	-10.1703	-10.5679
Ribonuclease P protein subunit p29	POP4	-10.1371	-10.4238	-10.4783	-10.1857	-10.2994	-10.6116
Suppressor of SWI4 1 homolog	PPAN-P2RY11;PPAN	-9.74722	-9.54585	-10.1187	-10.3806	-9.443	-10.2535
Periphilin-1	PPHLN1	-9.87479	-8.98774	-9.53099	-10.1727	-9.83894	-9.8071
Peptidyl-prolyl cis-trans isomerase B	PPIB	-10.8651	-10.4252	-10.1946	-10.4914	-10.2074	-10.5715
Peptidyl-prolyl cis-trans isomerase E;Peptidyl-prolyl cis-trans isomerase	PPIE	-9.11823	-8.50016	-7.5525		-9.58774	-8.24713
Peptidyl-prolyl cis-trans isomerase G	PPIG	-9.44788	-9.40943	-9.57529	-9.35877	-9.4829	-9.6403
Peptidyl-prolyl cis-trans isomerase H;Peptidyl-prolyl cis-trans isomerase	PPIH	-10.0187	-10.1915	-10.042	-9.69389	-10.3964	-9.25311
Peptidyl-prolyl cis-trans isomerase-like 4	PPIL4	-10.4586	-10.6362	-11.1343	-9.70809	-9.99152	-10.0897
Serine/threonine-protein phosphatase PP1-alpha catalytic subunit;Serine/threonine-protein phosphatase	PPP1CA	-8.89842	-8.51042	-8.74271	-9.02345	-8.97716	-9.42717
Serine/threonine-protein phosphatase PP1-beta catalytic subunit;Serine/threonine-protein phosphatase	PPP1CB	-9.66194	-10.0908	-9.83177	-9.84142	-10.1409	-9.62752
Serine/threonine-protein phosphatase 1 regulatory subunit 10	PPP1R10	-7.63446	-7.56422	-8.69056	-8.48311	-8.34861	-9.04987
Phostensin	PPP1R18
Neurabin-2	PPP1R9B	-8.81528	-9.19597	-7.72626	-9.65986	-8.20123	-8.08119
Serine/threonine-protein phosphatase 2A catalytic subunit alpha isoform	PPP2CA		-7.55301	-8.16754	-8.47332	-6.98531	-7.21076
Serine/threonine-protein phosphatase 2A 65 kDa regulatory subunit A alpha isoform	PPP2R1A	-6.60995	-5.77732	-5.79647	-7.24334	-6.18196	-6.48924
Peroxisome proliferator-activated receptor gamma coactivator-related protein 1	PPRC1		-10.1923	-10.6608
Polyglutamine-binding protein 1	PQBP1	-9.67944	-6.98313	-9.90306	-9.72529	-7.1309	-9.82295
PR domain zinc finger protein 10	PRDM10	-11.5933	-10.6967	-10.906	-10.0081	-10.5071	-9.9739
PR domain zinc finger protein 15	PRDM15;ZNF298				-9.33793
Peroxiredoxin-1	PRDX1	-10.5101	-10.1116	-10.3618	-11.0137	-9.56287	-10.3936
Peroxiredoxin-2	PRDX2
Thioredoxin-dependent peroxide reductase, mitochondrial	PRDX3
DNA-dependent protein kinase catalytic subunit	PRKDC	-9.19894	-9.39117	-9.29721	-9.70151	-9.63375	-9.88768
Interferon-inducible double-stranded RNA-dependent protein kinase activator A	PRKRA				-10.1372
Protein arginine N-methyltransferase 1	PRMT1	-8.86065	-8.47901	-9.0692	-8.97668	-8.96405	-8.78843
Pre-mRNA-processing factor 19	PRPF19	-9.41506	-9.30021	-9.40651	-8.84147	-9.11801	-9.09676
U4/U6 small nuclear ribonucleoprotein Prp3	PRPF3	-9.85163	-10.4335	-10.1488	-9.73039	-10.2378	-9.53955
U4/U6 small nuclear ribonucleoprotein Prp31	PRPF31	-9.33461	-9.96242	-9.77513	-9.24043	-9.61356	-9.74485
Pre-mRNA-splicing factor 38A	PRPF38A	-10.4995	-7.54249	-7.59829	-10.1464	-6.95139	-8.0599
Pre-mRNA-splicing factor 38B	PRPF38B	-8.23608	-7.6658	-8.46071	-8.02824	-8.49365	-7.88581
U4/U6 small nuclear ribonucleoprotein Prp4	PRPF4	-10.3546	-10.5161	-10.1887	-9.57353	-10.1613	-9.47138
Pre-mRNA-processing factor 40 homolog A	PRPF40A	-9.02518	-9.35032	-9.63639	-9.34264	-9.09685	-9.39279
Serine/threonine-protein kinase PRP4 homolog	PRPF4B	-10.4131	-10.4017	-10.2936	-10.0538	-10.0791	-10.1724
Pre-mRNA-processing factor 6	PRPF6	-8.09108	-8.6469	-8.0881	-8.46827	-8.86062	-8.47662
Pre-mRNA-processing-splicing factor 8	PRPF8	-8.21936	-8.1291	-8.25783	-9.18005	-9.20189	-9.16277
Proline-rich protein 11	PRR11
Proline-rich protein 3	PRR3	-8.80221	-9.47353	-8.4655	-9.48304	-11.1507	-9.19651
Protein PRRC2A	PRRC2A	-10.3425	-10.0763	-10.6704	-10.4418	-10.0783	-10.0106
Protein PRRC2C	PRRC2C	-10.8942	-10.3117	-10.4142	-10.1805	-10.2986	-9.76749
PC4 and SFRS1-interacting protein	PSIP1	-10.3911	-10.7964	-10.4566	-9.62149	-10.0208	-9.53689
Paraspeckle component 1	PSPC1	-10.2677	-9.74038	-9.81577	-10.5424	-10.2562	-10.4923
Polypyrimidine tract-binding protein 1	PTBP1	-9.78894	-10.1261	-9.2598	-10.8487	-10.6638	-10.0798
Pentatricopeptide repeat domain-containing protein 3, mitochondrial	PTCD3				-9.01489		-9.2263
tr|F5GXR3|F5GXR3_HUMAN Parathymosin	PTMS		-10.9209	-11.1752
Pleiotrophin	PTN	-11.6197	-11.1557	-11.1432	-10.1971	-10.933	-10.5016
Polymerase I and transcript release factor	PTRF	-9.69391	-10.0449	-9.73684	-9.59246	-9.5313	-9.06533
Probable peptidyl-tRNA hydrolase	PTRH1		-9.82659	-9.95275		-9.26784	-9.91279
sp|Q9UHX1-6|PUF60_HUMAN Isoform 6 of Poly(U)-binding-splicing factor PUF60	PUF60	-10.4279	-9.98732	-10.6652	-9.89597	-9.35269	-10.1768
sp|Q9UHX1-2|PUF60_HUMAN Isoform 2 of Poly(U)-binding-splicing factor PUF60	PUF60;tr|A0A0J9YVP6|A0A0J9YVP6_HUMAN				-10.0759		-8.00327
Periodic tryptophan protein 1 homolog	PWP1	-9.97143	-10.6254	-10.6587	-10.8916	-11.3259	-11.2833
Peroxidasin homolog	PXDN	-10.5852	-10.0534	-9.9955	-9.96949	-10.4246	-9.78282
Pyrroline-5-carboxylate reductase 1, mitochondrial;Pyrroline-5-carboxylate reductase	PYCR1	-10.3433	-10.1892	-9.16932	-10.0713	-9.5	-9.40199
Pyrroline-5-carboxylate reductase 2;Pyrroline-5-carboxylate reductase	PYCR2		-9.57702	-7.81704		-8.72771	-8.93628
Rab11 family-interacting protein 5	RAB11FIP5				-9.36177
Ras-related C3 botulinum toxin substrate 1;Ras-related C3 botulinum toxin substrate 3;Ras-related C3 botulinum toxin substrate 2	RAC1;RAC3;RAC2	-9.83009		-9.25076	-9.97085	-9.76305	-9.713
Rac GTPase-activating protein 1	RACGAP1	-9.35507	-9.73504	-9.23739
Double-strand-break repair protein rad21 homolog	RAD21	-9.48632	-9.58962	-8.83654	-9.50465	-9.46605	-9.31367
UV excision repair protein RAD23 homolog B	RAD23B	-9.9441	-10.3413	-9.98966	-9.54937	-10.5675	-8.27223
DNA repair protein RAD50	RAD50	-8.51833	-9.05734	-8.47861	-8.21482	-8.53587	-7.58838
Ankycorbin	RAI14					-9.68431	-9.58147
RNA-binding protein Raly	RALY	-9.0889	-9.31763	-9.16626	-9.74402	-9.33908	-8.9109
GTP-binding nuclear protein Ran	RAN	-9.75909	-9.86269	-9.72148	-9.44837	-9.84515	-9.71496
E3 SUMO-protein ligase RanBP2	RANBP2	-7.45422	-8.455	-7.75171	-7.67875	-8.04003	-8.96868
Ran GTPase-activating protein 1	RANGAP1
Histone-binding protein RBBP4	RBBP4	-9.36077	-9.70298	-9.83901	-9.84463	-9.55496	-9.59899
E3 ubiquitin-protein ligase RBBP6	RBBP6	-9.93602	-10.4035	-10.3449	-9.85115	-10.1013	-9.94957
Histone-binding protein RBBP7	RBBP7
Putative ribosome-binding factor A, mitochondrial	RBFA		-10.1731	-11.2025	-10.8978	-11.227
RNA binding protein fox-1 homolog 2;RNA binding protein fox-1 homolog;RNA binding protein fox-1 homolog 1	RBFOX2;RBFOX1		-9.54395	-9.38227
RNA-binding protein 10	RBM10		-10.0261	-9.80959
RNA-binding protein 12B	RBM12B		-9.81404	-9.5262
RNA-binding protein 14	RBM14	-9.4199	-9.34778	-9.15727	-10.425	-9.82565	-10.0616
Putative RNA-binding protein 15	RBM15	-8.6577	-8.89919	-8.38842	-9.1267	-9.35177	-9.17526
Putative RNA-binding protein 15B	RBM15B		-8.82337	-9.09922	-9.46893	-8.82947	-8.97303
Splicing factor 45	RBM17	-10.2292	-9.71348	-9.77905	-10.0009	-9.45433	-9.80367
Pre-mRNA-splicing factor RBM22	RBM22	-9.15295	-8.57433	-8.76937	-10.5692	-10.1461	-10.2188
RNA-binding protein 25	RBM25	-9.29147	-9.40718	-9.48644	-9.42552	-9.21219	-9.38851
RNA-binding protein 26	RBM26				-9.05035	-9.38628
RNA-binding protein 27	RBM27	-9.34015	-9.40129	-10.4381	-9.7946	-9.625	-10.7768
RNA-binding protein 28	RBM28	-10.9731	-10.4465	-8.98825
RNA-binding protein 34	RBM34	-10.5978	-10.7128	-10.6723	-9.9279	-10.4675	-9.91532
RNA-binding protein 39	RBM39	-10.7767	-9.5385	-10.6542	-10.2629	-9.70814	-10.8592
RNA-binding protein 4	RBM4	-9.54163	-10.364	-9.82821	-9.54301	-9.55911	-9.60462
RNA-binding protein 42	RBM42	-11.2087	-10.3552	-10.7043	-10.4937	-10.6715	-9.99436
RNA-binding protein 45	RBM45					-11.4633	-11.2413
RNA-binding protein 5	RBM5	-9.09898	-8.92186	-9.43604	-9.44298	-9.05488	-9.71101
RNA-binding protein 6	RBM6	-8.90359	-8.66203	-8.78751	-8.96292	-9.41529
RNA-binding protein 7	RBM7	-8.75259	-8.72928	-9.41189	-9.24504	-9.08524	-9.70289
RNA-binding protein 8A	RBM8A	-8.72467	-8.47542	-8.55612	-9.5147	-8.91651	-9.32194
RNA-binding motif protein, X chromosome;RNA-binding motif protein, X chromosome, N-terminally processed	RBMX	-8.88853	-8.91067	-9.17554	-9.61616	-8.93313	-9.25909
RNA-binding motif protein, X-linked 2	RBMX2	-10.2091	-10.2655	-10.3902	-10.3208	-9.94507	-10.5888
RNA binding motif protein, X-linked-like-1	RBMXL1	-8.06935	-8.05529	-8.30161	-8.85561	-8.41254	-9.13395
Regulator of chromosome condensation	RCC1	-9.87829	-9.95835	-9.97396	-9.66886	-9.66033	-9.7592
Protein RCC2	RCC2	-10.7162	-10.0513	-10.2257	-10.1057	-9.57211	-10.3695
RNA 3-terminal phosphate cyclase-like protein	RCL1					-10.6143
ATP-dependent DNA helicase Q1	RECQL		-10.039	-10.0325
ATP-dependent DNA helicase Q5	RECQL5	-1.88595	-2.25239	-2.24868	-2.12029	-2.64326	-2.64824
RNA exonuclease 1 homolog	REXO1				-9.83678	-9.15923
RNA exonuclease 4	REXO4	-10.8285	-11.0836	-10.5191	-11.0897	-11.4841	-10.6086
Replication factor C subunit 1	RFC1	-10.9627	-10.2565	-10.2868	-10.608	-10.1427	-10.0292
Replication factor C subunit 2	RFC2	-8.63957	-9.21506	-9.07261
Replication factor C subunit 3	RFC3	-10.0414	-8.95946	-9.43389	-9.75261	-9.35971	-10.1245
Replication factor C subunit 4	RFC4	-9.84917	-8.99731	-9.68152	-9.99161	-9.37072	-9.92691
Replication factor C subunit 5	RFC5		-9.0191	-9.61787		-9.51388	-10.6769
Telomere-associated protein RIF1	RIF1	-10.7117	-9.54045		-10.5023	-9.76169	-10.1879
E3 ubiquitin-protein ligase RING1	RING1				-8.39124	-7.85436	-7.85683
E3 ubiquitin-protein ligase RING2	RNF2	-9.1679	-9.35211	-9.86724	-9.38786	-9.67325	-9.78756
mRNA-capping enzyme;Polynucleotide 5-triphosphatase;mRNA guanylyltransferase	RNGTT				-9.63286	-9.50893
mRNA cap guanine-N7 methyltransferase	RNMT	-10.2176	-10.0306	-10.03	-10.2888	-10.8934	-10.4422
rRNA methyltransferase 3, mitochondrial	RNMTL1	-9.92899	-10.0749	-10.2205	-9.69666	-9.68114	-9.4672
RNA-binding protein with serine-rich domain 1	RNPS1	-8.95147	-9.25812	-9.62083	-9.36367	-8.9027	-8.76719
Retinitis pigmentosa 9 protein	RP9	-10.4768	-10.2541	-10.6037	-10.7659	-10.0632	-11.2246
RNA polymerase II-associated protein 1	RPAP1	-11.2595	-10.6286	-11.38	-11.2884	-11.2612
Putative RNA polymerase II subunit B1 CTD phosphatase RPAP2	RPAP2	-3.34295	-2.73708	-3.84836	-2.28648	-2.55783	-2.58852
RNA polymerase II-associated protein 3	RPAP3	-7.48644	-7.39564	-8.21072		-7.88315
Ribosome production factor 2 homolog	RPF2				-9.02469	-9.77417	-9.6746
60S ribosomal protein L10;60S ribosomal protein L10-like	RPL10;RPL10L	-10.0505	-10.0192	-10.644	-10.0024	-10.1568	-11.2334
60S ribosomal protein L10a	RPL10A	-10.0971	-10.2487	-10.2358	-9.60214	-10.232	-10.0245
60S ribosomal protein L11	RPL11	-10.1305	-10.3608	-10.3404	-10.1833	-10.5376	-10.2737
60S ribosomal protein L12	RPL12		-10.1522	-9.58822	-9.68413	-9.43205	-9.96547
60S ribosomal protein L13	RPL13	-10.5698	-10.3588	-10.7018	-10.6122	-10.4392	-10.6886
60S ribosomal protein L13a	RPL13A;RPL13a	-10.1562	-9.67586	-10.2669	-10.5834	-10.6124	-10.5129
60S ribosomal protein L14	RPL14	-9.93844	-9.74666	-10.1433	-10.4716	-10.8026	-11.1962
60S ribosomal protein L15;Ribosomal protein L15	RPL15	-10.4496	-10.5063	-10.0769	-10.5593	-10.8356	-10.9411
60S ribosomal protein L17	RPL17;RPL17-C18orf32	-10.7863	-10.7174	-11.1635	-10.6869	-10.4008	-11.0346
60S ribosomal protein L18	RPL18	-10.3287	-10.5131	-10.5285	-10.3506	-9.74753	-10.4702
60S ribosomal protein L18a	RPL18A	-10.1388	-10.3213	-10.0919	-10.5031	-10.5521	-10.9516
60S ribosomal protein L19;Ribosomal protein L19	RPL19	-10.2959	-10.8606	-10.4397	-10.0473	-10.5901	-9.77576
60S ribosomal protein L21	RPL21	-10.906	-10.7685	-10.6881	-10.2595	-10.5003	-10.6129
60S ribosomal protein L22	RPL22	-10.4816	-10.6035	-10.23	-10.1265	-10.3111	-10.0863
60S ribosomal protein L22-like 1	RPL22L1	-9.87204	-10.5609	-10.5384	-10.24	-10.0022	-10.4354
60S ribosomal protein L23	RPL23	-10.8358	-10.3941	-10.6026	-9.95565	-9.90751	-10.0011
60S ribosomal protein L23a	RPL23A	-10.8871	-11.0689	-10.8832	-10.5613	-10.7722	-10.408
60S ribosomal protein L24	RPL24	-11.2125	-10.944	-10.8398	-10.7342	-10.7278	-10.629
60S ribosomal protein L26	RPL26	-10.8485	-11.1299	-10.9758	-10.5878	-10.6896	-10.634
60S ribosomal protein L26-like 1	RPL26L1	-10.0599	-10.2281	-10.892	-9.71134	-10.1207	-10.4097
60S ribosomal protein L27	RPL27	-10.3803	-10.3093	-10.0225	-9.12864	-9.53998	-9.43889
60S ribosomal protein L27a	RPL27A	-10.7879	-10.8931	-11.3194	-10.7529	-10.6297	-11.0762
60S ribosomal protein L28	RPL28	-10.5065	-10.5974	-10.695	-10.6328	-10.4646	-10.6859
60S ribosomal protein L29	RPL29	-10.884	-10.6264	-11.1361	-10.8809	-10.5098	-10.8517
60S ribosomal protein L3	RPL3	-10.2634	-10.5396	-10.4188	-9.61943	-10.1287	-9.7075
60S ribosomal protein L30	RPL30	-9.95436	-10.531	-10.667	-9.72342	-10.0144	-10.0583
60S ribosomal protein L31	RPL31	-10.8413	-10.5266	-10.6636	-10.5552	-10.7002	-10.675
60S ribosomal protein L32	RPL32	-10.204	-10.186	-10.5832	-10.6781	-10.6606	-11.0891
60S ribosomal protein L34	RPL34	-10.5836	-10.8796	-11.2825	-10.6426	-10.9678	-11.1808
60S ribosomal protein L35	RPL35	-10.7282	-10.6603	-11.2612	-10.6807	-10.7629	-10.8123
60S ribosomal protein L35a	RPL35A	-10.3884	-10.584	-10.5484	-10.6164	-10.9242	-11.1351
60S ribosomal protein L36	RPL36	-10.928	-10.0541	-10.2379	-10.6542	-10.1851	-10.7811
60S ribosomal protein L36a	RPL36A;RPL36A-HNRNPH2	-10.9127	-11.18	-11.5985	-11.2253	-10.7656	-11.0944
60S ribosomal protein L36a-like	RPL36AL	-10.6468	-11.3029	-11.3006	-10.6295	-10.6082	-11.1908
60S ribosomal protein L37	RPL37	-10.8744	-10.4154	-10.2188	-10.7598	-10.5362	-10.1094
60S ribosomal protein L37a	RPL37A	-10.2867	-10.6469	-10.4702	-10.4279	-10.2769	-10.3783
60S ribosomal protein L38	RPL38	-9.9736	-9.84044	-10.5515	-10.0155	-9.7673	-10.1165
60S ribosomal protein L3-like	RPL3L
60S ribosomal protein L4	RPL4	-10.1095	-10.132	-9.87347	-9.99865	-10.1723	-10.5743
60S ribosomal protein L5	RPL5	-10.7053	-10.6385	-10.5759	-10.4476	-10.4949	-10.1555
60S ribosomal protein L6	RPL6	-10.0428	-10.3789	-10.2949	-10.234	-10.5299	-10.6569
60S ribosomal protein L7	RPL7	-10.4014	-10.5531	-10.7137	-10.8896	-11.2839	-11.7108
60S ribosomal protein L7a	RPL7A	-9.99304	-10.9148	-10.6532	-10.3081	-10.4472	-10.3723
60S ribosomal protein L7-like 1	RPL7L1	-10.2504	-10.1785	-10.4161	-10.5391	-10.7522	-11.0597
60S ribosomal protein L8	RPL8	-10.4536	-10.7188	-10.7489	-10.6715	-10.6285	-10.9483
60S ribosomal protein L9	RPL9	-10.2876	-9.66108	-10.0312	-9.19401	-10.0299	-9.55604
60S acidic ribosomal protein P0;60S acidic ribosomal protein P0-like	RPLP0;RPLP0P6	-9.13975	-10.0593	-9.01782	-9.6432	-9.65616	-8.79518
60S acidic ribosomal protein P1	RPLP1		-8.41755	-9.03464		-8.5526	-9.42193
60S acidic ribosomal protein P2	RPLP2	-9.88929	-8.98455	-9.16224	-10.2413	-9.08978	-9.80052
Dolichyl-diphosphooligosaccharide--protein glycosyltransferase subunit 1	RPN1			-10.5068
Ribonuclease P protein subunit p30	RPP30	-9.42654	-9.68004	-10.4446	-10.0418	-9.865	-9.80788
Ribonuclease P protein subunit p38	RPP38				-9.82439	-10.0353	-9.89362
Regulation of nuclear pre-mRNA domain-containing protein 1A	RPRD1A	-5.35424	-4.90642	-5.71254	-5.79862	-5.88694	-4.76135
Regulation of nuclear pre-mRNA domain-containing protein 1B	RPRD1B	-5.71546	-3.85153	-3.0462	-4.75821	-4.20245	-5.0719
Regulation of nuclear pre-mRNA domain-containing protein 2	RPRD2	-0.643088	-1.01809	-2.73555	-1.82979	-1.82061	-4.03983
40S ribosomal protein S10	RPS10;RPS10-NUDT3	-10.6452	-10.8895	-10.4922	-10.2696	-10.6945	-9.50087
40S ribosomal protein S11	RPS11	-10.9706	-10.8363	-10.9607	-10.7101	-10.8148	-11.0052
40S ribosomal protein S12	RPS12	-8.73428	-8.98868	-9.13311	-9.0899	-8.96671	-9.30209
40S ribosomal protein S13	RPS13	-10.1702	-10.3882	-10.6142	-10.141	-10.4346	-10.7968
40S ribosomal protein S14	RPS14	-10.6534	-10.816	-10.9995	-10.4233	-10.2442	-10.2869
40S ribosomal protein S15	RPS15	-9.78528	-9.6018	-10.2156	-9.72102	-9.59442	-9.81124
40S ribosomal protein S15a	RPS15A	-10.3408	-10.1297	-10.3314	-9.82804	-10.0855	-10.9452
40S ribosomal protein S16	RPS16	-9.54341	-9.42096	-9.69796	-9.87372	-9.5373	-9.76319
40S ribosomal protein S17	RPS17	-10.2736	-10.1363	-10.8203	-10.125	-10.5852	-10.8363
40S ribosomal protein S18	RPS18	-9.58844	-9.83275	-10.2692	-10.0448	-10.0647	-10.6208
40S ribosomal protein S19	RPS19	-10.5754	-11.0429	-10.243	-10.2833	-10.8187	-9.48588
Active regulator of SIRT1	RPS19BP1	-9.59764	-10.4636	-10.527	-10.598	-11.0373	-10.1132
40S ribosomal protein S2	RPS2	-9.53637	-9.85171	-9.9057	-9.68642	-10.0034	-9.83045
40S ribosomal protein S20	RPS20	-10.147	-10.25	-10.1096	-10.2777	-10.1586	-9.64476
40S ribosomal protein S21	RPS21	-9.93469	-10.3029	-10.3281	-9.83529	-9.79808	-9.95485
40S ribosomal protein S23	RPS23	-9.89816	-10.0729	-10.6222	-10.3482	-10.1738	-10.7992
40S ribosomal protein S24	RPS24	-11.4339	-10.481	-10.7192	-10.594	-10.461	-10.7139
40S ribosomal protein S25	RPS25	-10.093	-10.6413	-10.0454	-9.74053	-10.2216	-9.47992
40S ribosomal protein S26;Putative 40S ribosomal protein S26-like 1	RPS26;RPS26P11	-10.5405	-9.92494	-10.5724	-10.1099	-9.8211	-10.9296
Ubiquitin-40S ribosomal protein S27a;Ubiquitin;40S ribosomal protein S27a	RPS27A	-10.1676	-10.6701	-10.1799	-10.1307	-10.3183	-9.73347
40S ribosomal protein S27;40S ribosomal protein S27-like	RPS27L	-8.95972	-9.09961	-9.37884	-9.38512	-9.23713	-9.45953
40S ribosomal protein S28	RPS28	-10.8387	-9.32665	-10.0376	-9.54532	-9.50248	-9.52597
40S ribosomal protein S29	RPS29	-10.7456	-10.8578	-10.233	-10.0059	-10.9502	-10.0266
40S ribosomal protein S3	RPS3	-10.2574	-10.0239	-10.0537	-9.90563	-10.1264	-9.71667
40S ribosomal protein S3a	RPS3A	-10.4802	-10.5423	-10.5909	-10.2211	-10.2261	-10.5402
40S ribosomal protein S4, X isoform	RPS4X	-10.1765	-10.534	-10.9151	-10.2992	-10.5539	-10.6798
40S ribosomal protein S5;40S ribosomal protein S5, N-terminally processed	RPS5	-10.2667	-10.2997	-10.2286	-10.5958	-10.8727	-10.321
40S ribosomal protein S6	RPS6	-11.0546	-10.8483	-11.4648	-11.0062	-10.4229	-11.0539
40S ribosomal protein S7	RPS7	-10.5929	-10.9701	-10.7178	-9.80788	-10.3616	-9.81515
tr|A0A2R8Y623|A0A2R8Y623_HUMAN 40S ribosomal protein S7	RPS7	-11.1345	-10.6508	-10.5002	-10.2229	-10.0056	-9.89238
40S ribosomal protein S8	RPS8	-10.6599	-10.8443	-10.919	-10.5996	-10.7036	-11.1718
40S ribosomal protein S9	RPS9	-10.1452	-10.0779	-10.4129	-10.1386	-9.92508	-10.557
40S ribosomal protein SA	RPSA	-10.336	-9.5682	-9.59713	-9.47786	-9.99365	-9.75246
RNA pseudouridylate synthase domain-containing protein 3	RPUSD3	-9.92274	-9.8118		-9.19876	-9.96771	-9.70956
RNA pseudouridylate synthase domain-containing protein 4	RPUSD4		-8.8605	-10.1267		-10.1385
Ribosome-binding protein 1	RRBP1	-10.558	-10.4537	-10.1369	-10.062	-9.59096	-9.82646
Ribosomal RNA processing protein 1 homolog A	RRP1	-10.5284	-10.872	-10.9247	-10.0493	-10.1353	-9.59136
RRP12-like protein	RRP12	-10.5086	-10.8544	-10.8276	-10.7214	-10.9831	-10.6313
RRP15-like protein	RRP15	-10.2235	-10.4217	-10.1692	-10.656	-10.3982	-9.92066
Ribosomal RNA processing protein 1 homolog B	RRP1B	-10.96	-11.2744	-11.169	-10.8108	-10.499	-10.485
Ribosomal RNA processing protein 36 homolog	RRP36	-10.9091	-10.6947	-10.9896	-10.3833	-11.0909	-10.4176
Ribosomal RNA-processing protein 7 homolog A	RRP7A	-10.215	-10.677	-10.494	-10.2825	-10.4045	-10.4885
Ribosomal RNA-processing protein 8	RRP8		-9.97148	-10.1659	-9.80853	-9.56532	-10.4479
U3 small nucleolar RNA-interacting protein 2	RRP9		-10.5621	-9.69588		-10.5943	-9.34288
Ribosome biogenesis regulatory protein homolog	RRS1	-10.6494	-10.6517	-10.4589	-9.78848	-10.1116	-10.1585
Round spermatid basic protein 1	RSBN1	-10.2398	-10.5209	-10.7405	-9.86738	-10.3831	-10.4723
Round spermatid basic protein 1-like protein	RSBN1L	-10.5905	-10.7852	-10.7957	-10.206	-10.565	-10.3082
Ribosomal L1 domain-containing protein 1	RSL1D1	-10.7479	-10.6013	-10.816	-10.7868	-10.4657	-11.2567
Serine/Arginine-related protein 53	RSRC1				-7.60251	-7.99972	-10.2139
tRNA-splicing ligase RtcB homolog	RTCB	-9.41852	-9.84107	-9.71703	-10.0788	-9.83721	-9.99795
Runt-related transcription factor 1	RUNX1
RuvB-like 1	RUVBL1	-9.63247	-9.12741	-9.47164	-9.23609	-9.27983	-9.30043
RuvB-like 2	RUVBL2	-9.40749	-9.63547	-9.6587	-9.56346	-9.50427	-9.33308
Protein S100-A10	S100A10	-9.63026	-9.09539	-9.32364	-9.58042	-9.66903	-9.6901
Protein S100-A13	S100A13	-9.57401	-7.44229	-10.4276	-9.96675	-6.82913	-9.59755
Protein S100-A16	S100A16	-8.94295	-10.0331	-10.6245	-9.22202	-10.1907	-10.5625
Protein S100-A7;Protein S100-A7A	S100A7;S100A7A				-11.4034		-5.56224
Protein S100-A8;Protein S100-A8, N-terminally processed	S100A8	-12.5058	-5.5912		-12.1401		-5.15406
Protein S100-A9	S100A9	-12.6659	-8.29207	-9.34964	-10.5371	-9.4239	-6.21411
Scaffold attachment factor B1	SAFB	-8.49664	-8.88531	-8.95506	-9.20781	-9.01536	-8.91529
Scaffold attachment factor B2	SAFB2	-8.57086	-8.61891	-8.96212	-9.29802	-8.74585	-8.92779
Sorting and assembly machinery component 50 homolog	SAMM50
Histone deacetylase complex subunit SAP18	SAP18	-7.77026	-8.95591	-8.14075	-8.03883	-8.40157	-8.28593
Histone deacetylase complex subunit SAP30	SAP30	-10.1661	-10.8461	-8.39726	-10.1992	-10.1788	-7.52609
SAP30-binding protein	SAP30BP		-9.59241	-8.932	-9.80055	-8.62499	-8.02166
U4/U6.U5 tri-snRNP-associated protein 1	SART1	-10.1011	-10.2393	-10.1285	-9.76666	-9.94436	-9.36214
Splicing factor, arginine/serine-rich 19	SCAF1	-9.80535	-9.17707	-10.0501	-10.0833	-9.11137	-9.89617
Protein SCAF11	SCAF11	-6.33691	-6.27584	-7.58316	-6.44443	-5.53524	-6.12126
Splicing factor, arginine/serine-rich 15	SCAF4	-8.92317	-8.5597	-9.4979	-8.99241	-8.77573	-9.688
Protein SCAF8	SCAF8	-8.59213	-7.90587	-9.5332	-8.34096	-8.28262	-9.77308
Protein SCAI	SCAI;C9orf126		-9.52345	-8.85969
Protein SDA1 homolog	SDAD1	-10.3642	-10.4917	-10.3532	-10.3949	-10.5789	-10.1196
Stromal cell-derived factor 2-like protein 1	SDF2L1				-9.5982
Serum deprivation-response protein	SDPR		-10.3514	-8.19252	-9.11507	-9.2466	-8.62386
Nucleoporin SEH1	SEH1L				-9.11835	-7.70547	-7.97865
Septin-2	SEPT2					-9.36431	-10.0353
Septin-7	SEPT7				-9.13922	-9.87423	-10.0054
Septin-9	SEPT9
Plasminogen activator inhibitor 1 RNA-binding protein	SERBP1	-10.713	-10.3659	-10.5349	-10.3719	-10.23	-10.2648
Serpin H1	SERPINH1		-9.14305	-8.89834	-8.49461	-8.80697	-9.00356
Protein SET;Protein SETSIP	SET;SETSIP				-8.56826		-8.39623
Histone-lysine N-methyltransferase SETD2	SETD2	-5.69625	-5.99936	-5.6582	-5.48102	-6.02242	-5.3148
Splicing factor 1	SF1	-9.40379	-9.33289	-9.66033	-9.82516	-9.48097	-9.7466
Splicing factor 3A subunit 1	SF3A1	-9.4657	-9.02635	-9.19755	-9.95204	-9.40984	-9.69252
Splicing factor 3A subunit 2	SF3A2	-9.5295	-9.39604	-9.21015	-10.1172	-9.74658	-9.49363
Splicing factor 3A subunit 3	SF3A3	-9.54824	-8.78323	-9.23191	-9.70344	-9.13887	-9.51044
Splicing factor 3B subunit 1	SF3B1	-9.53422	-9.28792	-9.48249	-9.72912	-9.41644	-9.77851
Splicing factor 3B subunit 2	SF3B2	-9.53169	-9.29814	-9.55173	-9.76329	-9.46794	-9.74386
Splicing factor 3B subunit 3	SF3B3	-8.88252	-8.39779	-8.8418	-9.34167	-8.82531	-9.5723
Splicing factor 3B subunit 4	SF3B4	-9.55589	-8.56641	-9.45088	-9.33101	-8.47857	-9.50532
Splicing factor 3B subunit 5	SF3B5	-9.5218	-8.96733	-8.99139	-9.3174	-8.95898	-9.21377
Splicing factor 3B subunit 6	SF3B6	-9.07837	-9.46901	-9.27567	-8.8504	-9.12837	-9.46938
Splicing factor, proline- and glutamine-rich	SFPQ	-9.98913	-9.87223	-9.83999	-9.87767	-9.91254	-10.1459
Secreted frizzled-related protein 1	SFRP1	-10.0036	-10.4202	-10.3645	-9.88171	-10.5963	-10.4945
Splicing factor, suppressor of white-apricot homolog	SFSWAP	-10.8269	-10.74	-10.675	-10.5775	-10.1755	-10.0335
Sphingosine-1-phosphate lyase 1	SGPL1	-11.0271	-11.4371	-11.1383	-11.1527	-10.8103	-11.3572
Paired amphipathic helix protein Sin3a	SIN3A	-7.59928	-7.83385	-7.79332	-7.96389	-7.48659	-8.20726
NAD-dependent protein deacetylase sirtuin-7	SIRT7	-10.6084	-10.556	-10.4526	-11.1567	-11.0981	-10.6937
Superkiller viralicidic activity 2-like 2	SKIV2L2	-9.27291	-9.5855	-9.52909	-9.53017	-9.64177	-9.77975
S-phase kinase-associated protein 1	SKP1	-9.85491	-10.4874	-10.3362	-9.91488	-9.92794	-10.191
ADP/ATP translocase 2;ADP/ATP translocase 2, N-terminally processed	SLC25A5	-8.03967	-7.79446	-7.83124	-7.75979	-7.83446
SRA stem-loop-interacting RNA-binding protein, mitochondrial	SLIRP		-8.32765	-8.77549	-8.64767		-8.68649
Slit homolog 2 protein;Slit homolog 2 protein N-product;Slit homolog 2 protein C-product	SLIT2	-10.2012	-10.4818	-10.4716	-9.80711	-10.1891	-10.3303
SAFB-like transcription modulator	SLTM	-9.26559	-9.50557	-9.3996	-10.2455	-9.8924	-10.1124
Pre-mRNA-splicing factor SLU7	SLU7	-8.46071	-8.15202	-9.73961
Mothers against decapentaplegic homolog 3	SMAD3	-10.1376	-9.709	-10.68	-9.78978	-9.74551	-10.5299
Probable global transcription activator SNF2L1	SMARCA1	-10.089	-11.1428	-9.87649	-10.4984	-10.3034	-9.50377
Transcription activator BRG1	SMARCA4	-9.48191	-9.88353	-9.45781	-8.73253	-9.52448	-9.6068
SWI/SNF-related matrix-associated actin-dependent regulator of chromatin subfamily A member 5	SMARCA5	-10.2589	-10.8285	-10.1397	-10.1529	-10.2286	-9.70111
SWI/SNF-related matrix-associated actin-dependent regulator of chromatin subfamily B member 1	SMARCB1	-9.72305	-9.96953	-9.7627	-10.3551	-9.56954	-9.48853
SWI/SNF complex subunit SMARCC1	SMARCC1	-9.62343	-9.77861	-9.62871	-9.82927	-9.62705	-9.48345
SWI/SNF complex subunit SMARCC2	SMARCC2	-9.77735	-9.92923	-9.59116	-9.75575	-9.68665	-9.13214
SWI/SNF-related matrix-associated actin-dependent regulator of chromatin subfamily D member 2	SMARCD2		-10.3079		-9.48128	-10.0192	-9.76902
SWI/SNF-related matrix-associated actin-dependent regulator of chromatin subfamily E member 1	SMARCE1	-9.40512	-9.59612	-8.72532	-9.01193	-9.47236	-8.16067
Structural maintenance of chromosomes protein 1A;Structural maintenance of chromosomes protein	SMC1A	-9.42304	-10.028	-9.54352	-9.74213	-9.37797	-9.40059
Structural maintenance of chromosomes protein 2	SMC2	-9.76448	-9.83054	-10.1374	-10.1769	-9.64838	-9.56413
Structural maintenance of chromosomes protein 3	SMC3	-9.74537	-10.3962	-9.56235	-9.69935	-9.80299	-9.31038
Structural maintenance of chromosomes protein;Structural maintenance of chromosomes protein 4	SMC4	-10.0132	-9.61913	-9.75009	-10.7285	-9.58573	-10.1426
Survival of motor neuron-related-splicing factor 30	SMNDC1	-10.846	-9.82875	-10.1024	-10.5912	-10.4876	-10.2676
WD40 repeat-containing protein SMU1;WD40 repeat-containing protein SMU1, N-terminally processed	SMU1	-9.23035	-9.12151	-9.14646	-10.1079	-9.73028	-10.1704
Staphylococcal nuclease domain-containing protein 1	SND1				-8.9982	-9.02503	-8.94415
Smad nuclear-interacting protein 1	SNIP1	-10.1915	-10.6024	-10.3418	-9.62657	-10.0544	-9.50834
U5 small nuclear ribonucleoprotein 200 kDa helicase	SNRNP200	-8.56259	-8.55655	-8.4916	-9.40165	-9.07456	-9.46199
U4/U6.U5 small nuclear ribonucleoprotein 27 kDa protein	SNRNP27				-9.06954	-10.0903	-10.1217
U5 small nuclear ribonucleoprotein 40 kDa protein	SNRNP40	-8.64359	-8.85454	-8.99673	-9.11169	-9.33339	-9.5158
U1 small nuclear ribonucleoprotein 70 kDa	SNRNP70	-9.10865	-9.01478	-9.26278	-9.49927	-9.14173	-9.15496
U2 small nuclear ribonucleoprotein A	SNRPA1	-10.6048	-10.5406	-10.577	-10.2088	-11.0785	-10.5934
U2 small nuclear ribonucleoprotein B	SNRPB2	-10.0326	-10.4829	-10.5398	-10.1897	-11.0627	-10.6199
U1 small nuclear ribonucleoprotein C	SNRPC	-8.47978	-9.26827	-9.28426	-8.95747	-9.45621	-9.55744
Small nuclear ribonucleoprotein Sm D1	SNRPD1	-8.34424	-9.06503	-9.25743	-9.23141	-9.1539	-9.69352
Small nuclear ribonucleoprotein Sm D2	SNRPD2	-9.80898	-9.21924	-9.44331	-9.66977	-9.39264	-9.31793
Small nuclear ribonucleoprotein Sm D3	SNRPD3	-9.28814	-9.32416	-9.34716	-9.55563	-9.30924	-8.8261
Small nuclear ribonucleoprotein E	SNRPE	-9.21779	-8.89026	-8.85334	-10.0823	-9.11473
Small nuclear ribonucleoprotein F	SNRPF		-8.14207	-8.5419
Small nuclear ribonucleoprotein G;Putative small nuclear ribonucleoprotein G-like protein 15	SNRPG;SNRPGP15	-8.96871	-7.08072	-7.47063	-8.05657	-7.78515	-8.55127
Small nuclear ribonucleoprotein-associated proteins B and B;Small nuclear ribonucleoprotein-associated protein N	SNRPN;SNRPB	-9.07292	-9.12504	-9.02958	-9.58689	-9.25509	-9.80548
SNW domain-containing protein 1	SNW1	-8.99768	-8.99457	-9.43101	-10.4785	-10.0174	-10.4626
Sorting nexin-18	SNX18	-11.8127	-11.2022	-11.1068	-10.7735	-10.6429	-11.2034
Protein SON	SON	-10.1905	-10.2327	-10.3123	-10.0646	-9.8614	-9.79744
Transcription factor Sp1	SP1	-10.9676	-11.0032	-11.5865	-10.5011	-10.0406	-10.1801
Sp110 nuclear body protein	SP110	-10.3036	-9.90132	-10.6257	-9.81579	-9.74862	-9.87164
Nuclear body protein SP140-like protein	SP140L	-10.5393	-10.5373	-10.343	-10.325	-10.2683	-10.1024
Transcription factor Sp2	SP2	-10.3609	-10.7312	-11.084	-10.036	-10.4926	-10.6709
Transcription factor Sp3	SP3	-10.6403	-10.5453	-10.7354	-10.0744	-10.2855	-10.1543
Transcription factor Sp4	SP4	-10.5785	-10.8354	-10.706	-9.94443	-10.4148	-10.2308
SPATS2-like protein	SPATS2L	-10.9312	-11.4469	-10.869	-10.3911	-10.9544	-10.4113
Cytospin-B	SPECC1					-10.8425
Msx2-interacting protein	SPEN		-10.1846	-10.6291		-9.284	-9.83196
Spindlin-1	SPIN1					-9.9518	-10.0299
Spectrin alpha chain, non-erythrocytic 1	SPTAN1	-9.24225	-9.86432	-8.99393	-9.32131	-9.39057	-9.55312
Spectrin beta chain, non-erythrocytic 1	SPTBN1	-9.301	-10.1198	-8.88414	-9.3814	-9.49313	-9.22842
Protein SPT2 homolog	SPTY2D1	-10.7778	-10.7519	-10.8462	-10.9947	-10.427	-10.1612
Sequestosome-1	SQSTM1	-6.00035	-6.75277	-7.64077	-6.11179	-7.06764	-6.56653
Splicing regulatory glutamine/lysine-rich protein 1	SREK1	-10.8589	-10.145	-10.406	-9.79274	-9.41404	-10.0173
Protein SREK1IP1	SREK1IP1	-10.2477	-9.74941	-10.7246	-10.6701	-10.5026	-11.1052
Serum response factor-binding protein 1	SRFBP1	-10.7926	-11.2822	-11.1802	-10.7482	-10.9627	-10.4555
Signal recognition particle 14 kDa protein	SRP14	-10.4241	-10.8516	-10.8642	-10.1452	-10.4831	-10.1968
Signal recognition particle 19 kDa protein	SRP19				-9.43855	-10.0825	-8.87794
Signal recognition particle subunit SRP68	SRP68	-10.492	-10.4224	-10.6092	-10.0576	-10.0363	-10.0681
Signal recognition particle subunit SRP72	SRP72	-10.3753	-10.4106	-10.4339	-10.2851	-10.0746	-10.2716
Signal recognition particle 9 kDa protein	SRP9	-10.2338	-10.2666	-10.2851	-10.0975	-10.6806	-10.2218
SRSF protein kinase 1	SRPK1	-10.8966	-10.9647	-11.3535	-10.6735	-10.6222	-9.93312
Signal recognition particle receptor subunit alpha	SRPR
Serine/arginine repetitive matrix protein 1	SRRM1	-10.5299	-10.7225	-10.3217	-10.0608	-10.2908	-9.54608
Serine/arginine repetitive matrix protein 2	SRRM2	-9.02175	-9.41724	-9.72359	-8.90795	-9.03869	-9.09431
Serrate RNA effector molecule homolog	SRRT	-8.63764	-8.60263	-9.04535	-8.97913	-8.5427	-8.81862
Serine/arginine-rich splicing factor 1	SRSF1	-8.59758	-8.79981	-8.63817	-8.83234	-8.54035	-8.95612
Serine/arginine-rich splicing factor 10	SRSF10	-7.67506	-8.17811	-8.06848	-8.06326	-8.0644	-8.19048
Serine/arginine-rich splicing factor 11	SRSF11	-11.1534	-9.71879	-10.5048	-10.3633	-9.09209	-10.3652
Serine/arginine-rich splicing factor 2	SRSF2	-9.84668	-9.73314	-9.83756	-9.91231	-9.49675	-9.72686
Serine/arginine-rich splicing factor 3	SRSF3	-9.05832	-9.34434	-9.62519	-9.15956	-9.30273	-9.44909
Serine/arginine-rich splicing factor 4	SRSF4	-9.4005	-9.44972	-9.85798	-9.80551	-8.98963	-9.44366
Serine/arginine-rich splicing factor 5	SRSF5		-8.74381	-9.08282	-7.61379	-9.1	-8.72846
Serine/arginine-rich splicing factor 6	SRSF6	-8.82428	-8.81445	-9.0488	-9.35139	-8.78106	-8.88572
Serine/arginine-rich splicing factor 7	SRSF7	-8.5317	-8.48394	-8.53132	-8.61735	-8.47238	-8.57217
Serine/arginine-rich splicing factor 9	SRSF9	-8.83607	-8.42696	-8.66689	-9.25904	-8.52337	-9.04586
SS18-like protein 2	SS18L2					-9.99189	-10.4748
Lupus La protein	SSB						-11.9455
FACT complex subunit SSRP1	SSRP1	-9.63836	-10.6745	-10.2078	-9.73517	-10.0731	-9.0093
Cohesin subunit SA-2	STAG2
Double-stranded RNA-binding protein Staufen homolog 1	STAU1	-9.2459	-8.83365	-9.55851	-8.71485	-8.66875	-8.9862
Activated RNA polymerase II transcriptional coactivator p15	SUB1	-10.4111	-10.3499	-10.7794	-10.614	-10.2129	-10.5601
SURP and G-patch domain-containing protein 1	SUGP1		-9.15041		-8.8366	-9.16062
SURP and G-patch domain-containing protein 2	SUGP2	-6.66279	-8.44534	-7.53987	-8.41315	-10.0598	-8.56534
FACT complex subunit SPT16	SUPT16H	-9.23947	-10.9015	-9.88242	-9.48484	-10.1527	-8.52765
Transcription elongation factor SPT4	SUPT4H1	-7.14556	-6.82624	-7.50544
Transcription elongation factor SPT5	SUPT5H	-5.03536	-4.32906	-5.51701	-7.47287	-4.09928	-5.75179
Transcription elongation factor SPT6	SUPT6H	-3.22524	-2.56846	-2.97932	-9.384	-8.64615	-9.08946
ATP-dependent RNA helicase SUPV3L1, mitochondrial	SUPV3L1				-9.7693	-9.9956	-8.48098
Surfeit locus protein 6	SURF6	-10.7075	-10.7437	-10.8234	-11.3045	-11.2065	-11.0288
Pre-mRNA-splicing factor SYF2	SYF2	-7.72646	-6.70055	-8.73499	-7.98498	-7.73684
Symplekin	SYMPK	-8.55751	-8.23497	-8.16025	-8.97396	-8.84564	-8.67922
Heterogeneous nuclear ribonucleoprotein Q	SYNCRIP	-9.05525	-9.38374	-9.12689	-9.40953	-9.6513	-9.07133
Nesprin-2	SYNE2		-11.0161	-10.4471
Synaptopodin	SYNPO	-10.4217	-10.1664	-9.22931	-10.005	-9.44124	-10.074
Transcription initiation factor TFIID subunit 1;Transcription initiation factor TFIID subunit 1-like	TAF1;TAF1L		-9.24023	-9.8209	-9.12488	-9.29936	-9.02293
Transcription initiation factor TFIID subunit 10	TAF10	-7.73944			-7.62089	-8.01324	-7.93794
TATA-binding protein-associated factor 2N	TAF15	-8.72699	-8.69796	-9.10787	-9.65307	-8.82151	-9.2032
TATA box-binding protein-associated factor RNA polymerase I subunit B	TAF1B				-10.6899		-9.89974
TATA box-binding protein-associated factor RNA polymerase I subunit D	TAF1D				-9.89218		-10.0283
tr|H0YEX2|H0YEX2_HUMAN Transcription initiation factor TFIID 150 kDa subunit	TAF2	-10.3485	-10.6139	-10.4661	-9.7477	-10.4888	-10.1038
Transcription initiation factor TFIID subunit 2	TAF2	-10.55	-10.5675	-10.6015	-9.84017	-10.1657	-10.3047
Transcription initiation factor TFIID subunit 3	TAF3	-10.2278	-10.5782	-10.6843	-9.93783	-10.4431	-9.81656
Transcription initiation factor TFIID subunit 4	TAF4	-10.1281	-8.94506	-9.95782	-10.1086	-9.46088	-9.5309
Transcription initiation factor TFIID subunit 5	TAF5		-9.84251	-10.0696	-8.82718	-9.84263	-10.059
Transcription initiation factor TFIID subunit 6	TAF6	-10.6007	-9.66756	-9.94619	-9.67291	-9.77695	-9.59578
Transcription initiation factor TFIID subunit 7	TAF7		-9.53172	-10.0787	-10.0737	-9.70158	-9.67826
Transcription initiation factor TFIID subunit 8	TAF8	-10.3931	-9.83839	-9.80874	-9.95353	-9.81407	-9.96995
Transcription initiation factor TFIID subunit 9	TAF9	-10.2442	-9.24308		-9.7868	-9.27192	-9.62861
Serine/threonine-protein kinase TAO1	TAOK1	-11.037	-11.0608	-10.8095	-10.4543	-10.4363	-10.1141
Serine/threonine-protein kinase TAO2	TAOK2				-11.107	-10.18	-10.4373
Serine/threonine-protein kinase TAO3	TAOK3		-10.7974	-11.4113	-11.0828	-11.1436	-10.4872
TAR DNA-binding protein 43	TARDBP;TDP43	-8.21083	-8.89487	-8.65557	-9.16285	-9.40039	-9.26052
TBC1 domain family member 10B	TBC1D10B	-10.2846	-10.1214	-10.6925	-9.81655	-9.7864	-9.83403
TATA-box-binding protein;TATA box-binding protein-like protein 2	TBP;TBPL2			-9.69			-9.41016
Transcription elongation factor A protein 1	TCEA1	-5.968	-5.74602	-6.34671	-5.62512	-6.23126	-7.02908
Transcription elongation factor B polypeptide 1	TCEB1	-8.4761
Transcription elongation factor B polypeptide 2	TCEB2
Transcription elongation factor B polypeptide 3	TCEB3	-9.73825	-9.49845	-10.287	-10.1626	-9.71696	-10.1949
Transcription elongation regulator 1	TCERG1	-10.1649	-10.2336	-10.3911	-10.3672	-10.3304	-10.2917
Transcription factor 20	TCF20		-10.0174	-10.0548
Treacle protein	TCOF1	-9.80992	-10.2981	-10.3334	-9.47065	-9.7135	-9.49485
Treacle protein	TCOF1				-9.49219	-10.0958	-9.7649
T-complex protein 1 subunit alpha	TCP1	-8.2886	-8.463	-7.7382	-8.60582	-8.54593	-8.13219
Transcription elongation factor, mitochondrial	TEFM	-10.056	-10.231	-9.79166	-9.24832	-9.81761	-9.54715
Telomeric repeat-binding factor 2	TERF2	-9.23278	-10.3179	-10.2642	-9.41515	-9.5277
Telomeric repeat-binding factor 2-interacting protein 1	TERF2IP		-9.46535	-9.42295
Testis-expressed sequence 10 protein	TEX10
Transcription factor A, mitochondrial	TFAM	-10.7962	-10.8686	-10.71	-10.0876	-10.2874	-10.0068
Dimethyladenosine transferase 1, mitochondrial	TFB1M	-10.2693	-10.1372	-10.3109	-9.65815	-9.9583	-9.7852
Dimethyladenosine transferase 2, mitochondrial	TFB2M	-10.0525	-9.48498	-9.61431	-9.95044	-9.8901	-9.95075
Alpha-globin transcription factor CP2	TFCP2
Tuftelin-interacting protein 11	TFIP11					-8.97493	-10.0136
Transforming growth factor beta-2;Latency-associated peptide	TGFB2
Protein-glutamine gamma-glutamyltransferase 2	TGM2				-11.8402	-11.0498
Thrombospondin-1	THBS1	-8.3941	-8.65644	-9.19536	-8.68935	-9.30597	-9.58814
THO complex subunit 1	THOC1	-9.27011	-7.81193	-8.23433	-8.40293	-6.93036	-7.12333
THO complex subunit 2	THOC2	-8.321	-7.59996	-7.70988	-8.53012	-7.26223	-7.7864
THO complex subunit 3	THOC3		-8.31433	-8.24014	-7.68959	-7.35262	-8.54523
THO complex subunit 5 homolog	THOC5				-8.98674	-8.45793	-8.40978
THO complex subunit 6 homolog	THOC6		-7.73917	-8.62383	-9.25798	-8.22522	-8.46424
THO complex subunit 7 homolog	THOC7				-8.12092	-7.31663	-7.90216
Thyroid hormone receptor-associated protein 3	THRAP3	-8.67713	-8.71635	-8.82799	-9.21362	-8.63468	-9.04166
Thymocyte nuclear protein 1	THYN1	-9.9692	-9.26405	-10.5015	-9.58455	-10.0292	-10.6015
Tigger transposable element-derived protein 2	TIGD2	-9.69903	-10.3104	-10.6558	-9.26439	-10.1057	-10.2489
Mitochondrial import inner membrane translocase subunit Tim8 A	TIMM8A				-10.024	-9.56035	-10.3878
Tight junction protein ZO-1	TJP1	-10.4912	-10.9244	-10.3654	-9.89347	-10.1868	-9.64685
Tight junction protein ZO-2	TJP2	-10.0338	-10.631	-10.1971	-9.94611	-9.76022	-9.83843
Talin-1	TLN1			-10.7745	-11.2154	-11.0411
Translation machinery-associated protein 16	TMA16	-10.5205	-10.772	-10.7691	-10.4767	-10.5131	-9.97128
Tropomodulin-3	TMOD3		-9.74218	-9.12043	-9.28556	-8.97057	-9.73795
Lamina-associated polypeptide 2, isoforms beta/gamma;Thymopoietin;Thymopentin;Lamina-associated polypeptide 2, isoform alpha;Thymopoietin;Thymopentin	TMPO	-10.4055	-10.6454	-10.4432	-10.1115	-10.6113	-10.395
Tenascin	TNC	-9.53904	-10.0489	-10.9745	-9.78531	-10.7588	-11.8393
Target of EGR1 protein 1	TOE1		-10.0893	-9.75107
Mitochondrial import receptor subunit TOM70	TOMM70A
DNA topoisomerase 1	TOP1	-10.1152	-10.7012	-10.2893	-9.44506	-10.2549	-8.79261
DNA topoisomerase I, mitochondrial	TOP1MT	-10.4118	-10.7371	-10.8056	-9.74312	-10.1964	-9.87789
DNA topoisomerase 2-alpha	TOP2A	-10.4475	-12.0193	-9.1243	-9.87968	-10.0589	-9.84149
DNA topoisomerase 2-beta;DNA topoisomerase 2	TOP2B			-10.541
Tumor suppressor p53-binding protein 1	TP53BP1	-9.22239	-10.4443	-9.96081		-9.56157	-9.43257
Tropomyosin alpha-3 chain	TPM3	-10.2658	-10.1682	-9.70791	-9.66457	-9.62001	-9.93803
Nucleoprotein TPR	TPR	-10.3654	-9.63717	-7.97407	-9.92653	-9.78459	-8.90688
Targeting protein for Xklp2	TPX2	-9.72928	-10.0565	-9.81922	-9.22613	-9.47879	-9.68576
Transformer-2 protein homolog alpha	TRA2A	-7.65796	-7.64824	-7.63205	-7.65052	-7.66293	-8.17442
Transformer-2 protein homolog beta	TRA2B	-8.19074	-8.21288	-8.46269	-8.54334	-8.37842	-8.6579
E3 ubiquitin-protein ligase TRIM21	TRIM21	-10.0076	-9.75307	-10.8125	-9.41388	-9.75365	-10.6259
Transcription intermediary factor 1-beta	TRIM28	-9.81192	-9.19371	-9.83366	-9.98515	-9.33578	-10.1204
E3 ubiquitin-protein ligase TRIP12	TRIP12	-10.6143	-10.9573	-10.3888	-10.2869	-10.8904	-10.2002
Mitochondrial ribonuclease P protein 1	TRMT10C	-10.0454	-10.2198	-10.1225	-9.47663	-10.0921	-9.73664
Multifunctional methyltransferase subunit TRM112-like protein	TRMT112	-9.96044	-9.46129	-9.49174	-9.96462	-9.8271	-9.86071
Testis-specific Y-encoded-like protein 5	TSPYL5	-10.3151	-9.99763	-10.4022	-10.0519	-10.2703	-10.2942
Pre-rRNA-processing protein TSR1 homolog	TSR1	-10.4977	-10.2683	-10.3002	-10.0326	-10.2162	-9.533
Transcription termination factor 1	TTF1	-11.7685		-12.2938	-11.5359	-11.3075	-10.9712
Transcription termination factor 2	TTF2	-5.55635	-5.41235	-5.56345	-5.42411	-5.60354	-6.1668
Tubulin alpha-1A chain	TUBA1A
Tubulin alpha-1B chain	TUBA1B	-8.2998	-7.35134	-8.75157	-8.14339	-7.89944	-9.06636
Tubulin alpha-3E chain;Tubulin alpha-8 chain	TUBA3E;TUBA8
Tubulin beta chain	TUBB	-8.71277	-7.61902	-8.47485	-8.26282	-7.69187	-8.49791
Tubulin beta-4B chain	TUBB4B	-8.3605	-7.72772	-8.41634	-7.79456	-7.68399	-8.80785
Elongation factor Tu, mitochondrial	TUFM	-8.77977	-9.04355	-8.53629	-8.30103	-9.34188	-8.74662
DNA-directed RNA polymerase I subunit RPA43	TWISTNB	-10.0781	-10.5999	-10.0951	-10.0224	-10.3124	-9.56158
Thioredoxin	TXN	-9.35149	-8.91755	-9.84182	-10.4173		-8.4534
Thioredoxin domain-containing protein 5	TXNDC5				-10.431	-10.2932
Splicing factor U2AF 35 kDa subunit	U2AF1	-11.7374	-9.85721	-10.5987	-10.6271	-9.92322	-10.7172
Splicing factor U2AF 65 kDa subunit	U2AF2	-10.8345	-9.78554	-10.4612	-10.2984	-9.69947	-10.4791
U2 snRNP-associated SURP motif-containing protein	U2SURP	-10.4086	-9.83944	-10.1329	-10.1428	-9.50712	-10.0042
Ubiquitin-60S ribosomal protein L40;Ubiquitin;60S ribosomal protein L40;Polyubiquitin-B;Ubiquitin;Polyubiquitin-C;Ubiquitin	UBA52;UBB;UBC;RPS27A	-10.1946	-8.59226	-11.5349	-10.3751	-9.80098	-9.95387
Ubiquitin-like protein 5	UBL5		-9.1015
Ubinuclein-1	UBN1		-10.8946	-11.2977	-10.5829	-10.928	-10.8892
Nucleolar transcription factor 1	UBTF	-11.3051	-10.3279	-9.91973	-9.82292	-9.89614	-8.6504
E3 ubiquitin-protein ligase UHRF1	UHRF1	-10.5613	-10.5184	-10.1248	-10.166	-10.0093	-9.76031
Regulator of nonsense transcripts 3A	UPF3A	-10.8804	-10.4658	-10.9956	-10.9356	-9.83557	-9.8172
Regulator of nonsense transcripts 3B	UPF3B	-11.275	-10.9531	-10.89	-10.8319	-10.6053	-10.0207
Unconventional prefoldin RPB5 interactor 1	URI1		-8.46158	-9.48441
Upstream stimulatory factor 2	USF2	-10.2066	-10.2294	-10.6456
Ubiquitin carboxyl-terminal hydrolase 16	USP16				-9.27296	-10.8454
U4/U6.U5 tri-snRNP-associated protein 2	USP39	-9.46953	-9.35551	-9.34231	-8.8059	-9.23951	-9.33847
Ubiquitin carboxyl-terminal hydrolase 42	USP42	-10.8192	-10.5362	-10.639	-10.8246	-10.2275	-10.6174
Ubiquitin carboxyl-terminal hydrolase 7;Ubiquitin carboxyl-terminal hydrolase	USP7		-10.5704	-9.60446	-9.28184	-9.58127	-9.34129
Probable U3 small nucleolar RNA-associated protein 11	UTP11L	-10.6241	-10.7638	-10.4543	-10.5163	-10.7419	-10.2574
U3 small nucleolar RNA-associated protein 14 homolog A	UTP14A	-10.2488	-10.682	-10.5245	-10.0099	-10.3778	-9.94318
U3 small nucleolar RNA-associated protein 15 homolog	UTP15	-8.97022	-9.89732	-9.62288	-8.85815	-9.46887	-8.93995
U3 small nucleolar RNA-associated protein 18 homolog	UTP18				-10.1034	-10.0892	-9.56969
rRNA-processing protein UTP23 homolog	UTP23	-11.0723	-10.0972	-10.1876	-10.3452	-10.5999	-11.0389
Something about silencing protein 10	UTP3	-10.1726	-10.7931	-10.5628	-9.98338	-10.1189	-10.0648
Utrophin	UTRN		-12.6659	-9.04286
Protein UXT	UXT
Vesicle-associated membrane protein-associated protein A	VAPA	-9.74269	-8.72336	-7.86231	-9.62801
Transitional endoplasmic reticulum ATPase	VCP				-8.54742	-8.09488	-8.8356
Variable charge X-linked protein 2;Variable charge X-linked protein 3;Variable charge X-linked protein 1;Variable charge X-linked protein 3B	VCX3B;VCX;VCX3A;VCX2
Voltage-dependent anion-selective channel protein 1	VDAC1	-7.55082	-8.34226	-5.92775	-7.91271	-8.07647	-8.03242
Voltage-dependent anion-selective channel protein 2	VDAC2	-8.60379	-9.61208	-8.60992	-9.10645	-9.12436	-9.96707
Voltage-dependent anion-selective channel protein 3	VDAC3	-8.54379	-8.11057	-8.58397	-8.44711	-8.7069	-10.2628
Vascular endothelial zinc finger 1	VEZF1	-10.8133	-10.657	-10.9281	-10.2191	-10.393	-10.3338
Vimentin	VIM	-9.66508	-10.1933	-8.75648	-9.32497	-9.56714	-9.64257
Serine/threonine-protein kinase VRK1	VRK1						-11.46
Serine/threonine-protein kinase VRK2	VRK2	-10.1517	-9.42419	-9.92254	-9.71351	-9.65745	-10.1568
von Willebrand factor A domain-containing protein 9	VWA9	-8.44311	-6.60162	-7.07731	-8.20051	-7.28926	-7.45375
WW domain-binding protein 11	WBP11	-10.9955	-10.9992	-10.9534	-10.9182	-10.8578	-10.6596
Probable 18S rRNA (guanine-N(7))-methyltransferase	WBSCR22	-10.9511	-10.7595	-10.6338	-10.8692	-10.6701	-10.0568
Ribosome biogenesis protein WDR12	WDR12	-9.68483	-10.2047	-10.1081	-9.13408	-9.34134	-9.4475
WD repeat-containing protein 18	WDR18		-10.1562	-9.63318
WD repeat-containing protein 3	WDR3				-10.9865	-10.996	-11.2875
pre-mRNA 3 end processing protein WDR33	WDR33	-9.32424	-9.15866	-6.64099	-9.5996	-8.64091	-6.82295
WD repeat-containing protein 43	WDR43	-9.0405	-9.45527	-9.85647	-8.24033	-8.3865	-9.44629
WD repeat-containing protein 46	WDR46	-10.6254	-10.3899	-10.3254	-10.7126	-10.7889	-10.5654
WD repeat-containing protein 5	WDR5	-10.1132	-10.0069	-10.4676	-10.1235	-9.92983	-10.4123
WD repeat-containing protein 74	WDR74				-9.77859
WD repeat-containing protein 75	WDR75			-11.7338
WD repeat-containing protein 82	WDR82	-9.39472	-8.28466	-9.1009	-9.04218	-9.72788
WD repeat-containing protein 89	WDR89	-10.1855	-9.94037	-10.2483	-10.0139	-10.2962	-10.2326
WD repeat-containing protein 92	WDR92;DKFZp434B156		-8.07063
Histone-lysine N-methyltransferase NSD2	WHSC1	-10.4697	-11.7607	-11.4893	-10.0016	-10.5811	-10.3031
Histone-lysine N-methyltransferase NSD3	WHSC1L1	-10.7337	-11.1513	-11.4373	-10.4638	-11.0019	-10.4971
Pre-mRNA-splicing regulator WTAP	WTAP	-9.19376	-9.79054	-9.69949	-9.84326	-9.23431
NEDD4-like E3 ubiquitin-protein ligase WWP2	WWP2					-10.1051
Pre-mRNA-splicing factor SYF1	XAB2	-6.15345	-6.90525	-5.99818	-6.77925	-7.98662	-8.10419
DNA repair protein complementing XP-C cells	XPC	-10.9786	-10.9673	-9.87941	-9.94821	-10.3507	-8.32398
DNA repair protein XRCC1	XRCC1						-10.4238
X-ray repair cross-complementing protein 5	XRCC5	-9.83977	-10.1958	-10.062	-10.3046	-10.2584	-9.92937
X-ray repair cross-complementing protein 6	XRCC6	-10.3952	-10.491	-10.3593	-10.4664	-10.1068	-10.0312
5-3 exoribonuclease 2	XRN2	-5.82109	-6.03317	-5.46714	-6.48146	-6.75283	-6.87549
Nuclease-sensitive element-binding protein 1	YBX1	-11.0086	-11.1749	-11.0613	-10.6921	-10.8786	-10.6913
Y-box-binding protein 2	YBX2				-8.70427	-10.0499	-10.2339
Y-box-binding protein 3	YBX3	-10.688	-10.9086	-10.9262	-10.6285	-10.9473	-10.5025
Y-box-binding protein 3	YBX3	-11.5043	-12.1125	-11.5124	-11.3582	-10.5341	-10.4192
YEATS domain-containing protein 4	YEATS4						-9.15954
YLP motif-containing protein 1	YLPM1	-7.52769	-7.14133	-6.52735	-7.93124	-8.92186	-8.78543
YTH domain-containing protein 1	YTHDC1	-7.69013	-6.39432	-6.27358	-8.68205	-6.88233	-6.94612
YTH domain-containing family protein 1	YTHDF1		-10.5873	-10.2273	-10.6948	-10.2	-10.06
14-3-3 protein zeta/delta	YWHAZ	-8.65143	-8.03062	-8.72815	-9.58231	-9.22777	-9.37789
Transcriptional repressor protein YY1;Transcription factor YY2	YY1;YY2	-9.97671	-10.0884	-10.3695	-9.8185	-9.57946	-9.42002
Zinc finger BED domain-containing protein 6	ZBED6			-9.97006	-9.77453		-10.0123
Zinc finger and BTB domain-containing protein 10	ZBTB10				-10.1128	-10.4508	-10.1395
Zinc finger and BTB domain-containing protein 7A	ZBTB7A	-11.0429	-10.8744	-10.5099	-10.3933	-10.4073	-10.2833
Zinc finger CCCH domain-containing protein 11A	ZC3H11A	-8.75838	-9.07872	-8.98255	-9.44604	-8.8689	-8.9619
Zinc finger CCCH domain-containing protein 13	ZC3H13				-9.39027	-8.89012	-8.7004
Zinc finger CCCH domain-containing protein 14	ZC3H14	-8.55443	-8.97119	-9.10362	-9.14244	-9.17482	-9.35943
Zinc finger CCCH domain-containing protein 18	ZC3H18	-8.99185	-8.62478	-9.05895	-9.00993	-8.58229	-8.83081
Zinc finger CCCH domain-containing protein 4	ZC3H4				-10.4094	-9.7367	-9.46458
Nucleolar protein of 40 kDa	ZCCHC17	-10.5042	-10.2267	-10.9211	-10.6981	-10.0379	-11.4321
Zinc finger CCHC domain-containing protein 8	ZCCHC8	-8.13264	-8.54284	-8.43324	-7.94927	-8.60337	-8.31293
Zinc finger protein 1 homolog	ZFP1	-11.649	-11.6841	-12.5319
Zinc finger protein 64 homolog, isoforms 3 and 4	ZFP64	-10.0533	-10.1456	-10.8519	-9.24238	-10.0623	-10.5794
Zinc finger protein 64 homolog, isoforms 3 and 4	ZFP64	-10.663	-10.3461	-10.4204	-9.94922	-10.7209	-9.99661
E3 ubiquitin-protein ligase ZFP91	ZFP91;ZFP91-CNTF	-10.0863	-10.408	-10.5614	-9.88736	-10.0885	-10.2616
Zinc finger RNA-binding protein	ZFR	-8.33489	-9.23243	-8.8058	-9.14974	-10.0246	-8.79944
Zinc finger X-chromosomal protein;Zinc finger Y-chromosomal protein	ZFX;ZFY	-10.383	-10.2674	-10.7569	-9.94711	-10.2756	-10.5503
Zinc finger protein with KRAB and SCAN domains 1	ZKSCAN1	-10.8679	-10.3013	-11.5036	-10.6606	-10.5437	-10.7858
Zinc finger matrin-type protein 2	ZMAT2	-8.62132	-8.37272	-8.63378
Protein kinase C-binding protein 1	ZMYND8		-9.88566	-10.157	-9.52841	-9.44834	-10.6154
Zinc finger protein 134	ZNF134	-10.5009	-10.5471	-11.0165	-10.2842	-10.6095	-10.6555
Zinc finger protein OZF	ZNF146	-11.4613	-10.7136	-10.8933	-10.7638	-10.4534	-11.1183
Zinc finger protein 148	ZNF148	-10.658	-10.4054	-10.621	-9.99202	-10.1537	-9.9281
BUB3-interacting and GLEBS motif-containing protein ZNF207	ZNF207	-9.72724	-10.2525	-10.1445	-10.0954	-10.0357	-10.3363
Zinc finger protein 22	ZNF22	-10.6977	-10.9116	-10.4111	-10.0131	-10.6329	-9.55489
Zinc finger protein 24	ZNF24				-10.6092	-10.1249
Zinc finger protein 280C	ZNF280C	-10.4665	-10.7352	-11.034	-10.434	-10.3858	-10.4693
Zinc finger protein 281	ZNF281	-11.3536	-10.9744	-11.6843	-10.9256	-10.6978	-10.9643
Zinc finger protein 316	ZNF316	-11.6824	-11.1687	-10.8422	-11.2419	-11.3789	-10.8428
Zinc finger protein 319	ZNF319	-10.5178	-10.5654	-11.0432	-10.2491	-10.6758	-10.6691
DBIRD complex subunit ZNF326	ZNF326	-8.0532	-8.90403	-8.94312	-8.75948	-8.65838	-9.23158
Zinc finger protein 346	ZNF346
Zinc finger protein 384	ZNF384	-10.0312	-9.89201	-10.0888	-9.62893	-10.3717	-9.84336
Zinc finger protein 444	ZNF444	-10.5989	-10.4671	-10.9444	-10.2955	-10.7771	-10.9935
Zinc finger protein 467	ZNF467	-10.3376	-9.54293	-12.0195	-9.40004	-9.80973	-11.1563
Zinc finger protein 512	ZNF512	-10.8635	-10.9189	-10.5215	-10.3166	-10.2109	-10.5363
Zinc finger protein 524	ZNF524	-10.3306	-10.2093	-10.5693	-9.67509	-10.2827	-10.1326
Zinc finger protein 532	ZNF532	-11.2204	-10.8628	-10.8768	-10.5806	-10.7242	-11.6774
Zinc finger protein 579	ZNF579	-9.99009	-9.93447	-10.3794	-9.47256	-9.75051	-10.0707
Zinc finger protein 581	ZNF581
Zinc finger protein 593	ZNF593	-10.7581	-10.4271	-10.6689	-10.6045	-10.4413	-10.5254
Zinc finger protein 638	ZNF638	-10.4314	-9.93554	-10.2545	-10.6245	-10.0678	-10.7156
Zinc finger protein 646	ZNF646	-10.5267	-10.2121	-10.6496	-10.231	-10.344	-10.7551
Zinc finger protein 652	ZNF652	-10.4745	-10.6879	-10.755	-10.1042	-10.2724	-10.362
Zinc finger protein 691	ZNF691	-10.7753	-10.9364	-11.1561	-10.7561	-10.99	-10.9601
Zinc finger protein 740	ZNF740	-10.556	-10.4484	-10.3504	-9.81719	-10.4455	-10.0987
Zinc finger protein 771	ZNF771	-10.4685	-11.0999	-11.4471
Zinc finger protein 787	ZNF787	-10.4836	-10.8147	-10.777	-9.98683	-10.5063	-10.2056
Zinc finger protein 800	ZNF800				-10.7146	-10.5883	-10.4342
Zinc finger protein 830	ZNF830	-9.02964	-8.61162	-8.70328
Zinc finger protein 845;Zinc finger protein 485;Zinc finger and SCAN domain-containing protein 21	ZNF845;ZSCAN21;ZNF485				-10.8129		-9.75734
Box C/D snoRNA protein 1	ZNHIT6					-9.70351	-9.99534
Zinc finger Ran-binding domain-containing protein 2	ZRANB2	-9.43478	-9.87471	-9.84076	-9.43195	-9.12062	-9.11145
Zinc finger and SCAN domain-containing protein 25	ZSCAN25	-10.5734	-10.6243	-10.5474
Zinc finger and SCAN domain-containing protein 26	ZSCAN26;ZNF187	-10.9014	-11.7971	-11.2913	-10.9728	-11.182	-11.6108
Zinc finger and SCAN domain-containing protein 5A	ZSCAN5A				-11.6121	-10.7555	-10.7583

## Sheet: 3_Data_LogFC_Auxin_vs_Control
Protein.names	ID	log2FC	AveExpr	t	P.Value	adj.P.Val	B	log_PValue
Protein AATF	AATF	0.475948	-10.2051	1.85991	0.102174	0.432125	-4.85665	2.28108
ATP-binding cassette sub-family F member 1	ABCF1	0.548978	-10.0905	2.19842	0.0611329	0.372422	-4.37402	2.7947
Actin-binding LIM protein 1	ABLIM1	-0.365749	-10.0076	-0.458721	0.663859	0.860552	-6.10494	0.409685
tr|S4R3H4|S4R3H4_HUMAN Apoptotic chromatin condensation inducer in the nucleus	ACIN1	0.162155	-8.67934	0.841971	0.425683	0.726337	-6.04507	0.854061
Acyl-coenzyme A thioesterase 9, mitochondrial	ACOT9	-0.0755839	-9.70803	-0.273853	0.792637	0.92825	-6.26839	0.23239
Actin, alpha skeletal muscle;Actin, alpha cardiac muscle 1;Actin, gamma-enteric smooth muscle;Actin, aortic smooth muscle	ACTA1;ACTC1;ACTG2;ACTA2	-0.487816	-8.86726	-0.416438	0.688682	0.875327	-6.32376	0.372976
Actin, cytoplasmic 1;Actin, cytoplasmic 1, N-terminally processed	ACTB	0.0916785	-9.29714	0.358734	0.729623	0.897467	-6.34793	0.315227
Actin-like protein 6A	ACTL6A	0.081676	-9.34908	0.326292	0.753068	0.905383	-6.35999	0.283599
Alpha-actinin-1	ACTN1	-0.123296	-8.13182	-0.169578	0.8698	0.940804	-6.40246	0.139492
Alpha-actinin-4	ACTN4	-0.490275	-8.34472	-1.58892	0.153007	0.495769	-5.22219	1.87727
Alpha-centractin	ACTR1A	NA	NA	NA	NA	NA	NA	NA
Actin-related protein 5	ACTR5	NA	-10.5239	NA	NA	NA	NA	NA
Double-stranded RNA-specific adenosine deaminase	ADAR	-0.119723	-9.21204	-0.595805	0.568741	0.826297	-6.2271	0.564331
Activity-dependent neuroprotector homeobox protein	ADNP	0.382614	-9.94733	1.59821	0.150932	0.495473	-5.21009	1.89093
AF4/FMR2 family member 4	AFF4	NA	-8.77039	NA	NA	NA	NA	NA
Protein argonaute-2;Protein argonaute;Protein argonaute-3;Protein argonaute-1	AGO2;AGO1;AGO3	0.595353	-10.7101	1.88848	0.103813	0.432125	-4.7351	2.26517
Protein ELYS	AHCTF1	0.700669	-10.9397	2.01994	0.0802035	0.40482	-4.63119	2.52319
Neuroblast differentiation-associated protein AHNAK	AHNAK	-0.0141843	-8.61982	-0.0441234	0.965951	0.987893	-6.41722	0.0346419
A-kinase anchor protein 17A	AKAP17A	0.175894	-10.382	0.760684	0.469946	0.765902	-6.11112	0.755138
A-kinase anchor protein 8	AKAP8	-1.42785	-8.59078	-3.56623	0.0080737	0.260716	-2.38123	4.81914
Delta-1-pyrroline-5-carboxylate synthase;Glutamate 5-kinase;Gamma-glutamyl phosphate reductase	ALDH18A1	0.192144	-8.63893	0.228099	0.825628	0.933527	-6.3897	0.191611
RNA demethylase ALKBH5	ALKBH5	-0.324121	-10.2666	-0.879774	0.406128	0.720055	-6.01247	0.901088
THO complex subunit 4	ALYREF	-1.03354	-10.8654	-3.69572	0.00673942	0.260716	-2.20069	4.99978
Annexin A1;Annexin	ANXA1	NA	-10.1228	NA	NA	NA	NA	NA
Annexin A2;Annexin;Putative annexin A2-like protein	ANXA2;ANXA2P2	0.153934	-9.70316	0.748142	0.477042	0.770518	-6.12081	0.740151
AP-2 complex subunit alpha-1	AP2A1	-0.347345	-8.1995	-0.80424	0.445854	0.743726	-6.07643	0.807763
AP-2 complex subunit beta	AP2B1	-0.404951	-9.49661	-1.27006	0.241827	0.591832	-5.61427	1.41953
AP-2 complex subunit mu	AP2M1	0.225167	-9.69027	0.92091	0.385594	0.701067	-5.97569	0.95297
AP-3 complex subunit beta-1	AP3B1	0.788978	-9.787	2.65439	0.0305922	0.334799	-3.70336	3.48701
AP-3 complex subunit delta-1	AP3D1	0.467027	-10.2972	1.53786	0.164894	0.509476	-5.28814	1.80245
AP-3 complex subunit mu-1	AP3M1	NA	-9.64602	NA	NA	NA	NA	NA
DNA-(apurinic or apyrimidinic site) lyase;DNA-(apurinic or apyrimidinic site) lyase, mitochondrial	APEX1	-0.294713	-9.9663	-0.962889	0.369816	0.688969	-5.82746	0.99475
Apoptosis inhibitor 5	API5	-0.756919	-10.4273	-1.60017	0.150496	0.495473	-5.20753	1.89382
DNA dC->dU-editing enzyme APOBEC-3B	APOBEC3B	NA	-10.2523	NA	NA	NA	NA	NA
DNA dC->dU-editing enzyme APOBEC-3C	APOBEC3C	NA	NA	NA	NA	NA	NA	NA
Intron-binding protein aquarius	AQR	-0.685546	-6.97748	-1.17405	0.276095	0.625343	-5.72171	1.28701
Arginine and glutamate-rich protein 1	ARGLU1	0.26083	-10.197	1.13502	0.291133	0.638306	-5.76376	1.23398
AT-rich interactive domain-containing protein 1A	ARID1A	-0.0627923	-9.69351	-0.179984	0.861904	0.940804	-6.40046	0.148611
AT-rich interactive domain-containing protein 1B	ARID1B	NA	-11.1472	NA	NA	NA	NA	NA
AT-rich interactive domain-containing protein 5B	ARID5B	0.179328	-11.2664	0.674275	0.520254	0.803624	-6.17501	0.653438
ADP-ribosylation factor-like protein 6-interacting protein 4	ARL6IP4	0.360408	-10.6404	1.35306	0.215176	0.562253	-5.51708	1.5363
Armadillo repeat-containing protein 5	ARMC5	NA	-10.176	NA	NA	NA	NA	NA
Histone chaperone ASF1A	ASF1A	NA	-9.7711	NA	NA	NA	NA	NA
Set1/Ash2 histone methyltransferase complex subunit ASH2	ASH2L	NA	-10.1017	NA	NA	NA	NA	NA
Aspartyl/asparaginyl beta-hydroxylase	ASPH	-0.235567	-8.26909	-0.603406	0.563931	0.823968	-6.22231	0.572823
Protein asunder homolog	ASUN	0.128574	-5.03937	0.419785	0.686339	0.875327	-6.32225	0.376384
ATPase family AAA domain-containing protein 3A	ATAD3A	NA	-9.30564	NA	NA	NA	NA	NA
Cyclic AMP-dependent transcription factor ATF-1	ATF1	0.500384	-10.9819	2.00359	0.0822189	0.409695	-4.65448	2.49837
Cyclic AMP-dependent transcription factor ATF-2	ATF2	0.690185	-11.0427	2.52225	0.0373565	0.346624	-3.89864	3.28725
Cyclic AMP-dependent transcription factor ATF-3	ATF3	NA	-10.7034	NA	NA	NA	NA	NA
ATP synthase subunit alpha, mitochondrial	ATP5A1	0.974743	-9.70613	2.48431	0.0442535	0.353499	-3.91768	3.11782
V-type proton ATPase subunit G 2;V-type proton ATPase subunit G 1	ATP6V1G2;ATP6V1G2-DDX39B;ATP6V1G1	NA	NA	NA	NA	NA	NA	NA
Aurora kinase B	AURKB	0.0238097	-9.97696	0.0628706	0.951503	0.983891	-6.41611	0.0497126
BAG family molecular chaperone regulator 1	BAG1	NA	-10.8446	NA	NA	NA	NA	NA
BAG family molecular chaperone regulator 2	BAG2	0.126773	-7.48954	0.348081	0.73729	0.901217	-6.35201	0.304775
Brain-specific angiogenesis inhibitor 1-associated protein 2	BAIAP2	-0.144603	-10.1332	-0.525132	0.616801	0.848924	-6.15942	0.48321
Brain-specific angiogenesis inhibitor 1-associated protein 2-like protein 1	BAIAP2L1	-0.241424	-9.94786	-1.01295	0.347056	0.677338	-5.77969	1.05827
Barrier-to-autointegration factor;Barrier-to-autointegration factor, N-terminally processed	BANF1	-0.162699	-9.08803	-0.404223	0.701173	0.884331	-6.13072	0.355001
Basic leucine zipper transcriptional factor ATF-like 3	BATF3	0.383441	-10.1689	1.17019	0.277555	0.625343	-5.72592	1.28174
Bromodomain adjacent to zinc finger domain protein 1A	BAZ1A	-0.137413	-9.68236	-0.452365	0.665615	0.860552	-6.19764	0.407044
Tyrosine-protein kinase BAZ1B	BAZ1B	0.32013	-10.5532	1.37492	0.208596	0.55389	-5.49086	1.56736
Pre-mRNA-splicing factor SPF27	BCAS2	0.102095	-8.87756	0.457044	0.660509	0.860552	-6.30469	0.414745
Bcl-2-associated transcription factor 1	BCLAF1	-0.288493	-8.67115	-1.32514	0.223843	0.568591	-5.55019	1.49681
Baculoviral IAP repeat-containing protein 5	BIRC5	0.00929235	-10.3927	0.02848	0.978276	0.990063	-6.22158	0.0219631
Bloom syndrome protein	BLM	0.151385	-10.5175	0.645794	0.537552	0.812244	-6.19458	0.62073
Ribosome biogenesis protein BMS1 homolog	BMS1	1.08028	-10.2069	2.1504	0.065772	0.377627	-4.44369	2.72156
Zinc finger protein basonuclin-2	BNC2	NA	-11.7788	NA	NA	NA	NA	NA
Ribosome biogenesis protein BOP1	BOP1	1.10173	-9.56617	3.36075	0.0108052	0.260716	-2.67222	4.52773
Nucleosome-remodeling factor subunit BPTF	BPTF	NA	-9.34876	NA	NA	NA	NA	NA
Bromodomain-containing protein 2	BRD2	0.902553	-9.86018	2.97827	0.0188578	0.29196	-3.22622	3.97083
Bromodomain-containing protein 4	BRD4	NA	NA	NA	NA	NA	NA	NA
Bromodomain-containing protein 7	BRD7	0.0748389	-11.4002	0.199304	0.84729	0.936016	-6.39644	0.165712
Bromodomain-containing protein 8	BRD8	NA	-10.6063	NA	NA	NA	NA	NA
Bromodomain-containing protein 9	BRD9	1.07804	-9.89335	2.63089	0.0359903	0.346624	-3.71512	3.32451
Ribosome biogenesis protein BRX1 homolog	BRIX1	0.114307	-10.3013	0.474284	0.648718	0.860283	-6.29609	0.432758
Transcription factor BTF3	BTF3	0.67344	-10.0035	2.16492	0.0643331	0.377627	-4.42265	2.74368
Mitotic checkpoint protein BUB3	BUB3	-0.31358	-9.68482	-1.06758	0.31867	0.660257	-5.83403	1.1436
BUD13 homolog	BUD13	-0.0408365	-10.1793	-0.214137	0.836113	0.934717	-6.39308	0.178991
Protein BUD31 homolog	BUD31	-1.54383	-9.35548	-5.33565	0.000846144	0.141548	-0.141207	7.07482
Bystin	BYSL	-0.263923	-9.98096	-0.521147	0.619423	0.848924	-6.16165	0.478967
Selenoprotein H	C11orf31;SELH	-0.240943	-9.7017	-0.863757	0.418245	0.723434	-5.91664	0.871688
Uncharacterized protein C11orf57	C11orf57	0.32008	-10.3973	1.52078	0.169052	0.518359	-5.30995	1.77755
Uncharacterized protein C11orf98	C11orf98	-0.159936	-10.5029	-0.744202	0.479285	0.773062	-6.12382	0.735459
Uncharacterized protein C12orf43	C12orf43	0.690775	-9.47718	1.98589	0.084456	0.417291	-4.67963	2.47152
Probable peptide chain release factor C12orf65, mitochondrial	C12orf65	NA	-9.61469	NA	NA	NA	NA	NA
UPF0568 protein C14orf166	C14orf166	-0.33129	-8.96466	-1.0797	0.313574	0.658673	-5.82163	1.15972
Uncharacterized protein C15orf52	C15orf52	0.3081	-9.12494	0.710989	0.501632	0.787414	-6.03873	0.689889
Chromatin complexes subunit BAP18	C17orf49;BAP18;RNASEK-C17orf49	0.503923	-10.0288	1.61246	0.147797	0.491677	-5.19145	1.91191
UPF0711 protein C18orf21	C18orf21	-0.234583	-10.8645	-0.825504	0.434406	0.735037	-6.0589	0.833775
Uncharacterized protein C19orf43	C19orf43	NA	-10.7476	NA	NA	NA	NA	NA
Leydig cell tumor 10 kDa protein homolog	C19orf53	0.524127	-9.87925	1.73241	0.123703	0.455524	-5.03159	2.08987
Uncharacterized protein C1orf131	C1orf131	NA	-9.88965	NA	NA	NA	NA	NA
UPF0688 protein C1orf174	C1orf174	0.178087	-9.97254	0.623626	0.551254	0.823365	-6.20929	0.59556
Complement component 1 Q subcomponent-binding protein, mitochondrial	C1QBP	NA	-10.1423	NA	NA	NA	NA	NA
Uncharacterized protein C7orf26	C7orf26	NA	-9.69418	NA	NA	NA	NA	NA
Uncharacterized protein C7orf50	C7orf50	-0.00158713	-10.0283	-0.00661118	0.994897	0.995747	-6.41827	0.00511656
UPF0488 protein C8orf33	C8orf33	0.530205	-10.0558	1.59416	0.151832	0.49573	-5.21536	1.88498
Uncharacterized protein C8orf59	C8orf59	NA	-7.97522	NA	NA	NA	NA	NA
Calcineurin-binding protein cabin-1	CABIN1	NA	NA	NA	NA	NA	NA	NA
Cactin	CACTIN	0.577882	-9.87235	1.75162	0.120206	0.451537	-5.00555	2.11855
CAD protein;Glutamine-dependent carbamoyl-phosphate synthase;Aspartate carbamoyltransferase;Dihydroorotase	CAD	-0.469736	-9.85452	-0.856416	0.42201	0.725053	-5.92294	0.862727
sp|P0DP25|CALM3_HUMAN Calmodulin-3	CALM2;CALM3;CALM1	-0.196523	-9.3459	-0.618642	0.560683	0.823968	-6.01234	0.578599
Calreticulin	CALR	NA	-9.06927	NA	NA	NA	NA	NA
Caprin-1	CAPRIN1	0.105807	-9.08254	0.485187	0.641315	0.858639	-6.2905	0.444235
F-actin-capping protein subunit alpha-1	CAPZA1	0.00646766	-9.32473	0.0250313	0.980679	0.990063	-6.41794	0.0195098
F-actin-capping protein subunit beta	CAPZB	-0.0183046	-9.63536	-0.0500226	0.962227	0.986662	-6.02743	0.0385049
Caveolin-1;Caveolin	CAV1	-0.522111	-6.32444	-1.50163	0.17383	0.525981	-5.33427	1.74968
Chromobox protein homolog 1	CBX1	0.751252	-9.45801	2.06416	0.0749931	0.400047	-4.56796	2.59036
Chromobox protein homolog 3	CBX3	0.541381	-9.92447	2.23231	0.0580571	0.372422	-4.32468	2.84633
E3 SUMO-protein ligase CBX4	CBX4	0.16406	-10.4877	0.650209	0.537699	0.812244	-6.08172	0.620456
Chromobox protein homolog 5	CBX5	0.546387	-10.0341	2.41609	0.0438891	0.353499	-4.05524	3.12609
Chromobox protein homolog 6	CBX6	NA	-10.4391	NA	NA	NA	NA	NA
Chromobox protein homolog 8	CBX8	0.400575	-10.2311	1.95195	0.0889119	0.418115	-4.72767	2.42011
Cell division cycle and apoptosis regulator protein 1	CCAR1	-0.229949	-8.56314	-0.687037	0.512617	0.798123	-6.166	0.668227
Cell cycle and apoptosis regulator protein 2	CCAR2	NA	-10.7323	NA	NA	NA	NA	NA
Coiled-coil domain-containing protein 12	CCDC12	-0.784701	-9.46577	-3.71945	0.0065217	0.260716	-2.16787	5.03262
Coiled-coil domain-containing protein 124	CCDC124	0.75012	-10.2207	3.34021	0.0111282	0.260716	-2.70161	4.49827
Coiled-coil domain-containing protein 137	CCDC137	-1.97986	-11.8591	-5.07819	0.00114224	0.148618	-0.435552	6.77477
Nuclear speckle splicing regulatory protein 1	CCDC55;NSRP1	0.303133	-10.217	1.16878	0.278087	0.625343	-5.72745	1.27982
Thyroid transcription factor 1-associated protein 26	CCDC59	-0.854941	-11.3982	-2.4706	0.0404012	0.353369	-3.97489	3.2089
Coiled-coil domain-containing protein 86	CCDC86	0.758278	-10.1874	2.94968	0.0196729	0.293455	-3.26814	3.92851
G2/mitotic-specific cyclin-B1	CCNB1	0.062418	-9.8126	0.254008	0.806273	0.93203	-6.38286	0.215333
Cyclin-T1	CCNT1	0.370448	-8.9739	1.65355	0.13909	0.479042	-5.13725	1.97263
T-complex protein 1 subunit beta	CCT2	-0.445892	-7.28101	-0.953201	0.37002	0.688969	-5.94588	0.994198
T-complex protein 1 subunit gamma	CCT3	-0.267603	-8.67665	-1.2478	0.249435	0.601006	-5.63967	1.38856
T-complex protein 1 subunit delta	CCT4	-0.506477	-8.40392	-2.51347	0.0378571	0.346624	-3.91161	3.27394
T-complex protein 1 subunit epsilon	CCT5	-0.341625	-7.5913	-1.55556	0.160681	0.506033	-5.2654	1.82834
T-complex protein 1 subunit zeta	CCT6A	-0.201648	-8.17202	-0.457665	0.660082	0.860552	-6.30439	0.415391
T-complex protein 1 subunit eta	CCT7	0.0872573	-9.1952	0.228108	0.825621	0.933527	-6.38969	0.191619
T-complex protein 1 subunit theta	CCT8	-0.339369	-8.78852	-1.00903	0.344217	0.672918	-5.89248	1.06648
DNA-directed RNA polymerase I subunit RPA34	CD3EAP	0.525829	-9.9404	1.69494	0.130805	0.461365	-5.08207	2.03404
CD59 glycoprotein	CD59	NA	-8.10819	NA	NA	NA	NA	NA
Cell division cycle protein 16 homolog	CDC16	NA	-10.8178	NA	NA	NA	NA	NA
Cell division cycle protein 27 homolog	CDC27	0.299043	-10.0139	0.43705	0.678576	0.870548	-6.11556	0.387758
Pre-mRNA-processing factor 17	CDC40	-0.92398	-9.43632	-4.07367	0.00403364	0.260716	-1.68774	5.51309
Cell division control protein 42 homolog	CDC42	-0.0725143	-10.36	-0.210497	0.838853	0.935098	-6.39393	0.17572
Cell division cycle 5-like protein	CDC5L	0.571945	-10.2551	2.92855	0.0202988	0.293455	-3.29915	3.89719
Parafibromin	CDC73	-0.240717	-8.60348	-0.55626	0.596525	0.835139	-6.14148	0.516634
Borealin	CDCA8	-0.11487	-10.571	-0.381047	0.713672	0.889053	-6.33899	0.337332
Cadherin-2	CDH2	NA	-8.87259	NA	NA	NA	NA	NA
Cyclin-dependent kinase 11B;Cyclin-dependent kinase 11A	CDK11B;CDK11A	0.140153	-9.75914	0.587049	0.57431	0.828737	-6.23255	0.554586
Cyclin-dependent kinase 12	CDK12	0.488106	-10.4672	1.63432	0.143104	0.484474	-5.16269	1.94419
Cyclin-dependent kinase 2-associated protein 1;Cyclin-dependent kinase 2-associated protein 2	CDK2AP1;CDK2AP2	NA	NA	NA	NA	NA	NA	NA
Cyclin-dependent kinase 9	CDK9	0.286222	-9.56999	0.866961	0.412682	0.722349	-6.02365	0.885077
CDKN2A-interacting protein	CDKN2AIP	-0.653716	-9.25573	-1.71683	0.126612	0.458242	-5.05264	2.06663
CCAAT/enhancer-binding protein zeta	CEBPZ	0.149637	-10.0273	0.587462	0.574047	0.828737	-6.2323	0.555044
CUGBP Elav-like family member 1	CELF1	-0.816836	-10.1115	-2.46245	0.040904	0.353499	-3.9869	3.19653
Centromere protein C	CENPC	0.100052	-11.4951	0.330408	0.750078	0.905383	-6.35853	0.287578
Centromere protein F	CENPF	-0.0488193	-9.83335	-0.21482	0.835599	0.934717	-6.39292	0.179606
Centromere protein V	CENPV	0.66208	-10.9452	2.721	0.0276741	0.334799	-3.60493	3.58726
sp|A0A0U1RRI6|CENL3_HUMAN Centromere protein V-like protein 3	CENPVL3	-0.0294147	-10.0937	-0.100025	0.923319	0.970659	-6.30439	0.0797809
Centrosomal protein of 290 kDa	CEP290	NA	NA	NA	NA	NA	NA	NA
Centrin-2	CETN2	0.987122	-9.01156	1.84835	0.109957	0.440957	-4.78871	2.20767
Cilia- and flagella-associated protein 20	CFAP20	0.133149	-9.66234	0.416426	0.68869	0.875327	-6.32377	0.372964
Cofilin-1	CFL1	NA	-9.64541	NA	NA	NA	NA	NA
CGG triplet repeat-binding protein 1	CGGBP1	NA	-8.8583	NA	NA	NA	NA	NA
Chromatin assembly factor 1 subunit A	CHAF1A	0.745692	-10.6563	3.60129	0.00768653	0.260716	-2.33212	4.86829
Chromatin assembly factor 1 subunit B	CHAF1B	0.205202	-10.0261	0.862275	0.415099	0.723434	-6.0277	0.879239
Chromosome alignment-maintaining phosphoprotein 1	CHAMP1	0.392984	-9.80152	1.4216	0.195131	0.55389	-5.43407	1.63409
MICOS complex subunit MIC19	CHCHD3	NA	-8.86226	NA	NA	NA	NA	NA
Chromodomain-helicase-DNA-binding protein 1	CHD1	NA	-9.49863	NA	NA	NA	NA	NA
Chromodomain-helicase-DNA-binding protein 1-like	CHD1L	NA	-9.94023	NA	NA	NA	NA	NA
Chromodomain-helicase-DNA-binding protein 3	CHD3	0.683111	-11.0891	2.29435	0.0528225	0.368185	-4.23405	2.94082
Chromodomain-helicase-DNA-binding protein 4	CHD4	0.0230456	-9.80633	0.0983567	0.924211	0.970659	-6.41296	0.0788144
[truncated: 1,304 more rows]
